# Supplementary material for: Morphological, Physiological, and Molecular Responses of Sweetly Fragrant Luculia gratissima During the Floral Transition Stage Induced by Short-Day Photoperiod
Source: Front Plant Sci. 2021 Aug 11;12:715683. doi: 10.3389/fpls.2021.715683 (PMC8385556; doi:10.3389/fpls.2021.715683)
Supplement: Supplementary file 1 [file Data_Sheet_1.ZIP]

Archive with 6 entries (4 files):
- Supplementary Material and Data/
- Supplementary Material and Data/Supplementary Material/
- Supplementary Material and Data/Supplementary Material/Supplementary_Figures_and_Tables_S1-S3.docx
- Supplementary Material and Data/Supplementary Material/Supplementary_Tables_S4-S8.xlsx
- Supplementary Material and Data/Supplementary Material/Supplementary_Table_S9 .xlsx
- Supplementary Material and Data/Supplementary_Data.docx
