# Supplementary material for: Morphological, Physiological, and Molecular Responses of Sweetly Fragrant Luculia gratissima During the Floral Transition Stage Induced by Short-Day Photoperiod
Source: Front Plant Sci. 2021 Aug 11;12:715683. doi: 10.3389/fpls.2021.715683 (PMC8385556; doi:10.3389/fpls.2021.715683)
Supplement: Supplementary file 1 [file Data_Sheet_1.ZIP › Supplementary Material and Data/Supplementary Material/Supplementary_Tables_S4-S8.xlsx]

## Sheet: Table S4a
Table S4a DEGs in the comparison SD7-vs.-LD7
Gene_ID	Symbol	Gene Length	LD7-1_RPKM	LD7-2_RPKM	LD7-3_RPKM	SD7-1_RPKM	SD7-2_RPKM	SD7-3_RPKM	LD7_RPKM	SD7_RPKM	log2(SD7/LD7)	P-value	FDR	Up/Down	Nr-ID	Nr-Score	Nr-Evalue	Nr-annotation	Swissprot-ID	Swissprot-Score	Swissprot-Evalue	Swissprot-annotation	KOG-Protein-or-Domain	KOG-Score	KOG-Evalue	KOG-ID	KOG-Function-Description	KO-ID	KEGG-Evalue	KEGG-Score	KEGG-Gene	Pathway	GO Component	GO Function	GO Process	Class eggNOG	eggNOG ID	eggNOG Description	Pfam-alignment_start	Pfam-alignment_end	Pfam-hmm_name	Pfam-type	Pfam-bit_core	Pfam-E_value
Unigene0001730	GIP	681	0.1009	0.0412	0.0418	0.6056	0.4654	0.6914	0.0613	0.587467	3.26055	1.06219e-05	0.00354872	up	JAU05217.1	154	2e-55	Copia protein, partial [Noccaea caerulescens]	sp|P10978|POLX_TOBAC	92	2.74e-25	Retrovirus-related Pol polyprotein from transposon TNT 1-94 OS=Nicotiana tabacum PE=2 SV=1	At1g36035	142	1.26e-43	KOG0017	FOG: Transposon-encoded proteins with TYA, reverse transcriptase, integrase domains in various combinations	–	–	–	–	–	–	–	–	L	ENOG410XP5C	Transposase	–	–	–	–	–	–
Unigene0002375	NFYA9	2960	3.1325	4.1503	2.5759	6.3901	7.6593	5.7904	3.28623	6.61327	1.00893	3.14933e-09	4.45738e-06	up	XP_016706369.1	146	5e-36	PREDICTED: nuclear transcription factor Y subunit A-9-like [Gossypium hirsutum]	sp|Q945M9|NFYA9_ARATH	118	6.45e-28	Nuclear transcription factor Y subunit A-9 OS=Arabidopsis thaliana GN=NFYA9 PE=2 SV=1	At3g20910	118	9.79e-29	KOG1561	CCAAT-binding factor, subunit B (HAP2)	K08064//nuclear transcription factor Y, alpha	1.29e-36	147	cit:102620218	–	–	–	–	K	COG5224	Nuclear transcription factor Y	21	78	CBFB_NFYA	Family	108.4	1.6e-31
Unigene0003089	–	2021	0.034	0.0971	0.1548	0.2177	3.3292	0.7456	0.0953	1.43083	3.90824	1.06113e-06	0.000573628	up	AID23548.1	207	4e-62	cell wall-associated hydrolase, partial [Phaeodactylum tricornutum]	sp|Q3BAI2|YCX91_PHAAO	73.9	5.96e-15	Uncharacterized protein ORF91 OS=Phalaenopsis aphrodite subsp. formosana PE=4 SV=1	–	–	–	–	–	–	–	–	–	–	–	–	–	–	–	–	–	–	–	–	–	–
Unigene0003091	–	2085	0.5929	0.5112	0.7232	0.6065	11.1542	1.1442	0.6091	4.30163	2.82013	0.000188134	0.0323019	up	AID23548.1	188	1e-54	cell wall-associated hydrolase, partial [Phaeodactylum tricornutum]	sp|Q3BAI2|YCX91_PHAAO	73.2	1.18e-14	Uncharacterized protein ORF91 OS=Phalaenopsis aphrodite subsp. formosana PE=4 SV=1	–	–	–	–	–	–	–	–	–	–	–	–	–	S	ENOG4111P6Q	NA	–	–	–	–	–	–
Unigene0003496	Cht6	1392	29.5796	20.9952	20.2747	12.8573	11.6635	8.9753	23.6165	11.1654	-1.08076	9.91878e-11	1.88321e-07	down	XP_019184687.1	424	2e-146	PREDICTED: endochitinase EP3-like [Ipomoea nil]	sp|Q6K8R2|CHI6_ORYSJ	345	1.62e-116	Chitinase 6 OS=Oryza sativa subsp. japonica GN=Cht6 PE=2 SV=1	At3g54420	386	2.82e-133	KOG4742	Predicted chitinase	K01183//chitinase [EC:3.2.1.14]	9.8e-142	411	sot:102583127	ko01100//Metabolic pathways//Global and Overview//Metabolism;ko00520//Amino sugar and nucleotide sugar metabolism//Carbohydrate metabolism//Metabolism	–	–	–	G	COG3979	chitinase	16|63	48|263	Chitin_bind_1|Glyco_hydro_19	Domain|Domain	38.5|264.5	7.2e-10|7.4e-79
Unigene0005060	Stxbp5	4119	3.2182	4.4396	3.1772	6.4208	8.1496	7.3162	3.61167	7.29553	1.01435	5.67173e-12	1.26146e-08	up	EOX90660.1	1223	0	Transducin/WD40 repeat-like superfamily protein isoform 1 [Theobroma cacao]	sp|Q9WU70|STXB5_RAT	77.4	7.81e-13	Syntaxin-binding protein 5 OS=Rattus norvegicus GN=Stxbp5 PE=1 SV=1	At4g35560	695	0	KOG1983	Tomosyn and related SNARE-interacting proteins	–	–	–	–	–	–	–	–	S	ENOG410XS6Z	Lethal giant larvae homolog	–	–	–	–	–	–
Unigene0005367	CYP75B1	1543	5.475	2.2358	4.7017	1.7461	1.7063	0.9155	4.1375	1.45597	-1.50678	2.11449e-06	0.00101655	down	XP_011095827.1	643	0	PREDICTED: flavonoid 3'-monooxygenase-like [Sesamum indicum]	sp|Q9SD85|F3PH_ARATH	344	5.94e-112	Flavonoid 3'-monooxygenase OS=Arabidopsis thaliana GN=CYP75B1 PE=1 SV=1	At5g07990	344	9.23e-113	KOG0156	Cytochrome P450 CYP2 subfamily	–	–	–	–	–	–	–	–	Q	COG2124	Cytochrome p450	2	438	p450	Domain	312.1	4.5e-93
Unigene0005710	SULTR3;1	2392	1.6654	1.3367	1.8079	4.3215	2.6294	3.8451	1.60333	3.59867	1.16639	8.98441e-09	1.07988e-05	up	XP_012069690.1	1097	0	PREDICTED: sulfate transporter 3.1-like [Jatropha curcas]	sp|Q9SV13|SUT31_ARATH	981	0	Sulfate transporter 3.1 OS=Arabidopsis thaliana GN=SULTR3;1 PE=2 SV=1	At3g51895	980	0	KOG0236	Sulfate/bicarbonate/oxalate exchanger SAT-1 and related transporters (SLC26 family)	K17471//sulfate transporter 3	0	1097	jcu:105632032	–	–	–	–	P	COG0659	sulfate transporter	58|171|505	139|449|622	Sulfate_tra_GLY|Sulfate_transp|STAS	Domain|Family|Domain	104.3|336.2|109.1	1.8e-30|9.6e-101|7e-32
Unigene0005932	LEA1	1568	1.1827	1.2521	1.8144	2.3495	4.1511	4.3043	1.4164	3.60163	1.34642	1.74123e-07	0.000131597	up	CAA79329.1	385	3e-127	BP8 [Betula pendula]	sp|P20075|LEAD8_DAUCA	323	4.81e-103	Embryonic protein DC-8 OS=Daucus carota PE=3 SV=1	At2g18340	68.9	6.44e-12	KOG4744	Uncharacterized conserved protein	–	–	–	–	–	–	–	–	S	ENOG410Z04U	Embryonic protein	82|111|152|160|193|237|277	112|152|181|201|236|275|319	LEA_4|LEA_4|LEA_4|LEA_4|LEA_4|LEA_4|LEA_4	Family|Family|Family|Family|Family|Family|Family	21.6|39.1|36.9|50.1|54.7|45.5|30.2	0.00013|4.4e-10|2.1e-09|1.7e-13|5.9e-15|4.4e-12|2.7e-07
Unigene0006007	TAR1	617	0	0	0	0	0	7.6824	0.001	2.5608	11.3224	7.54501e-05	0.0166856	up	XP_005855606.1	81.6	2e-17	transcript antisense to ribosomal rna protein [Nannochloropsis gaditana CCMP526]	sp|Q8TGM6|TAR1_YEAST	52.8	7.29e-08	Protein TAR1 OS=Saccharomyces cerevisiae (strain ATCC 204508 / S288c) GN=TAR1 PE=2 SV=1	–	–	–	–	–	–	–	–	–	–	–	–	–	S	ENOG41119X7	NA	–	–	–	–	–	–
Unigene0006316	–	1074	0.1279	0.7051	0.3709	0.256	0.7036	18.5014	0.4013	6.487	4.0148	0.000288516	0.0437801	up	CDY71259.1	82.4	2e-15	BnaAnng36730D [Brassica napus]	–	–	–	–	–	–	–	–	–	–	–	–	–	–	–	–	–	S	ENOG410XZB8	NA	–	–	–	–	–	–
Unigene0007097	–	667	2.5743	3.5322	2.7298	5.3583	7.7848	4.6122	2.94543	5.91843	1.00674	2.6541e-05	0.00732646	up	NP_001118559.1	120	2e-33	cold-regulated protein [Arabidopsis thaliana]	–	–	–	–	–	–	–	–	–	–	–	–	–	–	–	–	–	S	ENOG410Y4M9	NA	–	–	–	–	–	–
Unigene0007159	–	315	5.887	2.4041	0	0	0	0	2.7637	0.001	-11.4324	3.45092e-06	0.00149257	down	–	–	–	–	–	–	–	–	–	–	–	–	–	–	–	–	–	–	–	–	–	–	–	–	–	–	–	–	–	–
Unigene0007893	–	780	0	0	0	0.2467	0.1875	0.4024	0.001	0.278867	8.12343	0.000107397	0.0216026	up	–	–	–	–	–	–	–	–	–	–	–	–	–	–	–	–	–	–	–	–	–	–	–	–	–	–	–	–	–	–
Unigene0008028	–	760	0.8133	0.4059	0.1497	0	0.0642	0	0.4563	0.0214	-4.4143	0.000283964	0.0433429	down	GAV76515.1	60.1	4e-08	DUF4283 domain-containing protein [Cephalotus follicularis]	–	–	–	–	–	–	–	–	–	–	–	–	–	–	–	–	–	S	ENOG410YUP9	Endonuclease Exonuclease phosphatase	–	–	–	–	–	–
Unigene0008482	–	1301	1.3726	0.5821	0	0	0	0.0483	0.651567	0.0161	-5.33878	8.83363e-05	0.0186354	down	–	–	–	–	–	–	–	–	–	–	–	–	–	–	–	–	–	–	–	–	–	–	–	–	–	–	–	–	–	–
Unigene0009704	–	433	0.4759	0.5182	0.657	3.1746	1.6327	2.0299	0.550367	2.27907	2.04998	2.59071e-06	0.0011863	up	–	–	–	–	–	–	–	–	–	–	–	–	–	–	–	–	–	–	–	–	–	–	–	–	–	–	–	–	–	–
Unigene0009721	GOLS2	744	0.8308	1.9226	0.6501	1.6628	3.9319	4.177	1.1345	3.25723	1.52159	0.000304012	0.0453362	up	ADM92589.1	232	3e-73	galactinol synthase [Coffea arabica]	sp|C7G304|GOLS2_SOLLC	215	1.04e-67	Galactinol synthase 2 OS=Solanum lycopersicum GN=GOLS2 PE=2 SV=1	At2g47180	211	5.52e-67	KOG1950	Glycosyl transferase, family 8 - glycogenin	K18819//inositol 3-alpha-galactosyltransferase [EC:2.4.1.123]	7.33e-70	221	vvi:100249324	ko00052//Galactose metabolism//Carbohydrate metabolism//Metabolism	–	–	–	O	COG5597	Glycosyl Transferase	–	–	–	–	–	–
Unigene0010329	EXO	1152	1.8482	1.8503	1.3336	2.7922	4.2746	3.4334	1.67737	3.50007	1.06118	1.76403e-06	0.000869111	up	XP_007018743.2	465	3e-163	PREDICTED: protein EXORDIUM-like 2 [Theobroma cacao]	sp|Q9ZPE7|EXO_ARATH	331	1.51e-111	Protein EXORDIUM OS=Arabidopsis thaliana GN=EXO PE=2 SV=1	–	–	–	–	–	–	–	–	–	–	–	–	–	S	ENOG41107QF	phosphate-induced protein 1 conserved region domain containing protein, expressed	–	–	–	–	–	–
Unigene0011016	PCS1	1578	0.6093	0.4799	0.2163	1.3938	1.0814	1.0941	0.435167	1.18977	1.45104	6.69638e-06	0.00251823	up	XP_011077206.1	701	0	PREDICTED: aspartic proteinase PCS1 [Sesamum indicum]	sp|Q9LZL3|PCS1L_ARATH	519	0	Aspartic proteinase PCS1 OS=Arabidopsis thaliana GN=PCS1 PE=2 SV=1	At2g39710	554	0	KOG1339	Aspartyl protease	–	–	–	–	–	–	–	–	O	ENOG410XNV7	aspartic	–	–	–	–	–	–
Unigene0011627	–	545	0.8191	1.5954	0.8352	0.4036	0.1342	0.0576	1.08323	0.198467	-2.44838	0.000127815	0.0244104	down	–	–	–	–	–	–	–	–	–	–	–	–	–	–	–	–	–	–	–	–	–	–	–	–	–	–	–	–	–	–
Unigene0011806	ATJ11	830	0.2896	0.811	0.0686	0.5962	5.9623	4.3872	0.389733	3.64857	3.22677	1.77107e-05	0.00530259	up	XP_019235946.1	166	3e-49	PREDICTED: chaperone protein dnaJ 11, chloroplastic-like [Nicotiana attenuata]	sp|Q9FYB5|DNJ11_ARATH	126	4.77e-35	Chaperone protein dnaJ 11, chloroplastic OS=Arabidopsis thaliana GN=ATJ11 PE=1 SV=2	At2g17880	134	1.36e-38	KOG0712	Molecular chaperone (DnaJ superfamily)	–	–	–	–	–	–	–	–	O	COG2214	DNAj domain protein	–	–	–	–	–	–
Unigene0012304	–	290	1.6578	2.2244	3.3355	0.948	0.5884	0.3247	2.4059	0.620367	-1.95538	0.000166846	0.0292799	down	XP_006423169.1	58.2	1e-10	hypothetical protein CICLE_v10029754mg [Citrus clementina]	–	–	–	–	–	–	–	–	–	–	–	–	–	–	–	–	–	–	–	–	–	–	–	–	–	–
Unigene0012555	–	571	0	0.6386	0.0996	1.4444	2.7324	0.9896	0.246067	1.72213	2.80708	5.21758e-05	0.0125357	up	KZV36215.1	74.3	2e-15	hypothetical protein F511_14233 [Dorcoceras hygrometricum]	–	–	–	–	–	–	–	–	–	–	–	–	–	–	–	–	–	–	–	–	–	–	–	–	–	–
Unigene0012661	SWEET16	1389	2.0026	2.4837	1.6386	9.9953	11.2851	10.6671	2.04163	10.6492	2.38294	2.65719e-52	2.06847e-47	up	XP_009630970.1	421	9e-145	PREDICTED: bidirectional sugar transporter SWEET16-like isoform X2 [Nicotiana tomentosiformis]	sp|Q10LN5|SWT16_ORYSJ	270	3.63e-86	Bidirectional sugar transporter SWEET16 OS=Oryza sativa subsp. japonica GN=SWEET16 PE=3 SV=1	At5g13170	195	1.54e-58	KOG1623	Multitransmembrane protein	K15382//solute carrier family 50 (sugar transporter)	8.9e-143	414	sly:101258901	–	–	–	–	U	ENOG4111M4R	sugar transporter	–	–	–	–	–	–
Unigene0012677	–	1245	0.5517	0.5857	0.7769	1.2808	1.3706	1.2103	0.6381	1.28723	1.01242	0.000153052	0.0274747	up	CDP04376.1	177	1e-52	unnamed protein product [Coffea canephora]	–	–	–	–	–	–	–	–	–	–	–	–	–	–	–	–	–	S	ENOG410ZF94	NA	–	–	–	–	–	–
Unigene0012700	psbA	1118	0	0	0	0	0	19.2333	0.001	6.4111	12.6464	1.53825e-06	0.00078652	up	YP_001806672.1	717	0	photosystem II protein D1 [Cryptomeria japonica]	sp|B1VKF9|PSBA_CRYJA	717	0	Photosystem II protein D1 OS=Cryptomeria japonica GN=psbA PE=3 SV=1	–	–	–	–	–	K02703//photosystem II P680 reaction center D1 protein	0	703	vvi:7498542	ko01100//Metabolic pathways//Global and Overview//Metabolism;ko00195//Photosynthesis//Energy metabolism//Metabolism	GO:0016020//membrane;GO:0009579//thylakoid;GO:0044444//cytoplasmic part;GO:0005623//cell;GO:0044424//intracellular part;GO:0043226//organelle;GO:0031976//plastid thylakoid;GO:0043229//intracellular organelle;GO:0044464//cell part;GO:0044425//membrane part;GO:0043227//membrane-bounded organelle;GO:0098796//membrane protein complex;GO:0044436//thylakoid part;GO:0044434//chloroplast part;GO:0043231/…	GO:0046872//metal ion binding;GO:0043167//ion binding;GO:0005488//binding;GO:0009055//electron carrier activity;GO:0003824//catalytic activity;GO:0046914//transition metal ion binding;GO:0043169//cation binding	GO:0022900//electron transport chain;GO:0019684//photosynthesis, light reaction;GO:0055114//oxidation-reduction process;GO:0008152//metabolic process;GO:0009767//photosynthetic electron transport chain;GO:0044699//single-organism process;GO:0015979//photosynthesis;GO:0044237//cellular metabolic process;GO:0044763//single-organism cellular process;GO:0006950//response to stress;GO:0050896//respons…	C	ENOG410XPX5	This is one of the two reaction center proteins of photosystem II	–	–	–	–	–	–
Unigene0012725	–	685	1.0027	0.5732	0	0	0	0	0.5253	0.001	-9.037	0.0003034	0.0453318	down	–	–	–	–	–	–	–	–	–	–	–	–	–	–	–	–	–	–	–	–	–	–	–	–	–	–	–	–	–	–
Unigene0012992	ATHB-7	1460	1.082	0.8453	1.6758	2.109	3.9238	3.1391	1.20103	3.0573	1.34798	2.24991e-06	0.00106794	up	XP_011070385.1	211	6e-64	PREDICTED: homeobox-leucine zipper protein ATHB-12-like [Sesamum indicum]	sp|P46897|ATHB7_ARATH	131	6.21e-34	Homeobox-leucine zipper protein ATHB-7 OS=Arabidopsis thaliana GN=ATHB-7 PE=2 SV=2	At2g46680	131	9.64e-35	KOG0483	Transcription factor HEX, contains HOX and HALZ domains	K09338//homeobox-leucine zipper protein	1.19e-51	179	tcc:TCM_015645	–	–	–	–	K	ENOG410Z2UE	homeobox-leucine zipper protein	–	–	–	–	–	–
Unigene0012993	ATHB-7	1550	1.4623	0.9409	1.3583	3.1572	3.9319	3.4429	1.25383	3.51067	1.4854	6.09668e-14	2.06343e-10	up	XP_011070385.1	196	2e-57	PREDICTED: homeobox-leucine zipper protein ATHB-12-like [Sesamum indicum]	sp|P46897|ATHB7_ARATH	120	1.65e-29	Homeobox-leucine zipper protein ATHB-7 OS=Arabidopsis thaliana GN=ATHB-7 PE=2 SV=2	At2g46680	120	2.56e-30	KOG0483	Transcription factor HEX, contains HOX and HALZ domains	K09338//homeobox-leucine zipper protein	4.18e-48	171	tcc:TCM_015645	–	–	–	–	K	ENOG410Z2UE	homeobox-leucine zipper protein	–	–	–	–	–	–
Unigene0013086	–	805	0.5972	0.3484	0.6361	1.0246	1.4536	1.8718	0.527233	1.45	1.45954	9.35766e-05	0.0195817	up	CDY56071.1	74.7	3e-15	BnaC08g47130D [Brassica napus]	–	–	–	–	–	–	–	–	–	–	–	–	–	–	–	–	–	S	ENOG410ZD85	DVL family	–	–	–	–	–	–
Unigene0015581	CXE13	1743	0.4729	0.8528	0.4734	1.2776	1.3007	1.1526	0.5997	1.24363	1.05225	8.47705e-05	0.0180791	up	XP_011088284.1	430	3e-146	PREDICTED: 2-hydroxyisoflavanone dehydratase [Sesamum indicum]	sp|Q9SMM9|CXE13_ARATH	308	2.42e-99	Probable carboxylesterase 13 OS=Arabidopsis thaliana GN=CXE13 PE=1 SV=1	At3g48700	308	3.76e-100	KOG1515	Arylacetamide deacetylase	–	–	–	–	–	–	–	–	I	COG0657	alpha beta hydrolase fold-3 domain protein	–	–	–	–	–	–
Unigene0016108	pvaA	3334	37.7401	23.2186	25.3951	18.9328	11.8818	11.6657	28.7846	14.1601	-1.02347	2.46946e-07	0.000164301	down	XP_016490145.1	328	1e-100	PREDICTED: polyvinylalcohol dehydrogenase-like, partial [Nicotiana tabacum]	sp|P77931|PVADH_PSESP	100	3.41e-20	Polyvinylalcohol dehydrogenase OS=Pseudomonas sp. GN=pvaA PE=1 SV=1	–	–	–	–	–	–	–	–	–	–	–	–	–	S	COG1520	Part of the outer membrane protein assembly complex, which is involved in assembly and insertion of beta-barrel proteins into the outer membrane (By similarity)	–	–	–	–	–	–
Unigene0016828	–	260	0	0	0	0	0	26.3202	0.001	8.7734	13.0989	2.94493e-05	0.00798765	up	OAY36950.1	47.8	1e-06	hypothetical protein MANES_11G062500 [Manihot esculenta]	–	–	–	–	–	–	–	–	–	–	–	–	–	–	–	–	–	–	–	–	–	–	–	–	–	–
Unigene0017360	–	844	0.651	0.6314	0	0	0	0	0.427467	0.001	-8.73967	0.000253592	0.0399362	down	OMO60226.1	93.6	1e-35	reverse transcriptase [Corchorus capsularis]	–	–	–	–	At1g31100	80.5	9.78e-29	KOG1075	FOG: Reverse transcriptase	–	–	–	–	–	–	–	–	S	ENOG410Y65V	Retrotransposon protein	–	–	–	–	–	–
Unigene0017863	ATHB-7	2634	1.5384	1.8208	1.5013	4.0393	5.479	3.7064	1.62017	4.40823	1.44406	2.22637e-16	1.7331e-12	up	XP_020223174.1	146	2e-48	homeobox-leucine zipper protein ATHB-12-like isoform X1 [Cajanus cajan]	sp|P46897|ATHB7_ARATH	147	1.97e-38	Homeobox-leucine zipper protein ATHB-7 OS=Arabidopsis thaliana GN=ATHB-7 PE=2 SV=2	At2g46680	147	3.06e-39	KOG0483	Transcription factor HEX, contains HOX and HALZ domains	K09338//homeobox-leucine zipper protein	4.73e-44	164	sly:101262661	–	–	–	–	K	ENOG410Z2UE	homeobox-leucine zipper protein	2|54	52|88	Homeobox|HALZ	Domain|Family	62.5|41.3	1.9e-17|8.3e-11
Unigene0018270	–	511	2.4865	3.2932	3.2848	5.9719	7.2036	7.0645	3.0215	6.74667	1.15891	2.09183e-08	2.17116e-05	up	XP_010262549.1	72.8	5e-15	PREDICTED: cyclin-dependent protein kinase inhibitor SMR2 [Nelumbo nucifera]	–	–	–	–	–	–	–	–	–	–	–	–	–	–	–	–	–	S	ENOG410ZFD3	NA	–	–	–	–	–	–
Unigene0018785	PR1B1	639	2.2034	1.5362	2.2261	1.0756	0.3815	0.786	1.98857	0.7477	-1.4112	0.00014076	0.0259653	down	XP_002273546.1	214	3e-69	PREDICTED: basic form of pathogenesis-related protein 1 [Vitis vinifera]	sp|Q04108|PR04_SOLLC	211	3.65e-69	Pathogenesis-related leaf protein 4 OS=Solanum lycopersicum PE=2 SV=1	At4g33720	176	6.62e-56	KOG3017	Defense-related protein containing SCP domain	K13449//pathogenesis-related protein 1	8.58e-70	214	vvi:100263556	ko04075//Plant hormone signal transduction//Signal transduction//Environmental Information Processing;ko04626//Plant-pathogen interaction//Environmental adaptation//Organismal Systems	–	–	–	S	COG2340	Scp-like extracellular	32	152	CAP	Domain	72.3	4.4e-20
Unigene0018900	–	458	2.6243	2.0821	1.1802	0.7803	0.1065	0.5483	1.9622	0.478367	-2.03628	0.000188531	0.0323019	down	–	–	–	–	–	–	–	–	–	–	–	–	–	–	–	–	–	–	–	–	–	–	–	–	–	–	–	–	–	–
Unigene0019929	EXL2	1266	27.5867	31.9687	23.4387	55.614	67.8575	49.9628	27.6647	57.8114	1.06331	9.3117e-15	3.63471e-11	up	XP_009760896.1	485	1e-170	PREDICTED: protein EXORDIUM-like 2 [Nicotiana sylvestris]	sp|Q9FE06|EXOL2_ARATH	408	2.99e-141	Protein EXORDIUM-like 2 OS=Arabidopsis thaliana GN=EXL2 PE=2 SV=1	–	–	–	–	–	–	–	–	–	–	–	–	–	S	ENOG41107QF	phosphate-induced protein 1 conserved region domain containing protein, expressed	20	283	Phi_1	Family	412.3	6.9e-124
Unigene0019984	–	335	0.8201	0.5023	1.189	0	0	0	0.837133	0.001	-9.70931	1.20527e-05	0.00394215	down	–	–	–	–	–	–	–	–	–	–	–	–	–	–	–	–	–	–	–	–	–	–	–	–	–	–	–	–	–	–
Unigene0019986	PPDS	2062	14.1228	8.202	11.3276	6.9064	3.2866	3.6841	11.2175	4.6257	-1.278	4.47368e-07	0.000267884	down	XP_010252185.1	437	8e-145	PREDICTED: beta-amyrin 28-oxidase-like [Nelumbo nucifera]	sp|I7C6E8|C7A52_PANGI	380	4.81e-124	Beta-amyrin 28-oxidase OS=Panax ginseng PE=2 SV=1	At5g36110	315	8.89e-100	KOG0157	Cytochrome P450 CYP4/CYP19/CYP26 subfamilies	K07437//cytochrome P450, family 26, subfamily A	2.21e-137	416	tcc:TCM_027699	–	–	–	–	Q	COG2124	Cytochrome p450	18	365	p450	Domain	115.7	1.6e-33
Unigene0020080	–	381	20.19	20.0969	27.3299	40.264	52.0189	47.6221	22.5389	46.635	1.04899	6.16164e-12	1.33235e-08	up	KJB14977.1	63.9	1e-12	hypothetical protein B456_002G152900 [Gossypium raimondii]	–	–	–	–	–	–	–	–	–	–	–	–	–	–	–	–	–	–	–	–	–	–	–	–	–	–
Unigene0020182	XERO1	1102	41.5707	89.1815	47.9416	292.459	418.516	297.93	59.5646	336.302	2.49723	4.36411e-26	1.1324e-21	up	ABC55671.1	145	3e-40	dehydrin DH1b [Coffea canephora]	sp|P25863|XERO1_ARATH	91.3	3.54e-21	Dehydrin Xero 1 OS=Arabidopsis thaliana GN=XERO1 PE=2 SV=2	–	–	–	–	–	–	–	–	–	–	–	–	–	–	–	–	14	187	Dehydrin	Family	124.3	4.4e-36
Unigene0020183	XERO1	928	1.1842	1.753	1.2263	6.0731	6.5673	3.8224	1.38783	5.4876	1.98334	8.24889e-15	3.56737e-11	up	ABC55671.1	150	2e-42	dehydrin DH1b [Coffea canephora]	sp|P25863|XERO1_ARATH	86.7	7.73e-20	Dehydrin Xero 1 OS=Arabidopsis thaliana GN=XERO1 PE=2 SV=2	–	–	–	–	–	–	–	–	–	–	–	–	–	–	–	–	14	161	Dehydrin	Family	129	1.7e-37
Unigene0020280	–	492	1.047	0.5701	0.1157	0	0	0	0.5776	0.001	-9.17393	0.000151338	0.0273855	down	–	–	–	–	–	–	–	–	–	–	–	–	–	–	–	–	–	–	–	–	–	–	–	–	–	–	–	–	–	–
Unigene0020742	PH0670	1402	1.2737	0.7202	0.5276	2.0786	1.5649	1.7464	0.8405	1.79663	1.09598	0.000176609	0.0307248	up	GAV87135.1	379	9e-128	Asp_Glu_race domain-containing protein [Cephalotus follicularis]	sp|O58403|RACD_PYRHO	70.1	2.1e-12	Aspartate racemase OS=Pyrococcus horikoshii (strain ATCC 700860 / DSM 12428 / JCM 9974 / NBRC 100139 / OT-3) GN=PH0670 PE=1 SV=1	–	–	–	–	–	–	–	–	–	–	–	GO:0016853//isomerase activity;GO:0016855//racemase and epimerase activity, acting on amino acids and derivatives;GO:0016854//racemase and epimerase activity;GO:0003824//catalytic activity	–	E	COG1794	aspartate racemase	82	315	Asp_Glu_race	Family	71.1	1.1e-19
Unigene0021114	–	608	0	0	0	0	0	5.3179	0.001	1.77263	10.7917	0.000198432	0.0334345	up	–	–	–	–	–	–	–	–	–	–	–	–	–	–	–	–	–	–	–	–	–	–	–	–	–	–	–	–	–	–
Unigene0021374	–	413	6.8183	1.9015	0	0	0.1771	0.152	2.9066	0.1097	-4.7277	0.000176824	0.0307248	down	CDP20369.1	93.2	1e-23	unnamed protein product [Coffea canephora]	–	–	–	–	–	–	–	–	–	–	–	–	–	–	–	–	–	–	–	–	–	–	–	–	–	–
Unigene0021535	–	337	0	0	0	0	0	13.6928	0.001	4.56427	12.1562	8.03458e-05	0.0172775	up	EJK58442.1	50.4	3e-07	hypothetical protein THAOC_21444 [Thalassiosira oceanica]	–	–	–	–	–	–	–	–	–	–	–	–	–	–	–	–	–	–	–	–	–	–	–	–	–	–
Unigene0022238	–	2072	0.7458	1.0694	1.4005	2.4016	2.4237	1.9695	1.0719	2.26493	1.0793	1.02032e-06	0.000555423	up	–	–	–	–	–	–	–	–	–	–	–	–	–	–	–	–	–	–	–	–	–	–	–	–	–	–	–	–	–	–
Unigene0022726	–	637	0.8087	1.497	0.8039	2.0716	2.832	2.5625	1.03653	2.4887	1.26363	5.70912e-05	0.0134266	up	XP_010313728.1	75.5	1e-15	PREDICTED: GATA zinc finger domain-containing protein 8-like [Solanum lycopersicum]	–	–	–	–	–	–	–	–	–	–	–	–	–	–	–	–	–	S	ENOG4111A14	NA	–	–	–	–	–	–
Unigene0024417	XTH25	975	0.5988	0.7479	0.9337	1.1279	1.7752	2.2537	0.760133	1.71893	1.17719	0.000350652	0.0496294	up	XP_010259803.1	439	5e-154	PREDICTED: probable xyloglucan endotransglucosylase/hydrolase protein 23 [Nelumbo nucifera]	sp|Q38907|XTH25_ARATH	410	7.65e-144	Probable xyloglucan endotransglucosylase/hydrolase protein 25 OS=Arabidopsis thaliana GN=XTH25 PE=2 SV=2	–	–	–	–	–	K08235//xyloglucan:xyloglucosyl transferase [EC:2.4.1.207]	2.8e-149	425	fve:101292093	–	GO:0071944//cell periphery;GO:0044464//cell part;GO:0044424//intracellular part;GO:0030312//external encapsulating structure;GO:0005622//intracellular;GO:0005576//extracellular region;GO:0005623//cell	GO:0046527//glucosyltransferase activity;GO:0016757//transferase activity, transferring glycosyl groups;GO:0003824//catalytic activity;GO:0016740//transferase activity;GO:0016758//transferase activity, transferring hexosyl groups	GO:0006073//cellular glucan metabolic process;GO:0044042//glucan metabolic process;GO:0008152//metabolic process;GO:0005975//carbohydrate metabolic process;GO:0044260//cellular macromolecule metabolic process;GO:0044262//cellular carbohydrate metabolic process;GO:0005976//polysaccharide metabolic process;GO:0044237//cellular metabolic process;GO:0009987//cellular process;GO:0071704//organic subst…	G	COG2273	hydrolase family 16	35|246	214|289	Glyco_hydro_16|XET_C	Domain|Family	201.5|74.8	6e-60|2.9e-21
Unigene0024486	At1g16640	1591	1.144	0.9872	1.1802	0.5357	0.4443	0.4735	1.1038	0.4845	-1.18791	5.08562e-06	0.00205573	down	XP_011099239.1	107	6e-24	PREDICTED: B3 domain-containing protein At1g49475-like [Sesamum indicum]	sp|Q9FX77|Y1664_ARATH	55.5	4.43e-08	B3 domain-containing protein At1g16640 OS=Arabidopsis thaliana GN=At1g16640 PE=1 SV=1	–	–	–	–	–	–	–	–	–	–	–	–	–	S	ENOG41105MW	B3 DNA binding domain	3	91	B3	Family	47.8	7.9e-13
Unigene0024976	BKI1	981	0.28	0.5718	0.29	1.3732	1.1183	0.864	0.3806	1.1185	1.55522	4.50594e-05	0.0111707	up	XP_008378048.1	288	2e-94	PREDICTED: BRI1 kinase inhibitor 1-like [Malus domestica]	sp|Q9FMZ0|BKI1_ARATH	139	1.9e-37	BRI1 kinase inhibitor 1 OS=Arabidopsis thaliana GN=BKI1 PE=1 SV=1	–	–	–	–	–	K14499//BRI1 kinase inhibitor 1	5.64e-95	288	mdm:103441126	ko04075//Plant hormone signal transduction//Signal transduction//Environmental Information Processing	–	–	–	T	ENOG410YVQJ	BRI1 kinase inhibitor	–	–	–	–	–	–
Unigene0025065	Pol	3703	1.1129	0.8029	0.6377	0.5049	0.3028	0.3221	0.851167	0.3766	-1.17641	2.32832e-05	0.00659076	down	OMO64412.1	150	6e-48	reverse transcriptase [Corchorus capsularis]	sp|P14381|YTX2_XENLA	54.3	1.86e-09	Transposon TX1 uncharacterized 149 kDa protein OS=Xenopus laevis PE=3 SV=1	At2g23880_2	133	9.75e-40	KOG1075	FOG: Reverse transcriptase	–	–	–	–	–	–	–	–	S	ENOG4111K5V	Reverse transcriptase (RNA-dependent DNA polymerase)	217	270	RVT_1	Family	25.2	8.1e-06
Unigene0025123	–	511	162.028	70.091	22.0474	19.5834	12.5467	12.0404	84.722	14.7235	-2.52462	1.1534e-07	9.38856e-05	down	CDP20369.1	108	3e-29	unnamed protein product [Coffea canephora]	–	–	–	–	–	–	–	–	–	–	–	–	–	–	–	–	–	–	–	–	–	–	–	–	–	–
Unigene0025205	PIP2-7	1226	0.3921	0.4575	0.4873	1.3006	0.9743	0.973	0.445633	1.08263	1.28062	3.34448e-05	0.00876592	up	AFQ23186.1	520	0	aquaporin PIP2;1 [Eustoma exaltatum subsp. russellianum] [Eustoma exaltatum]	sp|Q9ATM4|PIP27_MAIZE	485	4.13e-172	Aquaporin PIP2-7 OS=Zea mays GN=PIP2-7 PE=2 SV=1	At2g37170	476	1.56e-169	KOG0223	Aquaporin (major intrinsic protein family)	K09872//aquaporin PIP	1.41e-176	497	sot:102596028	–	GO:0044425//membrane part;GO:0031224//intrinsic component of membrane;GO:0016020//membrane	GO:0022857//transmembrane transporter activity;GO:0022892//substrate-specific transporter activity;GO:0005215//transporter activity;GO:0005372//water transmembrane transporter activity;GO:0022891//substrate-specific transmembrane transporter activity	GO:1902578//single-organism localization;GO:0006810//transport;GO:0042044//fluid transport;GO:0044699//single-organism process;GO:0006950//response to stress;GO:0051179//localization;GO:0044765//single-organism transport;GO:0050896//response to stimulus;GO:0051234//establishment of localization	G	COG0580	Channel that permits osmotically driven movement of water in both directions. It is involved in the osmoregulation and in the maintenance of cell turgor during volume expansion in rapidly growing cells. It mediates rapid entry or exit of water in response to abrupt changes in osmolarity (By similarity)	34	269	MIP	Family	284.7	4.1e-85
Unigene0025524	–	411	0.2507	0	0	0.5351	41.816	0.4583	0.0835667	14.2698	7.41582	6.47979e-06	0.00247517	up	KMS65245.1	65.1	1e-25	hypothetical protein BVRB_037930, partial [Beta vulgaris subsp. vulgaris] [Beta vulgaris]	–	–	–	–	–	–	–	–	–	–	–	–	–	–	–	–	–	S	ENOG41129MV	NA	–	–	–	–	–	–
Unigene0025893	–	755	0.8642	1.8203	1.2435	2.4033	2.5831	2.9104	1.30933	2.63227	1.00747	0.000351575	0.0496698	up	–	–	–	–	–	–	–	–	–	–	–	–	–	–	–	–	–	–	–	–	–	–	–	–	–	–	–	–	–	–
Unigene0026050	–	1088	1.01	0.3609	0.0523	0.0253	0	0	0.4744	0.00843333	-5.81386	3.4624e-05	0.00890751	down	–	–	–	–	–	–	–	–	–	–	–	–	–	–	–	–	–	–	–	–	–	–	–	–	–	–	–	–	–	–
Unigene0026074	–	963	1.9257	1.9222	0.8863	3.1974	3.9491	3.7487	1.57807	3.63173	1.2025	4.54481e-06	0.00187188	up	XP_016167599.1	131	7e-35	PREDICTED: signal transducer and activator of transcription B-like [Arachis ipaensis]	–	–	–	–	At5g56550	73.6	2.89e-15	KOG4210	Nuclear localization sequence binding protein	–	–	–	–	–	–	–	–	S	ENOG41117CQ	NA	–	–	–	–	–	–
Unigene0026078	CYP78A5	1810	0.3225	0.1395	0.0943	0.6987	1.1044	0.3122	0.185433	0.7051	1.92693	0.000163776	0.0288438	up	XP_019262028.1	755	0	PREDICTED: cytochrome P450 78A5-like [Nicotiana attenuata]	sp|Q9LMX7|C78A5_ARATH	521	8.61e-180	Cytochrome P450 78A5 OS=Arabidopsis thaliana GN=CYP78A5 PE=2 SV=1	At1g13710	521	1.34e-180	KOG0156	Cytochrome P450 CYP2 subfamily	–	–	–	–	–	–	–	–	Q	COG2124	Cytochrome p450	58	503	p450	Domain	286.4	2.9e-85
Unigene0026247	tlp	826	1.4136	0.8489	0.9644	0.3994	0.2361	0.152	1.07563	0.2625	-2.0348	6.26332e-06	0.00241367	down	AGC39176.1	382	1e-133	thaumatin-like protein [Actinidia chinensis]	sp|P81370|TLP_ACTDE	375	6.42e-132	Thaumatin-like protein OS=Actinidia deliciosa GN=tlp PE=1 SV=2	–	–	–	–	–	–	–	–	–	–	–	–	–	S	ENOG410YD4X	thaumatin-like protein	26	220	Thaumatin	Domain	254.5	5.6e-76
Unigene0026395	–	336	1.1243	2.1703	0	0	0	0	1.0982	0.001	-10.1009	0.000249741	0.0394338	down	–	–	–	–	–	–	–	–	–	–	–	–	–	–	–	–	–	–	–	–	–	–	–	–	–	–	–	–	–	–
Unigene0026448	ERF114	2105	1.2562	0.7062	0.6487	1.8415	2.1541	1.6702	0.870367	1.8886	1.11762	6.48651e-06	0.00247517	up	AHB33884.1	295	5e-93	ERF transcription factor 13 [Coffea arabica]	sp|Q9FH54|EF114_ARATH	127	1.14e-31	Ethylene-responsive transcription factor ERF114 OS=Arabidopsis thaliana GN=ERF114 PE=1 SV=1	–	–	–	–	–	–	–	–	–	–	–	–	–	K	ENOG411198J	AP2 ERF domain-containing transcription factor	45	94	AP2	Domain	62	3.8e-17
Unigene0026465	–	987	0.6959	0.6536	0.8071	0.0279	0.1729	0.2862	0.718867	0.162333	-2.14676	3.1991e-05	0.00855776	down	–	–	–	–	–	–	–	–	–	–	–	–	–	–	–	–	–	–	–	–	–	–	–	–	–	–	–	–	–	–
Unigene0027062	PPDS	1784	0.1347	0.283	0.0319	0.4007	0.7242	0.7214	0.149867	0.615433	2.03792	7.07848e-05	0.0157885	up	AEY75212.1	553	0	cytochrome P450 CYP716A47 [Panax ginseng]	sp|H2DH16|C7A47_PANGI	553	0	Dammarenediol 12-hydroxylase OS=Panax ginseng GN=PPDS PE=1 SV=2	At5g36110	441	6.59e-150	KOG0157	Cytochrome P450 CYP4/CYP19/CYP26 subfamilies	K07437//cytochrome P450, family 26, subfamily A	0	533	tcc:TCM_027699	–	–	GO:0016491//oxidoreductase activity;GO:0043167//ion binding;GO:0003824//catalytic activity;GO:0043169//cation binding;GO:0046872//metal ion binding;GO:0016705//oxidoreductase activity, acting on paired donors, with incorporation or reduction of molecular oxygen;GO:0005488//binding	–	Q	COG2124	Cytochrome p450	5	419	p450	Domain	197.8	2.1e-58
Unigene0027254	BE2S2	510	0.2693	0.11	0.3347	2.6953	2.629	1.5388	0.238	2.2877	3.26486	7.77282e-12	1.63532e-08	up	XP_009759083.1	137	9e-40	PREDICTED: 2S sulfur-rich seed storage protein 2-like [Nicotiana sylvestris]	sp|Q39649|2SS_CUCMA	94.4	4.66e-24	2S albumin OS=Cucurbita maxima PE=1 SV=1	–	–	–	–	–	–	–	–	–	–	GO:0043227//membrane-bounded organelle;GO:0005622//intracellular;GO:0043231//intracellular membrane-bounded organelle;GO:0005773//vacuole;GO:0044424//intracellular part;GO:0044464//cell part;GO:0043229//intracellular organelle;GO:0043226//organelle;GO:0005623//cell;GO:0005737//cytoplasm;GO:0044444//cytoplasmic part	–	–	U	ENOG41117DA	Protease inhibitor/seed storage/LTP family	22|58	126|142	ApoL|Tryp_alpha_amyl	Family|Family	30.1|35.3	2.5e-07|8.7e-09
Unigene0027399	–	2565	3.173	1.8808	0.1886	0.0643	0.019	0.0734	1.74747	0.0522333	-5.06415	2.85895e-10	5.14802e-07	down	GAV79214.1	110	1e-23	zf-RVT domain-containing protein, partial [Cephalotus follicularis]	–	–	–	–	At1g43730	75.5	3.98e-14	KOG1075	FOG: Reverse transcriptase	–	–	–	–	–	–	–	–	S	ENOG410Y65V	Retrotransposon protein	41	124	zf-RVT	Domain	75.4	2.9e-21
Unigene0027504	YLS3	1064	1.6138	1.6607	1.0161	3.4882	3.9866	3.1568	1.4302	3.54387	1.30911	3.84267e-09	5.24788e-06	up	XP_009770685.1	230	4e-73	PREDICTED: protein YLS3-like [Nicotiana sylvestris]	sp|O64864|YLS3_ARATH	188	1.46e-57	Protein YLS3 OS=Arabidopsis thaliana GN=YLS3 PE=2 SV=1	–	–	–	–	–	–	–	–	–	–	–	–	–	S	ENOG410YR9F	Non-specific lipid-transfer protein-like protein	14	101	LTP_2	Family	59.6	2.2e-16
Unigene0027963	–	1897	2.3534	1.7299	1.0048	0.8406	0.4241	0.7612	1.69603	0.6753	-1.32856	6.88161e-05	0.0155273	down	–	–	–	–	–	–	–	–	–	–	–	–	–	–	–	–	–	–	–	–	–	–	–	–	–	–	–	–	–	–
Unigene0028084	At5g58800	2069	0.7137	1.2607	1.0038	1.5414	2.3447	2.7006	0.992733	2.19557	1.14512	7.88928e-06	0.00288326	up	XP_011082387.1	167	4e-56	PREDICTED: probable NAD(P)H dehydrogenase (quinone) FQR1-like 3 isoform X1 [Sesamum indicum]	sp|Q9LUX9|FQRL3_ARATH	149	3.74e-48	Probable NAD(P)H dehydrogenase (quinone) FQR1-like 3 OS=Arabidopsis thaliana GN=At5g58800 PE=2 SV=1	At5g58800	148	1.06e-40	KOG3135	1,4-benzoquinone reductase-like; Trp repressor binding protein-like/protoplast-secreted protein	K03809//NAD(P)H dehydrogenase (quinone) [EC:1.6.5.2]	1.06e-55	162	sly:101257778	ko01110//Biosynthesis of secondary metabolites//Global and Overview//Metabolism;ko00130//Ubiquinone and other terpenoid-quinone biosynthesis//Metabolism of cofactors and vitamins//Metabolism	–	GO:0003824//catalytic activity	GO:0034645//cellular macromolecule biosynthetic process;GO:0006725//cellular aromatic compound metabolic process;GO:0009059//macromolecule biosynthetic process;GO:0044699//single-organism process;GO:0046483//heterocycle metabolic process;GO:0019438//aromatic compound biosynthetic process;GO:0097659//nucleic acid-templated transcription;GO:0044710//single-organism metabolic process;GO:0018130//het…	S	COG0655	Nadph-dependent fmn reductase	16	87	FMN_red	Family	42.9	2.9e-11
Unigene0028388	NAC072	1451	0.3313	0.6765	0.9411	2.2357	2.4697	2.8124	0.649633	2.50593	1.94765	3.34275e-12	7.88523e-09	up	XP_011095243.1	491	1e-171	PREDICTED: NAC domain-containing protein 72-like [Sesamum indicum]	sp|Q93VY3|NAC72_ARATH	374	4.14e-127	NAC domain-containing protein 72 OS=Arabidopsis thaliana GN=NAC072 PE=2 SV=1	At1g64100	57.4	3.79e-08	KOG4197	FOG: PPR repeat	–	–	–	–	–	–	–	–	K	ENOG4111FG3	nac domain	14	139	NAM	Family	167.8	1e-49
Unigene0028515	ANP2	1318	0.0521	0.0426	0.0432	0.7092	0.2589	0.1429	0.0459667	0.370333	3.01016	0.000176622	0.0307248	up	XP_019178309.1	424	4e-143	PREDICTED: mitogen-activated protein kinase kinase kinase YODA-like [Ipomoea nil]	sp|Q9FZ36|M3K2_ARATH	181	1.32e-49	Mitogen-activated protein kinase kinase kinase 2 OS=Arabidopsis thaliana GN=ANP2 PE=2 SV=1	At1g07150	360	4.24e-120	KOG0198	MEKK and related serine/threonine protein kinases	–	–	–	–	–	–	–	–	T	ENOG410XQGS	mitogen-activated protein kinase kinase kinase	11	283	Pkinase	Domain	182.3	8e-54
Unigene0028521	ERF4	906	7.6945	8.6681	7.3794	13.1695	16.0366	19.9226	7.914	16.3762	1.04912	8.48239e-11	1.65076e-07	up	AHB33878.1	239	6e-77	ERF transcription factor 07 [Coffea arabica]	sp|Q9LW49|ERF4_NICSY	226	1.01e-72	Ethylene-responsive transcription factor 4 OS=Nicotiana sylvestris GN=ERF4 PE=2 SV=1	–	–	–	–	–	K09286//EREBP-like factor	2.45e-45	157	sly:544260	–	–	–	–	K	ENOG410YQ8J	Transcription factor	24	73	AP2	Domain	64	9.3e-18
Unigene0028550	PPDS	1872	6.3105	3.6707	4.924	2.6435	1.8752	1.593	4.9684	2.03723	-1.28617	1.42598e-08	1.63241e-05	down	XP_011085174.1	460	8e-157	PREDICTED: beta-amyrin 28-oxidase-like [Sesamum indicum]	sp|I7C6E8|C7A52_PANGI	258	9.43e-78	Beta-amyrin 28-oxidase OS=Panax ginseng PE=2 SV=1	At5g36110	203	5.28e-69	KOG0157	Cytochrome P450 CYP4/CYP19/CYP26 subfamilies	–	–	–	–	–	–	–	–	Q	COG2124	Cytochrome p450	37	314	p450	Domain	63.2	1.4e-17
Unigene0028658	D14	1196	0.2584	0.5863	0.4282	1.0344	0.8968	1.6798	0.4243	1.20367	1.50428	5.90726e-05	0.0137726	up	XP_019155821.1	394	2e-135	PREDICTED: strigolactone esterase D14-like [Ipomoea nil]	sp|Q10QA5|D14_ORYSJ	239	4.15e-75	Probable strigolactone esterase D14 OS=Oryza sativa subsp. japonica GN=D14 PE=1 SV=1	–	–	–	–	–	–	–	–	–	–	–	–	–	S	COG0596	Alpha beta hydrolase	23	256	Abhydrolase_6	Domain	107.9	6e-31
Unigene0028980	Fbxl16	3885	2.4132	2.3463	2.2848	4.7554	5.7854	4.3794	2.3481	4.9734	1.08274	1.2444e-16	1.38385e-12	up	XP_010323274.1	299	9e-87	PREDICTED: F-box/LRR-repeat protein 14-like isoform X3 [Solanum lycopersicum]	sp|A2RT62|FXL16_MOUSE	57.8	5.22e-07	F-box/LRR-repeat protein 16 OS=Mus musculus GN=Fbxl16 PE=2 SV=1	At1g15740	234	2.35e-65	KOG1947	Leucine rich repeat proteins, some proteins contain F-box	–	–	–	–	–	–	–	–	S	ENOG410ZKNA	Leucine-rich repeat protein	5|29|102|125|153|174	27|52|122|148|171|190	LRR_6|LRR_6|LRR_6|LRR_6|LRR_6|LRR_6	Repeat|Repeat|Repeat|Repeat|Repeat|Repeat	15.1|14.6|10.4|9.6|11.8|9.9	0.015|0.023|0.53|0.92|0.18|0.77
Unigene0029126	ATJ8	1876	1.7939	1.8987	1.835	2.6965	5.0289	5.9569	1.84253	4.56077	1.30759	1.14423e-07	9.38856e-05	up	XP_009627898.1	104	7e-24	PREDICTED: chaperone protein dnaJ 8, chloroplastic-like [Nicotiana tomentosiformis]	sp|Q9SAG8|DNAJ8_ARATH	72.4	1.35e-13	Chaperone protein dnaJ 8, chloroplastic OS=Arabidopsis thaliana GN=ATJ8 PE=2 SV=1	At1g80920	72.4	2.1e-14	KOG0715	Molecular chaperone (DnaJ superfamily)	–	–	–	–	–	–	–	GO:0050896//response to stimulus	O	COG0484	ATP binding to DnaK triggers the release of the substrate protein, thus completing the reaction cycle. Several rounds of ATP-dependent interactions between DnaJ, DnaK and GrpE are required for fully efficient folding. Also involved, together with DnaK and GrpE, in the DNA replication of plasmids through activation of initiation proteins (By similarity)	–	–	–	–	–	–
Unigene0029156	–	698	1.5744	2.0493	1.3451	7.2472	7.6486	7.8253	1.65627	7.5737	2.19306	3.55387e-28	1.38324e-23	up	AAR26237.1	60.5	6e-10	early dehydration inducible protein [Craterostigma plantagineum]	–	–	–	–	–	–	–	–	–	–	–	–	–	–	–	–	–	–	–	–	–	–	–	–	–	–
Unigene0029204	–	742	1.4347	2.4948	1.9171	4.2609	4.2711	3.8921	1.94887	4.14137	1.08747	1.36149e-06	0.00071611	up	–	–	–	–	–	–	–	–	–	–	–	–	–	–	–	–	–	–	–	–	–	–	–	–	–	–	–	–	–	–
Unigene0029508	–	862	0.5577	0.3579	0.264	1.1801	1.81	0.6555	0.3932	1.2152	1.62786	0.000294574	0.0444019	up	XP_012848564.1	85.5	5e-17	PREDICTED: pheromone-processing carboxypeptidase KEX1-like [Erythranthe guttata]	–	–	–	–	–	–	–	–	–	–	–	–	–	–	–	–	–	S	ENOG4111CYH	NA	–	–	–	–	–	–
Unigene0029556	SPT	2119	1.653	0.953	0.8996	0.5968	0.5637	0.5481	1.16853	0.569533	-1.03685	0.000221793	0.0365016	down	ACM41588.1	259	1e-78	bHLH transcription factor MYC5 [Catharanthus roseus]	sp|Q9FUA4|SPT_ARATH	156	8.32e-41	Transcription factor SPATULA OS=Arabidopsis thaliana GN=SPT PE=1 SV=1	Hs4557755	53.9	5.57e-07	KOG1318	Helix loop helix transcription factor EB	–	–	–	–	–	–	–	–	K	ENOG410YQY7	Transcription factor	158	204	HLH	Domain	50.8	8.9e-14
Unigene0030424	BHLH128	685	2.1557	2.3339	2.1597	0.9632	1.3879	0.8707	2.21643	1.07393	-1.04534	0.000178661	0.0309749	down	XP_003556577.1	199	1e-61	PREDICTED: transcription factor bHLH128-like [Glycine max]	sp|Q8H102|BH128_ARATH	173	2.19e-51	Transcription factor bHLH128 OS=Arabidopsis thaliana GN=BHLH128 PE=1 SV=1	–	–	–	–	–	–	–	–	–	–	–	–	–	K	ENOG410YAU7	Transcription factor	41	86	HLH	Domain	36.6	2.4e-09
Unigene0030931	–	296	0.4641	0	0	0.4644	25.2014	0.4242	0.1547	8.69667	5.81292	8.22523e-05	0.0175902	up	–	–	–	–	–	–	–	–	–	–	–	–	–	–	–	–	–	–	–	–	–	S	ENOG410XYMV	NA	–	–	–	–	–	–
Unigene0031073	–	451	1.4467	3.0473	1.2616	4.9376	7.4593	3.9674	1.91853	5.45477	1.50751	1.93468e-05	0.00568316	up	–	–	–	–	–	–	–	–	–	–	–	–	–	–	–	–	–	–	–	–	–	–	–	–	–	–	–	–	–	–
Unigene0031106	AP1	1227	1.4274	1.1429	0.5101	2.5095	2.2451	2.1234	1.0268	2.29267	1.15887	7.93333e-05	0.0171545	up	AHW58038.1	411	1e-142	AP1 [Coffea arabica]	sp|D7KWY6|AP1_ARALL	351	1.24e-119	Floral homeotic protein APETALA 1 OS=Arabidopsis lyrata subsp. lyrata GN=AP1 PE=3 SV=1	At1g69120	326	1.01e-110	KOG0014	MADS box transcription factor	K09264//MADS-box transcription factor, plant	1.42e-141	407	tcc:TCM_011475	–	GO:0005623//cell;GO:0005622//intracellular;GO:0043231//intracellular membrane-bounded organelle;GO:0044424//intracellular part;GO:0043226//organelle;GO:0043229//intracellular organelle;GO:0043227//membrane-bounded organelle;GO:0044464//cell part	GO:0005515//protein binding;GO:0003824//catalytic activity;GO:0046983//protein dimerization activity;GO:0016628//oxidoreductase activity, acting on the CH-CH group of donors, NAD or NADP as acceptor;GO:0016627//oxidoreductase activity, acting on the CH-CH group of donors;GO:0016491//oxidoreductase activity;GO:0005488//binding;GO:0001071//nucleic acid binding transcription factor activity	GO:0034654//nucleobase-containing compound biosynthetic process;GO:0044249//cellular biosynthetic process;GO:0009888//tissue development;GO:0048856//anatomical structure development;GO:0016070//RNA metabolic process;GO:0006139//nucleobase-containing compound metabolic process;GO:0019827//stem cell population maintenance;GO:0008152//metabolic process;GO:0032501//multicellular organismal process;GO…	K	COG5068	Transcription factor	9|88	59|173	SRF-TF|K-box	Domain|Family	97.0|110.0	2.3e-28|3.5e-32
Unigene0031285	INVA	368	0.3733	0.5335	0.6958	0	0	0	0.5342	0.001	-9.06124	0.000246651	0.0391045	down	AJO70155.1	182	2e-53	invertase 5 [Camellia sinensis]	sp|O24509|INVA_PHAVU	168	5.76e-49	Acid beta-fructofuranosidase OS=Phaseolus vulgaris PE=2 SV=1	At1g12240	157	1.44e-45	KOG0228	Beta-fructofuranosidase (invertase)	K01193//beta-fructofuranosidase [EC:3.2.1.26]	3.59e-50	172	pop:POPTR_0003s11210g	ko01100//Metabolic pathways//Global and Overview//Metabolism;ko00500//Starch and sucrose metabolism//Carbohydrate metabolism//Metabolism;ko00052//Galactose metabolism//Carbohydrate metabolism//Metabolism	–	–	–	G	COG1621	Hydrolase	10	61	Glyco_hydro_32C	Domain	49.1	4.7e-13
Unigene0031689	–	2531	0.4749	0.3103	0.2248	0.0652	0.1156	0.0992	0.336667	0.0933333	-1.85086	5.43498e-05	0.0128988	down	AAL68853.1	61.2	7e-12	gb protein [Sorghum bicolor]	–	–	–	–	–	–	–	–	–	–	–	–	–	–	–	–	–	S	ENOG410YICN	Gb protein	–	–	–	–	–	–
Unigene0032138	CML44	670	6.0481	7.4095	6.242	12.1868	15.6091	17.1479	6.56653	14.9813	1.18996	1.00638e-12	2.61137e-09	up	XP_019261641.1	187	1e-58	PREDICTED: probable calcium-binding protein CML44 [Nicotiana attenuata]	sp|Q9LPK5|CML44_ARATH	115	2.18e-31	Probable calcium-binding protein CML44 OS=Arabidopsis thaliana GN=CML44 PE=2 SV=2	At1g21550	115	3.39e-32	KOG0027	Calmodulin and related proteins (EF-Hand superfamily)	K13448//calcium-binding protein CML	8.37e-53	171	sot:102592778	ko04626//Plant-pathogen interaction//Environmental adaptation//Organismal Systems	–	–	–	DTZ	COG5126	Calcium-binding protein	9|96	34|158	EF_hand_4|EF_hand_5	Domain|Domain	15.6|43.7	0.0097|2e-11
Unigene0032284	–	992	1.3847	3.2232	1.4627	3.9631	7.1512	4.6201	2.02353	5.2448	1.37401	1.57323e-05	0.00483815	up	OIV99354.1	55.5	7e-08	hypothetical protein TanjilG_17164 [Lupinus angustifolius]	–	–	–	–	–	–	–	–	–	–	–	–	–	–	–	–	–	–	–	–	–	–	–	–	–	–
Unigene0033203	–	999	0.1375	0.2246	0.2563	0.6605	0.5124	0.9427	0.206133	0.7052	1.77445	0.000277767	0.0426467	up	–	–	–	–	–	–	–	–	–	–	–	–	–	–	–	–	–	–	–	–	–	–	–	–	–	–	–	–	–	–
Unigene0033204	DBP	1243	1.63	2.7077	2.449	7.6084	8.1782	5.8085	2.26223	7.19837	1.66992	1.4255e-16	1.38708e-12	up	XP_004304395.1	352	2e-118	PREDICTED: remorin [Fragaria vesca subsp. vesca] [Fragaria vesca]	sp|P93788|REMO_SOLTU	65.1	6.03e-11	Remorin OS=Solanum tuberosum PE=1 SV=1	–	–	–	–	–	–	–	–	–	–	–	–	–	S	ENOG410YBQG	Remorin, C-terminal region	163	272	Remorin_C	Family	108	1.5e-31
Unigene0033205	DBP	1249	0.22	0.4042	0.4556	1.3207	1.0735	0.8043	0.359933	1.06617	1.56663	8.0275e-06	0.00289302	up	XP_004304395.1	350	9e-118	PREDICTED: remorin [Fragaria vesca subsp. vesca] [Fragaria vesca]	sp|P93788|REMO_SOLTU	70.1	1.07e-12	Remorin OS=Solanum tuberosum PE=1 SV=1	–	–	–	–	–	–	–	–	–	–	–	–	–	S	ENOG410YBQG	Remorin, C-terminal region	162	271	Remorin_C	Family	110	3.8e-32
Unigene0033246	–	991	0.2079	0.4528	0.2297	1.1652	0.8364	0.6969	0.2968	0.8995	1.59963	0.000188805	0.0323019	up	XP_019071783.1	60.1	1e-08	PREDICTED: cytokinin riboside 5'-monophosphate phosphoribohydrolase LOG3 isoform X2 [Vitis vinifera]	–	–	–	–	–	–	–	–	–	K06966//uncharacterized protein	5.43e-09	60.5	vvi:100257475	–	–	–	–	–	–	–	–	–	–	–	–	–
Unigene0033723	HSP17.9-D	863	79.7045	95.7446	39.5597	25.1984	27.2874	22.2247	71.6696	24.9035	-1.52501	6.91302e-11	1.37984e-07	down	XP_018812332.1	246	7e-81	PREDICTED: 17.1 kDa class II heat shock protein-like [Juglans regia]	sp|P05477|HSP21_SOYBN	231	6.14e-76	17.9 kDa class II heat shock protein OS=Glycine max GN=HSP17.9-D PE=3 SV=1	At5g12020	171	6.34e-53	KOG0710	Molecular chaperone (small heat-shock protein Hsp26/Hsp42)	K13993//HSP20 family protein	1.45e-79	241	vvi:100261109	ko04141//Protein processing in endoplasmic reticulum//Folding, sorting and degradation//Genetic Information Processing	–	GO:0005488//binding;GO:0005515//protein binding	GO:0044267//cellular protein metabolic process;GO:0043170//macromolecule metabolic process;GO:0009642//response to light intensity;GO:0009628//response to abiotic stimulus;GO:0006950//response to stress;GO:0006970//response to osmotic stress;GO:1901700//response to oxygen-containing compound;GO:0044260//cellular macromolecule metabolic process;GO:0009416//response to light stimulus;GO:0019538//pr…	O	COG0071	response to heat	51	155	HSP20	Family	115.2	9.3e-34
Unigene0034654	TSJT1	2495	3.0418	2.6755	2.4402	3.9668	7.0447	5.8756	2.71917	5.62903	1.04972	5.23787e-08	4.91249e-05	up	XP_011086107.1	293	5e-91	PREDICTED: stem-specific protein TSJT1-like [Sesamum indicum]	sp|P24805|TSJT1_TOBAC	106	2.23e-25	Stem-specific protein TSJT1 OS=Nicotiana tabacum GN=TSJT1 PE=2 SV=1	–	–	–	–	–	–	–	–	–	–	–	–	–	S	ENOG410YD56	Stem-specific protein	2	195	DUF3700	Domain	278.2	3.4e-83
Unigene0035391	–	585	0.3522	0.5753	0.1945	1.2219	2.8337	0.8586	0.374	1.63807	2.13088	0.000113669	0.0224579	up	KMS65245.1	105	4e-36	hypothetical protein BVRB_037930, partial [Beta vulgaris subsp. vulgaris] [Beta vulgaris]	–	–	–	–	–	–	–	–	–	–	–	–	–	–	–	–	–	S	ENOG41129MV	NA	–	–	–	–	–	–
Unigene0036240	GOLS2	1327	1.2422	2.0502	0.879	6.8989	6.8523	4.5419	1.39047	6.0977	2.1327	2.9376e-15	1.5245e-11	up	ADM92590.1	564	0	galactinol synthase [Coffea arabica]	sp|C7G304|GOLS2_SOLLC	523	0	Galactinol synthase 2 OS=Solanum lycopersicum GN=GOLS2 PE=2 SV=1	At2g47180	510	0	KOG1950	Glycosyl transferase, family 8 - glycogenin	K18819//inositol 3-alpha-galactosyltransferase [EC:2.4.1.123]	0	538	gmx:100809287	ko00052//Galactose metabolism//Carbohydrate metabolism//Metabolism	–	GO:0003824//catalytic activity;GO:0016740//transferase activity	–	O	COG5597	Glycosyl Transferase	21	264	Glyco_transf_8	Family	232.2	5.1e-69
Unigene0036333	RPL44	592	10.2675	6.9645	7.3047	4.0402	3.1296	3.3936	8.1789	3.52113	-1.21587	9.01706e-09	1.07988e-05	down	KVI01344.1	61.2	1e-09	Ribosomal protein L44e [Cynara cardunculus var. scolymus] [Cynara cardunculus]	sp|Q96499|RL44_GOSHI	54.3	8.8e-09	60S ribosomal protein L44 OS=Gossypium hirsutum GN=RPL44 PE=3 SV=3	At4g14320	52	1.11e-08	KOG3464	60S ribosomal protein L44	K02929//large subunit ribosomal protein L44e	6.12e-09	56.6	mdm:103434943	ko03010//Ribosome//Translation//Genetic Information Processing	–	–	–	J	COG1631	Ribosomal protein	–	–	–	–	–	–
Unigene0036336	–	511	0	0	0	0.9684	0.4771	0.0614	0.001	0.5023	8.97241	0.000314914	0.0460793	up	–	–	–	–	–	–	–	–	–	–	–	–	–	–	–	–	–	–	–	–	–	–	–	–	–	–	–	–	–	–
Unigene0036499	RD22	676	2.4384	4.5224	2.946	5.8156	6.3108	9.0087	3.30227	7.04503	1.09315	1.51773e-05	0.00472585	up	XP_009762320.1	345	3e-117	PREDICTED: dehydration-responsive protein RD22 [Nicotiana sylvestris]	sp|Q08298|RD22_ARATH	265	9.13e-87	Dehydration-responsive protein RD22 OS=Arabidopsis thaliana GN=RD22 PE=2 SV=1	–	–	–	–	–	–	–	–	–	–	GO:0043231//intracellular membrane-bounded organelle;GO:0043227//membrane-bounded organelle;GO:0005623//cell;GO:0044464//cell part;GO:0043226//organelle;GO:0044424//intracellular part;GO:0005622//intracellular;GO:0043229//intracellular organelle	–	–	S	ENOG410YDUK	BURP domain	32	224	BURP	Family	259.9	1.1e-77
Unigene0038245	–	529	0	0.1591	0.1613	0.7276	0.7834	0.8901	0.1068	0.800367	2.90575	4.05924e-05	0.0103264	up	–	–	–	–	–	–	–	–	–	–	–	–	–	–	–	–	–	–	–	–	–	–	–	–	–	–	–	–	–	–
Unigene0038364	TGA1	1640	0.0628	0.342	0.2255	0.5867	0.9365	0.7274	0.2101	0.7502	1.8362	1.43265e-05	0.00453271	up	XP_019236435.1	529	0	PREDICTED: transcription factor TGA1-like [Nicotiana attenuata]	sp|Q39237|TGA1_ARATH	429	9.17e-147	Transcription factor TGA1 OS=Arabidopsis thaliana GN=TGA1 PE=1 SV=2	–	–	–	–	–	K14431//transcription factor TGA	0	525	sly:101253982	ko04075//Plant hormone signal transduction//Signal transduction//Environmental Information Processing	–	–	–	K	ENOG410YEGW	Transcription factor	76|161	106|238	bZIP_1|DOG1	Family|Family	33.1|101.1	3.5e-08|2.2e-29
Unigene0038401	TTL3	3054	0.967	0.5235	0	0	0	0	0.496833	0.001	-8.95662	1.84301e-07	0.000135347	down	XP_003635218.2	892	0	PREDICTED: TPR repeat-containing thioredoxin TTL1 [Vitis vinifera]	sp|Q9SIN1|TTL3_ARATH	394	6.27e-123	Inactive TPR repeat-containing thioredoxin TTL3 OS=Arabidopsis thaliana GN=TTL3 PE=1 SV=2	At5g65160	586	0	KOG1124	FOG: TPR repeat	K09527//DnaJ homolog subfamily C member 7	0	892	vvi:100854530	–	–	–	–	S	COG0457	repeat-containing protein	239|309|476|647	304|340|538|712	TPR_11|TPR_7|TPR_11|Thioredoxin	Repeat|Repeat|Repeat|Domain	51.6|15.5|56.1|28.6	4.7e-14|0.0097|1.8e-15|7.8e-07
Unigene0040492	–	841	0	0.0334	0.203	0.425	0.5507	0.6719	0.0788	0.5492	2.80106	0.000154279	0.0275765	up	XP_012849718.1	47.8	2e-09	PREDICTED: cysteine-rich receptor-like protein kinase 42 [Erythranthe guttata]	–	–	–	–	–	–	–	–	–	K17402//small subunit ribosomal protein S23	2.11e-07	54.7	vvi:100267719	–	–	–	–	S	ENOG410Y5Z1	NA	–	–	–	–	–	–
Unigene0040591	BPM4	454	0.3782	0.6178	0.8773	1.1506	2.0404	2.8349	0.624433	2.00863	1.68559	0.000341025	0.0487992	up	XP_013729385.1	78.6	3e-17	PREDICTED: BTB/POZ and MATH domain-containing protein 4-like [Brassica napus]	sp|Q9SRV1|BPM4_ARATH	75.9	1.23e-15	BTB/POZ and MATH domain-containing protein 4 OS=Arabidopsis thaliana GN=BPM4 PE=1 SV=1	At3g03740	75.9	1.9e-16	KOG1987	Speckle-type POZ protein SPOP and related proteins with TRAF, MATH and BTB/POZ domains	K10523//speckle-type POZ protein	5.21e-16	78.2	brp:103859143	–	–	–	–	S	ENOG410XQV8	meprin and TRAF homology domain-containing protein MATH domain-containing protein	–	–	–	–	–	–
Unigene0040933	At1g29660	1371	14.0771	20.6417	13.6958	31.5427	35.8822	36.6801	16.1382	34.7017	1.10453	1.3009e-13	4.05068e-10	up	XP_009769554.1	591	0	PREDICTED: GDSL esterase/lipase At1g29670 isoform X1 [Nicotiana sylvestris]	sp|Q9C7N5|GDL14_ARATH	514	0	GDSL esterase/lipase At1g29660 OS=Arabidopsis thaliana GN=At1g29660 PE=2 SV=1	–	–	–	–	–	–	–	–	–	–	–	–	–	S	ENOG410YD3P	GDSL-motif lipase hydrolase family protein	32	342	Lipase_GDSL	Family	147.1	6.4e-43
Unigene0041593	–	802	1.4987	0.6645	0	0	0.0304	0	0.721067	0.0101333	-6.15295	0.000133042	0.0252598	down	–	–	–	–	–	–	–	–	–	–	–	–	–	–	–	–	–	–	–	–	–	–	–	–	–	–	–	–	–	–
Unigene0041893	RFS	3066	5.7683	7.5561	6.4676	11.6658	17.8183	14.2007	6.59733	14.5616	1.14221	1.08461e-13	3.51794e-10	up	XP_011098436.1	1365	0	PREDICTED: galactinol--sucrose galactosyltransferase [Sesamum indicum]	sp|Q8VWN6|RFS_PEA	1150	0	Galactinol--sucrose galactosyltransferase OS=Pisum sativum GN=RFS PE=1 SV=1	–	–	–	–	–	K06617//raffinose synthase [EC:2.4.1.82]	0	1312	vvi:100242394	ko00052//Galactose metabolism//Carbohydrate metabolism//Metabolism	–	–	–	S	ENOG410YBUA	galactinol--sucrose	24	765	Raffinose_syn	Family	1194.1	0
Unigene0043041	–	2636	5.4977	1.3087	0	0.0209	0	0.0119	2.2688	0.0109333	-7.69705	4.91995e-07	0.000292357	down	XP_015386450.1	275	1e-75	PREDICTED: probable LRR receptor-like serine/threonine-protein kinase At3g47570 [Citrus sinensis]	sp|Q6XKE6|POLG_PVCV2	218	4.58e-57	Genome polyprotein OS=Petunia vein clearing virus (isolate Hohn) PE=3 SV=1	–	–	–	–	–	–	–	–	–	–	–	–	–	S	ENOG4111BHX	Viral movement protein (MP)	83	226	MP	Family	55.8	3.3e-15
Unigene0043214	–	1194	0.4314	0.7517	0.5004	0.1612	0.1429	0.1577	0.561167	0.153933	-1.86612	0.000103756	0.0210566	down	–	–	–	–	–	–	–	–	–	–	–	–	–	–	–	–	–	–	–	–	–	–	–	–	–	–	–	–	–	–
Unigene0044869	–	1168	1.1173	0.8885	0.9012	2.495	2.5881	1.4513	0.969	2.17813	1.16852	1.80913e-05	0.00535474	up	XP_014492582.1	62.8	2e-08	PREDICTED: hexokinase-3 [Vigna radiata var. radiata] [Vigna radiata]	–	–	–	–	–	–	–	–	–	K00844//hexokinase [EC:2.7.1.1]	2.89e-08	60.5	pvu:PHAVU_011G023700g	ko01100//Metabolic pathways//Global and Overview//Metabolism;ko01110//Biosynthesis of secondary metabolites//Global and Overview//Metabolism;ko01130//Biosynthesis of antibiotics//Global and Overview//Metabolism;ko01120//Microbial metabolism in diverse environments//Global and Overview//Metabolism;ko01200//Carbon metabolism//Global and Overview//Metabolism;ko00500//Starch and sucrose metabolism//C…	–	–	–	G	COG5026	hexokinase	–	–	–	–	–	–
Unigene0046205	–	600	0.1145	0.1402	0.1423	0.4582	0.8939	0.7325	0.132333	0.694867	2.39256	0.000230443	0.0376861	up	CDX76518.1	74.3	1e-13	BnaA08g08820D [Brassica napus]	–	–	–	–	–	–	–	–	–	–	–	–	–	–	–	–	–	S	ENOG4111YFT	lysine ketoglutarate reductase trans-splicing related 1	–	–	–	–	–	–
Unigene0046988	ABF2	1705	19.6781	23.9349	19.3727	47.4541	58.2495	46.1936	20.9952	50.6324	1.27	2.36016e-25	4.5931e-21	up	XP_019082257.1	270	2e-82	PREDICTED: ripening-related bZIP protein-like isoform X2 [Vitis vinifera]	sp|Q9M7Q4|AI5L5_ARATH	159	4.65e-42	ABSCISIC ACID-INSENSITIVE 5-like protein 5 OS=Arabidopsis thaliana GN=ABF2 PE=1 SV=1	–	–	–	–	–	K14432//ABA responsive element binding factor	7.7e-83	270	vvi:100232889	ko04075//Plant hormone signal transduction//Signal transduction//Environmental Information Processing	–	–	–	K	ENOG410YB2M	Transcription factor	–	–	–	–	–	–
Unigene0047211	–	479	1.9357	1.054	0	0	0	0	0.996567	0.001	-9.96082	6.93756e-05	0.0155992	down	–	–	–	–	–	–	–	–	–	–	–	–	–	–	–	–	–	–	–	–	–	–	–	–	–	–	–	–	–	–
Unigene0048449	VIT_19s0014g04930	2025	5.2232	6.5513	1.6859	0.6652	0.2408	1.2711	4.4868	0.7257	-2.62824	3.08556e-07	0.000196879	down	AFE56211.1	676	0	terpene synthase [Camellia sinensis]	sp|Q6Q3H3|TPSGD_VITVI	654	0	(-)-germacrene D synthase OS=Vitis vinifera GN=VIT_19s0014g04930 PE=1 SV=1	–	–	–	–	–	K15803//(-)-germacrene D synthase [EC:4.2.3.22 4.2.3.75]	0	654	vvi:100232954	ko01100//Metabolic pathways//Global and Overview//Metabolism;ko01110//Biosynthesis of secondary metabolites//Global and Overview//Metabolism;ko00909//Sesquiterpenoid and triterpenoid biosynthesis//Metabolism of terpenoids and polyketides//Metabolism	–	–	–	S	ENOG410YBXH	synthase	26|234	204|502	Terpene_synth|Terpene_synth_C	Domain|Domain	187.0|321.7	1.8e-55|2.8e-96
Unigene0049091	–	572	0	0	0	0	0	8.6161	0.001	2.87203	11.4879	6.78284e-05	0.0153518	up	EOX94246.1	53.5	2e-06	Gag protease polyprotein [Theobroma cacao]	–	–	–	–	–	–	–	–	–	–	–	–	–	–	–	–	–	S	ENOG410ZV8G	NA	–	–	–	–	–	–
Unigene0051215	–	276	0	0	0	0	0	180.953	0.001	60.3178	15.8803	1.73057e-07	0.000131597	up	YP_001152220.1	85.1	8e-21	ORF107c [Pinus koraiensis]	–	–	–	–	–	–	–	–	–	–	–	–	–	–	–	–	–	S	ENOG410Z753	NA	–	–	–	–	–	–
Unigene0052929	–	1513	2.5194	4.171	2.2752	5.9054	6.8638	5.6641	2.98853	6.14443	1.03984	5.89024e-07	0.000344752	up	–	–	–	–	–	–	–	–	–	–	–	–	–	–	–	–	–	–	–	–	–	–	–	–	–	–	–	–	–	–
Unigene0054092	–	535	0.7703	1.1533	0.9572	2.5694	2.5517	2.8751	0.960267	2.6654	1.47285	8.73441e-07	0.000485658	up	–	–	–	–	–	–	–	–	–	–	–	–	–	–	–	–	–	–	–	–	–	–	–	–	–	–	–	–	–	–
Unigene0054200	HCS2	767	1.2984	0.4388	0	0	0	0	0.579067	0.001	-9.17759	0.000147311	0.0268554	down	XP_019163762.1	87.4	9e-18	PREDICTED: biotin--protein ligase 1, chloroplastic-like isoform X4 [Ipomoea nil]	sp|F4I4W2|HCS2_ARATH	66.2	2.41e-11	Biotin--protein ligase 2 OS=Arabidopsis thaliana GN=HCS2 PE=2 SV=1	At2g25710	62.8	5.41e-11	KOG1536	Biotin holocarboxylase synthetase/biotin-protein ligase	K01942//biotin--protein ligase [EC:6.3.4.9 6.3.4.10 6.3.4.11 6.3.4.15]	3.53e-18	87.4	sly:101252547	ko01100//Metabolic pathways//Global and Overview//Metabolism;ko00780//Biotin metabolism//Metabolism of cofactors and vitamins//Metabolism	–	–	–	H	COG0340	Biotin- acetyl-CoA-carboxylase ligase	1	49	BPL_C	Domain	21.1	0.00016
Unigene0054427	–	321	0	0	0	0.1713	0.3038	1587.06	0.001	529.177	19.0134	4.14852e-10	7.02038e-07	up	ACU44975.1	58.5	1e-10	senescence-associated protein-like, partial [Pfiesteria piscicida]	–	–	–	–	–	–	–	–	–	–	–	–	–	–	–	–	–	S	ENOG410Y2ES	NA	–	–	–	–	–	–
Unigene0054604	TPS11	3189	1.0553	1.6799	1.1955	1.9914	3.6464	2.7267	1.31023	2.78817	1.08949	2.64128e-06	0.00120238	up	XP_011069859.1	1448	0	PREDICTED: probable alpha,alpha-trehalose-phosphate synthase [UDP-forming] 11 [Sesamum indicum]	sp|Q9ZV48|TPS11_ARATH	1193	0	Probable alpha,alpha-trehalose-phosphate synthase [UDP-forming] 11 OS=Arabidopsis thaliana GN=TPS11 PE=2 SV=1	At2g18700	1193	0	KOG1050	Trehalose-6-phosphate synthase component TPS1 and related subunits	K16055//trehalose 6-phosphate synthase/phosphatase [EC:2.4.1.15 3.1.3.12]	0	1350	pper:PRUPE_ppa001301mg	ko01100//Metabolic pathways//Global and Overview//Metabolism;ko00500//Starch and sucrose metabolism//Carbohydrate metabolism//Metabolism	–	–	–	G	COG1877	trehalose biosynthetic process	60|594	545|828	Glyco_transf_20|Trehalose_PPase	Family|Family	598.8|260.6	5.4e-180|7.2e-78
Unigene0055098	–	468	2.0546	3.2362	1.7021	0.5874	0.6772	0.8049	2.33097	0.689833	-1.75661	9.52531e-06	0.00332506	down	–	–	–	–	–	–	–	–	–	–	–	–	–	–	–	–	–	–	–	–	–	–	–	–	–	–	–	–	–	–
Unigene0056950	CYP72A1	2912	2.4175	2.7161	2.2666	5.4946	6.1865	4.0101	2.46673	5.2304	1.08432	6.06144e-11	1.2417e-07	up	XP_009796418.1	349	1e-107	PREDICTED: cytochrome P450 CYP72A219-like [Nicotiana sylvestris]	sp|H2DH21|C7A29_PANGI	308	5.65e-93	Cytochrome P450 CYP72A219 OS=Panax ginseng PE=2 SV=1	At3g14690	263	1.96e-77	KOG0157	Cytochrome P450 CYP4/CYP19/CYP26 subfamilies	–	–	–	–	–	–	–	–	Q	COG2124	Cytochrome p450	8	209	p450	Domain	91.4	3.9e-26
Unigene0057889	–	393	0	0	0	0	0.1241	148.249	0.001	49.4576	15.5939	1.15783e-07	9.38856e-05	up	AAV44205.1	120	2e-32	unknow protein [Oryza sativa Japonica Group]	–	–	–	–	–	–	–	–	–	–	–	–	–	–	–	–	–	S	ENOG411220X	unknow protein	–	–	–	–	–	–
Unigene0058166	–	481	0	0	0	0	0	263.202	0.001	87.7339	16.4208	1.54681e-08	1.74507e-05	up	KZV51009.1	93.6	2e-27	Metallocarboxypeptidase inhibitor [Dorcoceras hygrometricum]	–	–	–	–	–	–	–	–	–	–	–	–	–	–	–	–	–	S	ENOG411244F	NA	–	–	–	–	–	–
Unigene0058170	–	488	0	0	0.0583	0	0.05	164.353	0.0194333	54.8009	11.4614	1.81736e-07	0.000135347	up	ABR26094.1	131	4e-38	retrotransposon protein [Oryza sativa Indica Group]	–	–	–	–	–	–	–	–	–	–	–	–	–	–	–	–	–	S	ENOG4111CZE	NA	–	–	–	–	–	–
Unigene0059431	–	401	1.5415	0.9792	1.9865	0.4114	0.3648	0.3131	1.5024	0.3631	-2.04883	0.000151324	0.0273855	down	XP_019200125.1	64.3	6e-11	PREDICTED: MDIS1-interacting receptor like kinase 2-like [Ipomoea nil]	–	–	–	–	–	–	–	–	–	–	–	–	–	–	–	–	–	T	COG0515	Serine Threonine protein kinase	–	–	–	–	–	–
Unigene0060097	–	603	80.0151	101.492	78.037	209.04	165.955	157.163	86.5145	177.386	1.03588	4.27705e-15	2.08089e-11	up	XP_017222073.1	174	2e-54	PREDICTED: non-specific lipid-transfer protein [Daucus carota subsp. sativus] [Daucus carota]	–	–	–	–	–	–	–	–	–	–	–	–	–	–	–	–	–	U	ENOG4111EE7	Protease inhibitor seed storage lipid transfer protein	13	103	LTP_2	Family	57.7	8.5e-16
Unigene0060188	Os09g0568700	1879	5.5194	2.8958	3.8307	2.0923	0.7265	1.0191	4.08197	1.2793	-1.67391	6.32813e-07	0.000364894	down	XP_006362906.1	321	7e-105	PREDICTED: germin-like protein 9-3 [Solanum tuberosum]	sp|Q652P9|GL93_ORYSJ	231	8.35e-71	Germin-like protein 9-3 OS=Oryza sativa subsp. japonica GN=Os09g0568700 PE=2 SV=1	–	–	–	–	–	–	–	–	–	–	–	GO:0003824//catalytic activity;GO:0005488//binding;GO:0046914//transition metal ion binding;GO:0043169//cation binding;GO:0046872//metal ion binding;GO:0043167//ion binding	GO:0008152//metabolic process;GO:0044710//single-organism metabolic process;GO:0044699//single-organism process	S	ENOG410YPZ1	germin-like protein	68	192	Cupin_1	Domain	72.7	1.8e-20
Unigene0061145	CYP87A3	1665	3.9394	2.6952	1.1277	0.7761	0.6735	1.4329	2.58743	0.960833	-1.42916	0.000310752	0.0459613	down	EOX96079.1	673	0	Cytochrome P450 87A3 [Theobroma cacao]	sp|Q7XU38|C87A3_ORYSJ	527	0	Cytochrome P450 87A3 OS=Oryza sativa subsp. japonica GN=CYP87A3 PE=2 SV=3	At1g12740	546	0	KOG0157	Cytochrome P450 CYP4/CYP19/CYP26 subfamilies	–	–	–	–	–	–	–	–	Q	COG2124	Cytochrome p450	17	439	p450	Domain	209.8	4.9e-62
Unigene0061389	GMPM1	642	0	0.2184	0	2.0555	2.2783	1.2713	0.0728	1.86837	4.6817	2.62114e-15	1.45743e-11	up	XP_012834338.1	106	9e-28	PREDICTED: 11 kDa late embryogenesis abundant protein-like [Erythranthe guttata]	sp|P46515|LEA11_HELAN	70.1	1.35e-14	11 kDa late embryogenesis abundant protein OS=Helianthus annuus PE=2 SV=1	–	–	–	–	–	–	–	–	–	–	–	–	–	S	ENOG410YTH0	18 kDa seed maturation	1	71	LEA_1	Family	57	1.4e-15
Unigene0061704	–	548	0	0	0	0	0	7.3895	0.001	2.46317	11.2663	0.000112814	0.0223556	up	–	–	–	–	–	–	–	–	–	–	–	–	–	–	–	–	–	–	–	–	–	–	–	–	–	–	–	–	–	–
Unigene0062184	–	218	0	0.7719	1.044	3.405	2.6838	3.8879	0.6053	3.32557	2.45788	1.05645e-05	0.00354476	up	–	–	–	–	–	–	–	–	–	–	–	–	–	–	–	–	–	–	–	–	–	–	–	–	–	–	–	–	–	–
Unigene0062658	FLS2	3082	0.312	0.1638	0.3508	0.4817	0.704	0.6111	0.275533	0.598933	1.12017	0.000238508	0.0385195	up	XP_017970477.1	894	0	PREDICTED: probable LRR receptor-like serine/threonine-protein kinase At4g36180 [Theobroma cacao]	sp|Q9FL28|FLS2_ARATH	277	1.45e-76	LRR receptor-like serine/threonine-protein kinase FLS2 OS=Arabidopsis thaliana GN=FLS2 PE=1 SV=1	At2g34930	572	0	KOG0619	FOG: Leucine rich repeat	–	–	–	–	–	–	–	–	S	COG4886	leucine Rich Repeat	20|206|333|527|551|760	57|267|355|547|610|818	LRRNT_2|LRR_8|LRR_1|LRR_1|LRR_8|LRR_8	Family|Repeat|Repeat|Repeat|Repeat|Repeat	48.3|35.1|9.7|9.8|32.0|30.3	6.1e-13|7e-09|0.84|0.79|6.8e-08|2.2e-07
Unigene0062715	–	1090	12.3817	13.9208	12.4762	32.3852	26.0105	23.6153	12.9262	27.337	1.08055	5.38132e-16	3.49086e-12	up	XP_008240113.1	162	3e-47	PREDICTED: non-specific lipid-transfer protein Cw18 [Prunus mume]	–	–	–	–	–	–	–	–	–	–	–	–	–	–	–	–	–	S	ENOG410YQ10	protease inhibitor seed storage	38	110	LTP_2	Family	48.7	5.5e-13
Unigene0063111	SN2	962	5.3903	7.5512	6.8315	14.1747	15.0778	14.1945	6.591	14.4823	1.13572	6.60022e-16	3.95221e-12	up	XP_011092868.1	149	7e-43	PREDICTED: snakin-2 [Sesamum indicum]	sp|Q93X17|SNAK2_SOLTU	132	1.25e-37	Snakin-2 OS=Solanum tuberosum GN=SN2 PE=1 SV=1	–	–	–	–	–	–	–	–	–	–	–	–	–	O	ENOG410YWQ9	gast1 protein homolog 1	44	103	GASA	Family	78.5	2.2e-22
Unigene0063830	–	561	1.8364	1.0499	0	0	0	0	0.9621	0.001	-9.91004	3.25812e-05	0.00856841	down	–	–	–	–	–	–	–	–	–	–	–	–	–	–	–	–	–	–	–	–	–	–	–	–	–	–	–	–	–	–
Unigene0065579	–	2117	1.0544	0.5299	0	0.026	0.023	0	0.5281	0.0163333	-5.01492	6.12371e-05	0.0142297	down	GAV65842.1	69.3	3e-20	DUF4283 domain-containing protein, partial [Cephalotus follicularis]	–	–	–	–	At4g15600	68.2	2.58e-11	KOG1075	FOG: Reverse transcriptase	–	–	–	–	–	–	–	–	S	ENOG4111SG9	Reverse transcriptase (RNA-dependent DNA polymerase)	1|74	67|115	DUF4283|zf-CCHC_4	Domain|Domain	42.7|27.9	2.6e-11|1.1e-06
Unigene0065734	YLS9	1055	1.6275	1.9407	1.2674	3.4137	3.674	2.7077	1.61187	3.26513	1.01841	4.0697e-06	0.00168511	up	XP_015084054.1	313	3e-104	PREDICTED: protein YLS9 [Solanum pennellii]	sp|Q9SJ52|YLS9_ARATH	77	4.63e-15	Protein YLS9 OS=Arabidopsis thaliana GN=YLS9 PE=2 SV=1	–	–	–	–	–	–	–	–	–	–	–	–	–	S	ENOG410YIDD	Harpin-induced protein 1 containing protein, expressed	109	211	LEA_2	Family	58.4	6.4e-16
Unigene0067719	CYP80B2	1969	80.8731	52.4054	50.1668	38.5643	20.2427	25.0299	61.1484	27.9456	-1.12969	1.43054e-07	0.000112484	down	XP_002513347.1	443	1e-147	PREDICTED: probable (S)-N-methylcoclaurine 3'-hydroxylase isozyme 2 [Ricinus communis]	sp|O64900|C80B2_ESCCA	354	2.21e-114	(S)-N-methylcoclaurine 3'-hydroxylase isozyme 2 OS=Eschscholzia californica GN=CYP80B2 PE=2 SV=1	At2g45550	323	1.42e-102	KOG0156	Cytochrome P450 CYP2 subfamily	–	–	–	–	–	–	GO:0003824//catalytic activity;GO:0016491//oxidoreductase activity;GO:0005488//binding	–	Q	COG2124	Cytochrome p450	2	448	p450	Domain	277.4	1.6e-82
Unigene0068000	–	717	0.5747	1.0562	0.5555	1.5337	1.972	2.1453	0.7288	1.88367	1.36995	4.74796e-05	0.0116097	up	–	–	–	–	–	–	–	–	–	–	–	–	–	–	–	–	–	–	–	–	–	–	–	–	–	–	–	–	–	–
Unigene0068221	–	607	3.055	2.6338	2.9059	6.2503	4.98	6.0507	2.8649	5.76033	1.00767	3.99467e-07	0.000244851	up	CDP06903.1	108	7e-29	unnamed protein product [Coffea canephora]	–	–	–	–	–	–	–	–	–	–	–	–	–	–	–	–	–	–	–	–	–	–	–	–	–	–
Unigene0068692	CYP71A1	1659	0.8487	1.082	0.4802	1.7069	1.7486	1.7408	0.803633	1.7321	1.10791	2.16172e-05	0.00625564	up	XP_011095827.1	702	0	PREDICTED: flavonoid 3'-monooxygenase-like [Sesamum indicum]	sp|P24465|C71A1_PERAE	377	1.99e-124	Cytochrome P450 71A1 OS=Persea americana GN=CYP71A1 PE=1 SV=2	At5g07990	366	1.19e-120	KOG0156	Cytochrome P450 CYP2 subfamily	–	–	–	–	–	–	–	–	Q	COG2124	Cytochrome p450	17	463	p450	Domain	323.8	1.3e-96
Unigene0070724	Cdlc2	478	0.2874	0.5868	0.0595	3.0483	2.703	1.5761	0.311233	2.44247	2.97227	4.10889e-09	5.42123e-06	up	XP_012070665.1	189	5e-61	PREDICTED: dynein light chain 2, cytoplasmic [Jatropha curcas]	sp|O02414|DYL1_HELCR	101	1.68e-27	Dynein light chain LC6, flagellar outer arm OS=Heliocidaris crassispina PE=3 SV=1	At4g27360	134	1.88e-41	KOG3430	Dynein light chain type 1	K10418//dynein light chain LC8-type	1.33e-61	189	jcu:105632821	–	–	–	–	S	ENOG4111NK2	dynein, light chain	1	90	Dynein_light	Domain	106.9	3.3e-31
Unigene0071180	–	686	1.5018	0.368	0	0	0	0	0.623267	0.001	-9.28371	0.00024468	0.039068	down	–	–	–	–	–	–	–	–	–	–	–	–	–	–	–	–	–	–	–	–	–	–	–	–	–	–	–	–	–	–
Unigene0071213	–	762	0	0	0.0373	0.5773	0.192	0.2472	0.0124333	0.338833	4.76829	0.000311156	0.0459613	up	–	–	–	–	–	–	–	–	–	–	–	–	–	–	–	–	–	–	–	–	–	–	–	–	–	–	–	–	–	–
Unigene0071673	LEA3	712	0.9646	1.2606	0.5594	4.1315	4.9988	3.8798	0.9282	4.3367	2.22409	4.65172e-16	3.2919e-12	up	AAY84145.1	191	1e-59	late embryogenesis abundant protein [Catharanthus roseus]	sp|P83442|LEAD3_DAUCA	171	6.52e-53	Late embryogenesis abundant protein Dc3 OS=Daucus carota PE=2 SV=1	At3g15670	115	3.92e-31	KOG4744	Uncharacterized conserved protein	–	–	–	–	–	–	–	–	–	–	–	–	–	–	–	–	–
Unigene0071929	–	379	0	0	0	0	0	10.0219	0.001	3.34063	11.7059	0.000133518	0.0252885	up	–	–	–	–	–	–	–	–	–	–	–	–	–	–	–	–	–	–	–	–	–	–	–	–	–	–	–	–	–	–
Unigene0072010	–	711	1.449	0.8284	0	0	0	0	0.759133	0.001	-9.56821	3.25696e-05	0.00856841	down	–	–	–	–	–	–	–	–	–	–	–	–	–	–	–	–	–	–	–	–	–	–	–	–	–	–	–	–	–	–
Unigene0072546	–	357	0	0	0	0	0	9.2327	0.001	3.07757	11.5876	0.000189764	0.0323946	up	–	–	–	–	–	–	–	–	–	–	–	–	–	–	–	–	–	–	–	–	–	S	ENOG410Y6RQ	NA	–	–	–	–	–	–
Unigene0073409	HIPP26	453	0	0	0.1256	0.6069	0.9687	0.693	0.0418667	0.7562	4.17489	1.54801e-05	0.00478187	up	XP_006340767.1	235	2e-78	PREDICTED: heavy metal-associated isoprenylated plant protein 26 [Solanum tuberosum]	sp|Q9SZN7|HIP26_ARATH	192	1.56e-62	Heavy metal-associated isoprenylated plant protein 26 OS=Arabidopsis thaliana GN=HIPP26 PE=1 SV=1	At4g38580	192	2.42e-63	KOG1603	Copper chaperone	–	–	–	–	–	–	–	–	S	COG2608	heavy metal transport detoxification protein	34	89	HMA	Domain	45.3	6.4e-12
Unigene0073558	–	603	0	0	0	0	0	9.0581	0.001	3.01937	11.56	5.25438e-05	0.0125853	up	–	–	–	–	–	–	–	–	–	–	–	–	–	–	–	–	–	–	–	–	–	–	–	–	–	–	–	–	–	–
Unigene0074492	At4g33300	537	4.4125	5.223	5.6158	9.932	12.4386	8.4177	5.08377	10.2628	1.01345	1.89598e-07	0.000137935	up	XP_006473387.1	234	1e-70	PREDICTED: probable disease resistance protein At4g33300 [Citrus sinensis]	sp|Q9SZA7|DRL29_ARATH	153	3.9e-42	Probable disease resistance protein At4g33300 OS=Arabidopsis thaliana GN=At4g33300 PE=2 SV=3	–	–	–	–	–	–	–	–	–	–	–	GO:0097367//carbohydrate derivative binding;GO:0001883//purine nucleoside binding;GO:0036094//small molecule binding;GO:0032549//ribonucleoside binding;GO:0032550//purine ribonucleoside binding;GO:0005488//binding;GO:1901363//heterocyclic compound binding;GO:0097159//organic cyclic compound binding;GO:0001882//nucleoside binding	–	S	ENOG410Y7SX	disease resistance protein	13	133	RPW8	Family	33.3	2.8e-08
Unigene0076380	PCS1	565	0.3039	0.695	0.3021	1.4598	2.3731	1.5001	0.433667	1.77767	2.03533	4.02354e-06	0.00167491	up	XP_015076797.1	184	3e-54	PREDICTED: aspartic proteinase PCS1-like [Solanum pennellii]	sp|Q9LZL3|PCS1L_ARATH	67.4	3.26e-12	Aspartic proteinase PCS1 OS=Arabidopsis thaliana GN=PCS1 PE=2 SV=1	At1g66180	146	7e-42	KOG1339	Aspartyl protease	–	–	–	–	–	–	–	–	O	ENOG410XNV7	aspartic	98	148	Asp	Family	26	4.6e-06
Unigene0076594	AtMg00030	417	0	0	0	0	0	12.6467	0.001	4.21557	12.0415	5.70543e-05	0.0134266	up	GAU19291.1	91.7	4e-22	hypothetical protein TSUD_335770 [Trifolium subterraneum]	sp|P93276|M030_ARATH	57.4	1.96e-10	Uncharacterized mitochondrial protein AtMg00030 OS=Arabidopsis thaliana GN=AtMg00030 PE=4 SV=1	–	–	–	–	–	–	–	–	–	–	–	–	–	–	–	–	–	–	–	–	–	–
Unigene0077093	At2g29380	1558	3.1299	4.6266	3.7252	9.4758	14.4108	8.0593	3.82723	10.6486	1.47629	3.68877e-12	8.44556e-09	up	KVH94654.1	577	0	Protein phosphatase 2C [Cynara cardunculus var. scolymus] [Cynara cardunculus]	sp|Q9ZW21|P2C24_ARATH	430	1.71e-147	Probable protein phosphatase 2C 24 OS=Arabidopsis thaliana GN=At2g29380 PE=2 SV=1	At2g29380	430	2.65e-148	KOG0698	Serine/threonine protein phosphatase	K14497//protein phosphatase 2C [EC:3.1.3.16]	0	545	tcc:TCM_041761	ko04075//Plant hormone signal transduction//Signal transduction//Environmental Information Processing	–	–	–	T	COG0631	Phosphatase	123	386	PP2C	Family	233.2	2.8e-69
Unigene0077172	PCMP-E16	3223	0.0426	0.0522	0.0706	0.2047	0.1815	0.2532	0.0551333	0.213133	1.95076	4.38731e-05	0.0109463	up	XP_019185542.1	949	0	PREDICTED: pentatricopeptide repeat-containing protein At5g39350 [Ipomoea nil]	sp|Q9FLZ9|PP405_ARATH	754	0	Pentatricopeptide repeat-containing protein At5g39350 OS=Arabidopsis thaliana GN=PCMP-E16 PE=2 SV=1	At5g39350	754	0	KOG4197	FOG: PPR repeat	–	–	–	–	–	–	–	–	S	ENOG410Z7Z7	Pentatricopeptide repeat-containing protein	96|169|197|295|398|500|574	140|194|224|343|444|547|600	PPR_2|PPR|PPR|PPR_2|PPR_2|PPR_2|PPR	Repeat|Family|Family|Repeat|Repeat|Repeat|Family	35.1|11.8|26.1|43.3|37.5|44.1|19.6	8.3e-09|0.17|4.7e-06|2.3e-11|1.5e-09|1.3e-11|0.00055
Unigene0078892	HSP17.9-D	737	99.5749	202.573	62.922	48.1205	51.8319	44.0411	121.69	47.9978	-1.34217	3.53877e-06	0.00152194	down	XP_019257959.1	254	1e-84	PREDICTED: 17.3 kDa class II heat shock protein-like [Nicotiana attenuata]	sp|P05477|HSP21_SOYBN	241	1.51e-80	17.9 kDa class II heat shock protein OS=Glycine max GN=HSP17.9-D PE=3 SV=1	At5g12020	182	2.85e-58	KOG0710	Molecular chaperone (small heat-shock protein Hsp26/Hsp42)	K13993//HSP20 family protein	9.6e-85	253	pxb:103927502	ko04141//Protein processing in endoplasmic reticulum//Folding, sorting and degradation//Genetic Information Processing	–	GO:0005515//protein binding;GO:0005488//binding	GO:0009314//response to radiation;GO:1901700//response to oxygen-containing compound;GO:0009416//response to light stimulus;GO:0006979//response to oxidative stress;GO:0009987//cellular process;GO:0050896//response to stimulus;GO:0044238//primary metabolic process;GO:0043170//macromolecule metabolic process;GO:0044237//cellular metabolic process;GO:0044260//cellular macromolecule metabolic proces…	O	COG0071	response to heat	51	155	HSP20	Family	118	1.2e-34
Unigene0079450	Pol	1487	1.1547	0.547	0	0.037	0	0	0.567233	0.0123333	-5.52331	7.78722e-05	0.0170278	down	BAB09379.1	139	4e-60	non-LTR retroelement reverse transcriptase-like protein [Arabidopsis thaliana]	sp|P11369|LORF2_MOUSE	57.4	2.44e-07	LINE-1 retrotransposable element ORF2 protein OS=Mus musculus GN=Pol PE=1 SV=2	At1g51750	130	3.04e-56	KOG1075	FOG: Reverse transcriptase	–	–	–	–	–	–	–	–	S	ENOG410Y65V	Retrotransposon protein	–	–	–	–	–	–

## Sheet: Table S4b
Table S4b DEGs in the comparison SD10-vs.-LD10
Gene_ID	Symbol	Gene Length	LD10-1_RPKM	LD10-2_RPKM	LD10-3_RPKM	SD10-1_RPKM	SD10-2_RPKM	SD10-3_RPKM	LD10_RPKM	SD10_RPKM	log2(SD10/LD10)	P-value	FDR	Up/Down	Nr-ID	Nr-Score	Nr-Evalue	Nr-annotation	Swissprot-ID	Swissprot-Score	Swissprot-Evalue	Swissprot-annotation	KOG-Protein-or-Domain	KOG-Score	KOG-Evalue	KOG-ID	KOG-Function-Description	KO-ID	KEGG-Evalue	KEGG-Score	KEGG-Gene	Pathway	GO Component	GO Function	GO Process	Class eggNOG	eggNOG ID	eggNOG Description	Pfam-alignment_start	Pfam-alignment_end	Pfam-hmm_name	Pfam-type	Pfam-bit_core	Pfam-E_value
Unigene0000611	–	804	0.6078	0.3482	0.5806	0.1343	0.1083	0.1451	0.5122	0.129233	-1.98673	0.00098659	0.0474994	down	XP_019232589.1	150	9e-39	PREDICTED: probable pre-mRNA-splicing factor ATP-dependent RNA helicase DEAH9 [Nicotiana attenuata]	–	–	–	–	At2g16680	69.7	7.03e-13	KOG1075	FOG: Reverse transcriptase	–	–	–	–	–	–	–	–	S	ENOG410Y65V	Retrotransposon protein	97	181	zf-RVT	Domain	96.9	5.8e-28
Unigene0000682	–	1694	3.9336	2.1991	2.9969	0.8289	1.0283	0.8784	3.0432	0.911867	-1.73869	1.50244e-13	1.14956e-10	down	–	–	–	–	–	–	–	–	–	–	–	–	–	–	–	–	–	–	–	–	–	–	–	–	–	–	–	–	–	–
Unigene0000684	–	827	0	0.4166	0.4586	0	0	0	0.291733	0.001	-8.18851	0.000870657	0.0437157	down	XP_014755538.1	78.2	1e-16	PREDICTED: L10-interacting MYB domain-containing protein-like [Brachypodium distachyon]	–	–	–	–	At5g41980	64.7	6.84e-15	KOG4585	Predicted transposase	–	–	–	–	–	–	–	–	S	ENOG411206Y	transposon protein	7	59	DDE_4	Domain	48.9	4.7e-13
Unigene0000959	–	240	0.1851	0.3589	0.2431	1.0126	2.1774	1.0941	0.262367	1.42803	2.44437	0.000923886	0.0454907	up	–	–	–	–	–	–	–	–	–	–	–	–	–	–	–	–	–	–	–	–	–	–	–	–	–	–	–	–	–	–
Unigene0001133	pol	282	0	0	0	0	6.5889	0	0.001	2.1963	11.1009	0.000166555	0.012669	up	ABQ44355.1	191	8e-56	polyprotein [Zea mays]	sp|P31843|RRPO_OENBE	88.2	1.24e-22	RNA-directed DNA polymerase homolog OS=Oenothera berteroana PE=4 SV=1	At4g10580	137	5.42e-39	KOG0017	FOG: Transposon-encoded proteins with TYA, reverse transcriptase, integrase domains in various combinations	–	–	–	–	–	–	–	–	L	COG2801	Retrotransposon protein	8	93	RVT_1	Family	38.6	6.5e-10
Unigene0001216	–	256	0	0	0	0	5.3301	0	0.001	1.7767	10.795	0.000432756	0.0262625	up	AQA29589.1	154	3e-43	retroviral aspartyl protease [Zea mays]	–	–	–	–	At3g31970	126	4.37e-35	KOG0017	FOG: Transposon-encoded proteins with TYA, reverse transcriptase, integrase domains in various combinations	–	–	–	–	–	–	–	–	L	COG2801	Retrotransposon protein	–	–	–	–	–	–
Unigene0001223	pol	316	0	0	0	0	6.0637	0	0.001	2.02123	10.981	0.000152815	0.011808	up	ABQ44355.1	207	3e-61	polyprotein [Zea mays]	sp|P04323|POL3_DROME	85.1	1.63e-19	Retrovirus-related Pol polyprotein from transposon 17.6 OS=Drosophila melanogaster GN=pol PE=3 SV=1	At2g14650	147	3.63e-42	KOG0017	FOG: Transposon-encoded proteins with TYA, reverse transcriptase, integrase domains in various combinations	–	–	–	–	–	–	–	–	L	COG2801	Retrotransposon protein	–	–	–	–	–	–
Unigene0002375	NFYA9	2960	1.4708	2.3716	1.4194	3.7038	3.325	4.0313	1.75393	3.6867	1.07174	9.05982e-09	3.03457e-06	up	XP_016706369.1	146	5e-36	PREDICTED: nuclear transcription factor Y subunit A-9-like [Gossypium hirsutum]	sp|Q945M9|NFYA9_ARATH	118	6.45e-28	Nuclear transcription factor Y subunit A-9 OS=Arabidopsis thaliana GN=NFYA9 PE=2 SV=1	At3g20910	118	9.79e-29	KOG1561	CCAAT-binding factor, subunit B (HAP2)	K08064//nuclear transcription factor Y, alpha	1.29e-36	147	cit:102620218	–	–	–	–	K	COG5224	Nuclear transcription factor Y	21	78	CBFB_NFYA	Family	108.4	1.6e-31
Unigene0002835	R1A	3314	0.1676	0.9032	0.6163	0.2119	0.1402	0.1321	0.562367	0.1614	-1.80087	0.000369538	0.0236586	down	AAC49408.1	631	0	PRF [Solanum lycopersicum]	sp|Q8W1E0|R1A_SOLDE	462	1.83e-141	Late blight resistance protein R1-A OS=Solanum demissum GN=R1A PE=3 SV=1	At3g46730	239	1.03e-65	KOG4658	Apoptotic ATPase	–	–	–	–	–	–	–	–	S	COG4886	leucine Rich Repeat	18|168	126|445	DUF3542|NB-ARC	Family|Domain	47.7|255.5	9.6e-13|3.9e-76
Unigene0003035	–	277	0.1604	0	0	0.5849	1.3625	0.8426	0.0534667	0.93	4.12052	0.000435898	0.0263916	up	–	–	–	–	–	–	–	–	–	–	–	–	–	–	–	–	–	–	–	–	–	–	–	–	–	–	–	–	–	–
Unigene0003091	–	2085	0.49	0.4957	0.4898	1.8002	0.5848	1.1754	0.491833	1.1868	1.27084	0.00020913	0.0150287	up	AID23548.1	188	1e-54	cell wall-associated hydrolase, partial [Phaeodactylum tricornutum]	sp|Q3BAI2|YCX91_PHAAO	73.2	1.18e-14	Uncharacterized protein ORF91 OS=Phalaenopsis aphrodite subsp. formosana PE=4 SV=1	–	–	–	–	–	–	–	–	–	–	–	–	–	S	ENOG4111P6Q	NA	–	–	–	–	–	–
Unigene0003630	NQR	973	2.397	1.0402	2.4888	0.4718	1.0443	0.5097	1.97533	0.675267	-1.54857	9.28295e-05	0.00796996	down	XP_009114838.1	206	6e-64	PREDICTED: NADPH:quinone oxidoreductase-like [Brassica rapa]	sp|Q9LK88|NQR_ARATH	202	3.11e-63	NADPH:quinone oxidoreductase OS=Arabidopsis thaliana GN=NQR PE=1 SV=1	At3g27890	202	4.83e-64	KOG4530	Predicted flavoprotein	–	–	–	–	–	–	–	–	S	COG0431	Nadph-dependent fmn reductase	2	83	FMN_red	Family	73.5	1.1e-20
Unigene0003643	–	1033	0.4731	0.7087	0.5649	1.6207	1.4614	2.2312	0.582233	1.7711	1.60498	2.29743e-08	6.61618e-06	up	XP_010651697.1	92	9e-20	PREDICTED: protein SRC2 [Vitis vinifera]	–	–	–	–	–	–	–	–	–	–	–	–	–	–	–	–	–	S	ENOG41113T5	C2 domain	6	78	C2	Domain	24.3	1.8e-05
Unigene0004262	OSH71	2374	0.5988	1.025	0.9832	3.1394	3.4242	4.5225	0.869	3.69537	2.08829	8.77763e-23	2.16215e-19	up	XP_019188031.1	101	7e-21	PREDICTED: homeobox protein knotted-1-like 1 isoform X3 [Ipomoea nil]	sp|Q7GDL5|KNOSA_ORYSJ	85.5	1.1e-16	Homeobox protein knotted-1-like 10 OS=Oryza sativa subsp. japonica GN=OSH71 PE=2 SV=1	At4g08150	79.7	3.11e-15	KOG0773	Transcription factor MEIS1 and related HOX domain proteins	K16670//homeobox protein Meis2	1.99e-20	97.8	egr:104414672	–	GO:0043229//intracellular organelle;GO:0044464//cell part;GO:0005623//cell;GO:0043231//intracellular membrane-bounded organelle;GO:0043227//membrane-bounded organelle;GO:0005622//intracellular;GO:0043226//organelle;GO:0044424//intracellular part	GO:0001071//nucleic acid binding transcription factor activity;GO:0003676//nucleic acid binding;GO:0003677//DNA binding;GO:0097159//organic cyclic compound binding;GO:0005488//binding;GO:1901363//heterocyclic compound binding	GO:0016070//RNA metabolic process;GO:0034641//cellular nitrogen compound metabolic process;GO:0006725//cellular aromatic compound metabolic process;GO:0006351//transcription, DNA-templated;GO:0044271//cellular nitrogen compound biosynthetic process;GO:0010467//gene expression;GO:0044237//cellular metabolic process;GO:0071704//organic substance metabolic process;GO:0009059//macromolecule biosynthe…	K	ENOG410XPMQ	homeobox	1	28	Homeobox_KN	Family	36.5	2.5e-09
Unigene0004315	AHP1	1247	0.2137	0.3626	0.7721	1.191	1.1641	1.0294	0.449467	1.12817	1.32769	0.000360706	0.0233034	up	XP_007030761.1	70.5	4e-19	PREDICTED: histidine-containing phosphotransfer protein 1 [Theobroma cacao]	sp|Q9ZNV9|AHP1_ARATH	54.7	8.14e-12	Histidine-containing phosphotransfer protein 1 OS=Arabidopsis thaliana GN=AHP1 PE=1 SV=1	At3g21510	54.7	1.54e-12	KOG4747	Two-component phosphorelay intermediate involved in MAP kinase cascade regulation	K14490//histidine-containing phosphotransfer peotein	1.01e-19	70.5	tcc:TCM_026508	ko04075//Plant hormone signal transduction//Signal transduction//Environmental Information Processing	–	GO:0003824//catalytic activity;GO:0016491//oxidoreductase activity;GO:0016628//oxidoreductase activity, acting on the CH-CH group of donors, NAD or NADP as acceptor;GO:0016627//oxidoreductase activity, acting on the CH-CH group of donors;GO:0060089//molecular transducer activity	GO:0008152//metabolic process;GO:0044710//single-organism metabolic process;GO:0044699//single-organism process	T	COG2198	Histidine kinase	–	–	–	–	–	–
Unigene0004737	SCM1	1259	0.4234	0.4276	0.2549	1.1368	0.9454	1.2282	0.368633	1.10347	1.58178	2.3405e-07	5.37235e-05	up	AHW58040.1	341	7e-115	FUL [Coffea arabica]	sp|Q42429|AGL8_SOLTU	271	2.75e-88	Agamous-like MADS-box protein AGL8 homolog OS=Solanum tuberosum PE=2 SV=1	At1g69120	227	5.46e-72	KOG0014	MADS box transcription factor	K09264//MADS-box transcription factor, plant	4.08e-97	295	sly:543887	–	–	–	–	K	COG5068	Transcription factor	9|71	47|160	SRF-TF|K-box	Domain|Family	53.7|107.7	7.8e-15|1.8e-31
Unigene0004913	TPS13	3003	56.7763	60.5775	68.5447	116.744	104.025	155.98	61.9662	125.583	1.01909	7.05612e-15	6.47859e-12	up	ADR74212.1	351	2e-137	(3S)-linalool/(E)-nerolidol synthase [Vitis vinifera]	sp|B9RXW4|TPS13_RICCO	286	3.94e-115	Probable terpene synthase 13 OS=Ricinus communis GN=TPS13 PE=3 SV=1	–	–	–	–	–	K15086//(3S)-linalool synthase [EC:4.2.3.25]	7.36e-137	350	vvi:100266449	ko01110//Biosynthesis of secondary metabolites//Global and Overview//Metabolism;ko01130//Biosynthesis of antibiotics//Global and Overview//Metabolism;ko00902//Monoterpenoid biosynthesis//Metabolism of terpenoids and polyketides//Metabolism	–	–	–	S	ENOG410YDA6	synthase	35|232	191|329	Terpene_synth|Terpene_synth_C	Domain|Domain	137.1|83.9	3.7e-40|9.2e-24
Unigene0005398	–	627	0.0709	0.0687	0.2327	0.9044	0.463	0.6049	0.1241	0.657433	2.40534	0.000489443	0.0286553	up	–	–	–	–	–	–	–	–	–	–	–	–	–	–	–	–	–	–	–	–	–	–	–	–	–	–	–	–	–	–
Unigene0005451	–	783	0.5106	1.5951	1.4905	0.2069	0.2966	0.2981	1.19873	0.2672	-2.16552	2.10511e-05	0.00243462	down	GAV76515.1	66.6	3e-10	DUF4283 domain-containing protein [Cephalotus follicularis]	–	–	–	–	–	–	–	–	–	–	–	–	–	–	–	–	–	S	ENOG410YUP9	Endonuclease Exonuclease phosphatase	7	82	DUF4283	Domain	36.3	2.4e-09
Unigene0005561	–	515	0.0863	0	0.17	0.7341	0.902	0.2833	0.0854333	0.6398	2.90475	0.000863629	0.0434559	up	–	–	–	–	–	–	–	–	–	–	–	–	–	–	–	–	–	–	–	–	–	–	–	–	–	–	–	–	–	–
Unigene0005663	–	513	0	0	0	0	4.6972	0	0.001	1.56573	10.6126	7.42358e-05	0.00667464	up	–	–	–	–	–	–	–	–	–	–	–	–	–	–	–	–	–	–	–	–	–	–	–	–	–	–	–	–	–	–
Unigene0005772	–	543	0.0818	0.1586	0.2149	0.6465	0.7485	0.6448	0.151767	0.679933	2.16354	0.000573971	0.0321568	up	–	–	–	–	–	–	–	–	–	–	–	–	–	–	–	–	–	–	–	–	–	–	–	–	–	–	–	–	–	–
Unigene0005812	–	663	0.134	0.0974	0	0.6924	0.4817	0.7041	0.0771333	0.626067	3.02089	3.19403e-05	0.00341936	up	CDP10053.1	58.5	4e-09	unnamed protein product [Coffea canephora]	–	–	–	–	–	–	–	–	–	–	–	–	–	–	–	–	–	–	–	–	–	–	–	–	–	–
Unigene0005924	–	864	0.2057	0.5234	0.439	0.0625	0	0	0.389367	0.0208333	-4.22416	1.98208e-05	0.00231915	down	–	–	–	–	–	–	–	–	–	–	–	–	–	–	–	–	–	–	–	–	–	–	–	–	–	–	–	–	–	–
Unigene0005953	SN2	955	37.0045	21.3756	36.0199	9.3309	14.6833	11.1813	31.4667	11.7318	-1.4234	1.80525e-12	1.17406e-09	down	XP_009803050.1	126	3e-34	PREDICTED: snakin-2-like [Nicotiana sylvestris]	sp|Q93X17|SNAK2_SOLTU	89.7	3.39e-21	Snakin-2 OS=Solanum tuberosum GN=SN2 PE=1 SV=1	–	–	–	–	–	–	–	–	–	–	–	–	–	S	ENOG410YT52	gibberellic acid mediated signaling pathway	41	100	GASA	Family	78.8	1.8e-22
Unigene0005961	–	601	3.7698	6.0552	5.7285	12.0414	6.8112	12.7672	5.1845	10.5399	1.02359	3.28696e-05	0.00347123	up	XP_018624102.1	59.3	3e-08	PREDICTED: ninja-family protein 3-like isoform X1 [Nicotiana tomentosiformis]	–	–	–	–	–	–	–	–	–	–	–	–	–	–	–	–	–	–	–	–	–	–	–	–	–	–
Unigene0006233	ERF118	2087	0.298	0.3095	0.4474	1.7597	1.1685	1.0624	0.351633	1.3302	1.9195	4.35267e-12	2.65387e-09	up	XP_016434934.1	171	1e-44	PREDICTED: ethylene-responsive transcription factor CRF6-like [Nicotiana tabacum]	sp|Q9CA27|EF118_ARATH	102	1.39e-22	Ethylene-responsive transcription factor ERF118 OS=Arabidopsis thaliana GN=ERF118 PE=2 SV=1	–	–	–	–	–	–	–	–	–	–	–	–	–	S	ENOG410Z0KN	AP2 domain	85	134	AP2	Domain	48.7	5.5e-13
Unigene0006351	–	2253	0.631	0.3823	0.3756	0.1798	0.2062	0.1295	0.462967	0.171833	-1.4299	9.97422e-05	0.00844271	down	–	–	–	–	–	–	–	–	–	–	–	–	–	–	–	–	–	–	–	–	–	–	–	–	–	–	–	–	–	–
Unigene0006387	RLK1	2830	4.3011	4.6034	4.5156	9.6372	9.5303	10.5464	4.47337	9.90463	1.14674	1.0367e-32	4.75924e-29	up	XP_019163945.1	978	0	PREDICTED: G-type lectin S-receptor-like serine/threonine-protein kinase RLK1 [Ipomoea nil]	sp|Q39202|RLK1_ARATH	687	0	G-type lectin S-receptor-like serine/threonine-protein kinase RLK1 OS=Arabidopsis thaliana GN=RLK1 PE=2 SV=2	At1g09440	216	5.54e-61	KOG1187	Serine/threonine protein kinase	–	–	–	–	–	–	–	–	T	ENOG410YBN4	G-type lectin S-receptor-like serine threonine-protein kinase	56|497	150|690	B_lectin|Pkinase	Domain|Domain	51.8|150.8	5.6e-14|3.3e-44
Unigene0006727	–	861	1.0835	1.5006	0.9488	2.0699	4.6195	2.3042	1.17763	2.99787	1.34805	4.16869e-05	0.00420876	up	XP_009624951.1	85.9	9e-18	PREDICTED: glutamic acid-rich protein-like [Nicotiana tomentosiformis]	–	–	–	–	–	–	–	–	–	–	–	–	–	–	–	–	–	S	ENOG411175C	NA	–	–	–	–	–	–
Unigene0006860	–	816	0.3266	0.1847	0.0715	0.6288	0.5337	0.9296	0.194267	0.697367	1.84388	0.000726075	0.037903	up	–	–	–	–	–	–	–	–	–	–	–	–	–	–	–	–	–	–	–	–	–	–	–	–	–	–	–	–	–	–
Unigene0007089	–	1461	0.228	0.28	0.2796	0.6839	0.6955	0.4992	0.262533	0.6262	1.25412	0.000247185	0.0171629	up	GAV72745.1	64.3	3e-09	SpoU_methylase domain-containing protein [Cephalotus follicularis]	–	–	–	–	–	–	–	–	–	K03216//tRNA (cytidine/uridine-2'-O-)-methyltransferase [EC:2.1.1.207]	2.71e-11	68.9	jcu:105628677	–	–	–	–	J	COG0219	Methylates the ribose at the nucleotide 34 wobble position in the two leucyl isoacceptors tRNA(Leu)(CmAA) and tRNA(Leu)(cmnm5UmAA). Catalyzes the methyl transfer from S- adenosyl-L-methionine to the 2'-OH of the wobble nucleotide (By similarity)	–	–	–	–	–	–
Unigene0007097	–	667	2.2645	2.841	2.4059	5.7083	8.0959	8.9669	2.5038	7.59037	1.60005	2.79957e-14	2.32433e-11	up	NP_001118559.1	120	2e-33	cold-regulated protein [Arabidopsis thaliana]	–	–	–	–	–	–	–	–	–	–	–	–	–	–	–	–	–	S	ENOG410Y4M9	NA	–	–	–	–	–	–
Unigene0007159	–	315	0	7.3829	6.5763	0	0	0	4.65307	0.001	-12.184	9.70434e-08	2.4501e-05	down	–	–	–	–	–	–	–	–	–	–	–	–	–	–	–	–	–	–	–	–	–	–	–	–	–	–	–	–	–	–
Unigene0007332	–	272	0	0	0	0	4.4829	0	0.001	1.4943	10.5453	0.000626455	0.034398	up	ABQ44355.1	108	9e-27	polyprotein [Zea mays]	–	–	–	–	–	–	–	–	–	–	–	–	–	–	–	–	–	L	COG2801	Retrotransposon protein	–	–	–	–	–	–
Unigene0007692	–	281	0	0	0	0	7.4388	0	0.001	2.4796	11.2759	0.000114947	0.00943265	up	–	–	–	–	–	–	–	–	–	–	–	–	–	–	–	–	–	–	–	–	–	–	–	–	–	–	–	–	–	–
Unigene0007943	PI1	347	3.5206	2.3581	3.8678	3.8909	19.2432	6.2218	3.24883	9.7853	1.59069	0.000631586	0.0346387	up	XP_008391172.1	106	2e-29	PREDICTED: glu S.griseus protease inhibitor-like [Malus domestica]	sp|P24076|BGIA_MOMCH	85.9	2.84e-22	Glu S.griseus protease inhibitor OS=Momordica charantia PE=1 SV=1	–	–	–	–	–	–	–	–	–	–	–	GO:0003824//catalytic activity;GO:0016787//hydrolase activity	GO:0048523//negative regulation of cellular process;GO:0051336//regulation of hydrolase activity;GO:0050789//regulation of biological process;GO:0009892//negative regulation of metabolic process;GO:0044092//negative regulation of molecular function;GO:0050794//regulation of cellular process;GO:0031324//negative regulation of cellular metabolic process;GO:0051248//negative regulation of protein me…	S	ENOG410Z25M	inhibitor	–	–	–	–	–	–
Unigene0007961	SGR1	289	3.0743	7.6	4.3411	12.5205	8.137	9.8933	5.00513	10.1836	1.02477	0.000809773	0.0413323	up	CAC83098.1	67.4	3e-12	strictosidine-O-beta-D-glucosidase [Rauvolfia serpentina]	sp|Q8GU20|SG1_RAUSE	67.4	2.32e-13	Strictosidine-O-beta-D-glucosidase OS=Rauvolfia serpentina GN=SGR1 PE=1 SV=1	At3g60130	59.7	1.89e-11	KOG0626	Beta-glucosidase, lactase phlorizinhydrolase, and related proteins	K01188//beta-glucosidase [EC:3.2.1.21]	1.45e-11	63.5	sot:102601570	ko01100//Metabolic pathways//Global and Overview//Metabolism;ko01110//Biosynthesis of secondary metabolites//Global and Overview//Metabolism;ko00500//Starch and sucrose metabolism//Carbohydrate metabolism//Metabolism;ko00940//Phenylpropanoid biosynthesis//Biosynthesis of other secondary metabolites//Metabolism;ko00460//Cyanoamino acid metabolism//Metabolism of other amino acids//Metabolism	–	–	–	G	COG2723	beta-glucosidase	–	–	–	–	–	–
Unigene0008004	–	348	6.1274	0	0	0	0	0	2.04247	0.001	-10.9961	0.000106426	0.00890222	down	EJK58442.1	54.3	9e-09	hypothetical protein THAOC_21444 [Thalassiosira oceanica]	–	–	–	–	–	–	–	–	–	–	–	–	–	–	–	–	–	–	–	–	–	–	–	–	–	–
Unigene0008482	–	1301	0.0683	1.4565	1.6147	0	0	0	1.0465	0.001	-10.0314	2.10169e-09	7.88567e-07	down	–	–	–	–	–	–	–	–	–	–	–	–	–	–	–	–	–	–	–	–	–	–	–	–	–	–	–	–	–	–
Unigene0008565	–	2388	0.093	0.1533	0.3177	0.5428	0.4985	0.5131	0.188	0.518133	1.46259	0.000103274	0.00869451	up	–	–	–	–	–	–	–	–	–	–	–	–	–	–	–	–	–	–	–	–	–	–	–	–	–	–	–	–	–	–
Unigene0008704	–	491	7.0572	0	0	0	0	0	2.3524	0.001	-11.1999	2.31416e-05	0.00262124	down	XP_005855606.1	51.6	1e-11	transcript antisense to ribosomal rna protein [Nannochloropsis gaditana CCMP526]	–	–	–	–	–	–	–	–	–	–	–	–	–	–	–	–	–	–	–	–	–	–	–	–	–	–
Unigene0008758	LOG	832	0.4272	0.1553	0.2805	1.071	0.5932	0.8416	0.287667	0.835267	1.53784	0.00100631	0.048034	up	OAY76912.1	57	2e-08	Cytokinin riboside 5'-monophosphate phosphoribohydrolase LOG4, partial [Ananas comosus]	sp|Q5ZC82|LOG_ORYSJ	55.5	8.37e-08	Cytokinin riboside 5'-monophosphate phosphoribohydrolase LOG OS=Oryza sativa subsp. japonica GN=LOG PE=1 SV=1	–	–	–	–	–	K06966//uncharacterized protein	6.18e-08	55.1	cic:CICLE_v10002405mg	–	–	–	–	S	COG1611	decarboxylase	–	–	–	–	–	–
Unigene0009399	MYC4	1546	0.3305	0.4179	0.4152	2.0261	2.3098	1.6984	0.387867	2.01143	2.37459	3.89814e-23	1.01407e-19	up	XP_017231768.1	384	7e-127	PREDICTED: transcription factor MYC2-like [Daucus carota subsp. sativus] [Daucus carota]	sp|O49687|MYC4_ARATH	209	1.75e-59	Transcription factor MYC4 OS=Arabidopsis thaliana GN=MYC4 PE=1 SV=1	–	–	–	–	–	K13422//transcription factor MYC2	2.39e-120	366	tcc:TCM_005064	ko04075//Plant hormone signal transduction//Signal transduction//Environmental Information Processing	–	–	–	K	ENOG410Y9TK	nucleic acid binding transcription factor activity	–	–	–	–	–	–
Unigene0009818	–	673	0	0.7679	0.6936	0	0	0	0.487167	0.001	-8.92827	0.000171731	0.0129492	down	–	–	–	–	–	–	–	–	–	–	–	–	–	–	–	–	–	–	–	–	–	–	–	–	–	–	–	–	–	–
Unigene0009895	APL	585	0.4177	0.5153	0.2992	0	0.0993	0	0.410733	0.0331	-3.6333	0.000306618	0.0204712	down	XP_010651406.1	108	5e-27	PREDICTED: myb-related protein 2 isoform X3 [Vitis vinifera]	sp|Q9SAK5|APL_ARATH	88.6	9.86e-20	Myb family transcription factor APL OS=Arabidopsis thaliana GN=APL PE=2 SV=2	At3g62670	58.9	5.02e-10	KOG1601	GATA-4/5/6 transcription factors	–	–	–	–	–	–	–	–	K	ENOG410Y9RE	Transcription factor	–	–	–	–	–	–
Unigene0009925	–	234	0.7594	5.8895	7.6058	0.4616	0.3722	0.6234	4.75157	0.485733	-3.29017	8.37044e-06	0.00112243	down	XP_002973662.1	50.4	1e-06	hypothetical protein SELMODRAFT_173430 [Selaginella moellendorffii]	–	–	–	–	–	–	–	–	–	K05928//tocopherol O-methyltransferase [EC:2.1.1.95]	2.36e-07	50.4	smo:SELMODRAFT_173430	ko01100//Metabolic pathways//Global and Overview//Metabolism;ko01110//Biosynthesis of secondary metabolites//Global and Overview//Metabolism;ko00130//Ubiquinone and other terpenoid-quinone biosynthesis//Metabolism of cofactors and vitamins//Metabolism	–	–	–	–	–	–	–	–	–	–	–	–
Unigene0010296	GAE2	1628	0.382	0.41	0.5018	0.9289	0.9095	1.0932	0.431267	0.9772	1.18007	4.17198e-06	0.000634686	up	XP_012852006.1	665	0	PREDICTED: UDP-glucuronate 4-epimerase 3-like [Erythranthe guttata]	sp|Q9LPC1|GAE2_ARATH	608	0	UDP-glucuronate 4-epimerase 2 OS=Arabidopsis thaliana GN=GAE2 PE=2 SV=1	At1g02000	608	0	KOG1371	UDP-glucose 4-epimerase/UDP-sulfoquinovose synthase	K08679//UDP-glucuronate 4-epimerase [EC:5.1.3.6]	0	630	sly:101250671	ko01100//Metabolic pathways//Global and Overview//Metabolism;ko00500//Starch and sucrose metabolism//Carbohydrate metabolism//Metabolism;ko00520//Amino sugar and nucleotide sugar metabolism//Carbohydrate metabolism//Metabolism	–	GO:0005488//binding;GO:0016854//racemase and epimerase activity;GO:0016853//isomerase activity;GO:0048037//cofactor binding;GO:0003824//catalytic activity	GO:0044238//primary metabolic process;GO:0008152//metabolic process	M	COG0451	Nad-dependent epimerase dehydratase	–	–	–	–	–	–
Unigene0010385	–	652	0	0.033	0.179	0.5798	0.5343	0.537	0.0706667	0.550367	2.96129	0.000130813	0.0104493	up	–	–	–	–	–	–	–	–	–	–	–	–	–	–	–	–	–	–	–	–	–	–	–	–	–	–	–	–	–	–
Unigene0010486	CHX28	1824	0.2801	0.1653	0.3999	0.0444	0.0955	0.032	0.281767	0.0573	-2.29789	0.000197187	0.0144092	down	XP_012858035.1	930	0	PREDICTED: cation/H(+) antiporter 28 [Erythranthe guttata]	sp|Q8L709|CHX28_ARATH	609	0	Cation/H(+) antiporter 28 OS=Arabidopsis thaliana GN=CHX28 PE=2 SV=2	At3g52080	493	1.22e-166	KOG1650	Predicted K+/H+-antiporter	–	–	–	–	–	–	–	–	P	COG0475	Sodium hydrogen exchanger	–	–	–	–	–	–
Unigene0010505	–	698	0.1273	0.4936	0.3344	1.1606	0.8735	1.045	0.318433	1.02637	1.68848	0.000247789	0.0171895	up	–	–	–	–	–	–	–	–	–	–	–	–	–	–	–	–	–	–	–	–	–	–	–	–	–	–	–	–	–	–
Unigene0010558	RLK1	2426	0.0549	0.0355	0.1203	0.2671	0.4308	0.1443	0.0702333	0.280733	1.99897	0.000414486	0.0255179	up	XP_017971595.1	983	0	PREDICTED: G-type lectin S-receptor-like serine/threonine-protein kinase LECRK3 [Theobroma cacao]	sp|Q39202|RLK1_ARATH	488	1.17e-159	G-type lectin S-receptor-like serine/threonine-protein kinase RLK1 OS=Arabidopsis thaliana GN=RLK1 PE=2 SV=2	At5g39020	239	3.61e-67	KOG1187	Serine/threonine protein kinase	–	–	–	–	–	–	–	–	U	ENOG410YFGD	S-locus glycoprotein family	–	–	–	–	–	–
Unigene0010879	PUB19	2444	2.5902	2.7137	3.1755	4.8615	6.3552	7.9981	2.82647	6.40493	1.18018	4.44332e-12	2.68814e-09	up	XP_019245064.1	909	0	PREDICTED: U-box domain-containing protein 18-like [Nicotiana attenuata]	sp|O80742|PUB19_ARATH	575	0	U-box domain-containing protein 19 OS=Arabidopsis thaliana GN=PUB19 PE=2 SV=1	At1g60190	575	0	KOG0167	FOG: Armadillo/beta-catenin-like repeats	–	–	–	–	–	–	–	–	O	ENOG410YCUS	Ubox domain-containing protein	–	–	–	–	–	–
Unigene0011066	DEFA	998	0.7345	4.8116	6.0809	0.8929	0.9018	0.7016	3.87567	0.8321	-2.21962	4.49135e-05	0.00444345	down	ADU56836.1	388	4e-135	MADS-box protein DEF subfamily [Coffea arabica]	sp|P23706|DEFA_ANTMA	275	1.43e-91	Floral homeotic protein DEFICIENS OS=Antirrhinum majus GN=DEFA PE=1 SV=1	At3g54340	216	3.76e-69	KOG0014	MADS box transcription factor	K09264//MADS-box transcription factor, plant	2.71e-116	339	sot:102601659	–	GO:0044464//cell part;GO:0005622//intracellular;GO:0005623//cell;GO:0044424//intracellular part;GO:0043226//organelle;GO:0043227//membrane-bounded organelle;GO:0043229//intracellular organelle;GO:0043231//intracellular membrane-bounded organelle	GO:0005488//binding;GO:0005515//protein binding;GO:0001071//nucleic acid binding transcription factor activity	GO:0010467//gene expression;GO:0016070//RNA metabolic process;GO:0044237//cellular metabolic process;GO:0006139//nucleobase-containing compound metabolic process;GO:0097659//nucleic acid-templated transcription;GO:0043170//macromolecule metabolic process;GO:0044249//cellular biosynthetic process;GO:0071704//organic substance metabolic process;GO:0044238//primary metabolic process;GO:0034645//cell…	K	COG5068	Transcription factor	–	–	–	–	–	–
Unigene0011421	–	821	1.3257	1.2327	1.3504	0.8223	0.2475	0.5686	1.30293	0.546133	-1.25444	0.000608681	0.0336664	down	CDP00277.1	57	5e-07	unnamed protein product [Coffea canephora]	–	–	–	–	–	–	–	–	–	–	–	–	–	–	–	–	–	–	–	–	–	–	–	–	–	–
Unigene0011585	LUX	1962	0.3849	0.5268	0.4907	0.1376	0.1924	0.2677	0.467467	0.199233	-1.2304	0.000520849	0.0298824	down	XP_019159788.1	369	1e-121	PREDICTED: transcription factor PCL1-like isoform X1 [Ipomoea nil]	sp|Q9SNB4|PCL1_ARATH	258	1.39e-79	Transcription factor LUX OS=Arabidopsis thaliana GN=LUX PE=1 SV=1	At3g16857	102	3.8e-22	KOG1601	GATA-4/5/6 transcription factors	–	–	–	–	–	–	–	–	K	ENOG410XXJ3	Myb family transcription factor	–	–	–	–	–	–
Unigene0011599	–	298	0	0	0	0.4531	0.3897	1.7623	0.001	0.868367	9.76216	0.000103824	0.00873142	up	KVI02717.1	89.4	1e-22	Late embryogenesis abundant protein, LEA-18 [Cynara cardunculus var. scolymus] [Cynara cardunculus]	–	–	–	–	–	–	–	–	–	–	–	–	–	–	–	–	–	S	ENOG410Z43V	late embryogenesis abundant protein	–	–	–	–	–	–
Unigene0011663	–	332	0.2676	0.0649	0.3515	1.1387	1.7489	1.2303	0.228	1.37263	2.58984	3.61807e-05	0.00374986	up	–	–	–	–	–	–	–	–	–	–	–	–	–	–	–	–	–	–	–	–	–	–	–	–	–	–	–	–	–	–
Unigene0012133	–	384	3.8177	3.1964	4.1789	1.2658	1.4365	2.5832	3.731	1.76183	-1.08248	0.000395358	0.0248123	down	–	–	–	–	–	–	–	–	–	–	–	–	–	–	–	–	–	–	–	–	–	–	–	–	–	–	–	–	–	–
Unigene0012146	–	1460	0.6846	0.9292	0.4996	2.164	1.0937	1.7385	0.704467	1.6654	1.24127	3.95281e-05	0.00402203	up	–	–	–	–	–	–	–	–	–	–	–	–	–	–	–	–	–	–	–	–	–	–	–	–	–	–	–	–	–	–
Unigene0012661	SWEET16	1389	1.4392	2.6665	1.1553	4.4519	2.9053	4.1799	1.75367	3.8457	1.13287	4.68735e-05	0.00460144	up	XP_009630970.1	421	9e-145	PREDICTED: bidirectional sugar transporter SWEET16-like isoform X2 [Nicotiana tomentosiformis]	sp|Q10LN5|SWT16_ORYSJ	270	3.63e-86	Bidirectional sugar transporter SWEET16 OS=Oryza sativa subsp. japonica GN=SWEET16 PE=3 SV=1	At5g13170	195	1.54e-58	KOG1623	Multitransmembrane protein	K15382//solute carrier family 50 (sugar transporter)	8.9e-143	414	sly:101258901	–	–	–	–	U	ENOG4111M4R	sugar transporter	–	–	–	–	–	–
Unigene0012725	–	685	0	0.8488	0.6389	0	0	0	0.4959	0.001	-8.95391	0.000150572	0.011688	down	–	–	–	–	–	–	–	–	–	–	–	–	–	–	–	–	–	–	–	–	–	–	–	–	–	–	–	–	–	–
Unigene0012775	TY3B-I	2129	0.3234	0.3237	0.3837	0.2029	0.0818	0.0959	0.3436	0.126867	-1.43742	0.000835232	0.0423846	down	JAT53233.1	271	4e-100	Transposon Ty3-G Gag-Pol polyprotein, partial [Anthurium amnicola]	sp|Q7LHG5|YI31B_YEAST	145	2.03e-34	Transposon Ty3-I Gag-Pol polyprotein OS=Saccharomyces cerevisiae (strain ATCC 204508 / S288c) GN=TY3B-I PE=3 SV=2	At2g05610	253	6.34e-73	KOG0017	FOG: Transposon-encoded proteins with TYA, reverse transcriptase, integrase domains in various combinations	–	–	–	–	–	–	–	–	L	COG2801	Retrotransposon protein	–	–	–	–	–	–
Unigene0012992	ATHB-7	1460	0.2738	0.3245	0.3197	1.3872	1.3323	1.5587	0.306	1.42607	2.22044	2.39979e-17	2.88134e-14	up	XP_011070385.1	211	6e-64	PREDICTED: homeobox-leucine zipper protein ATHB-12-like [Sesamum indicum]	sp|P46897|ATHB7_ARATH	131	6.21e-34	Homeobox-leucine zipper protein ATHB-7 OS=Arabidopsis thaliana GN=ATHB-7 PE=2 SV=2	At2g46680	131	9.64e-35	KOG0483	Transcription factor HEX, contains HOX and HALZ domains	K09338//homeobox-leucine zipper protein	1.19e-51	179	tcc:TCM_015645	–	–	–	–	K	ENOG410Z2UE	homeobox-leucine zipper protein	–	–	–	–	–	–
Unigene0012993	ATHB-7	1550	0.172	0.5557	0.1506	1.8292	1.1238	1.3929	0.292767	1.44863	2.30687	1.68724e-08	5.11319e-06	up	XP_011070385.1	196	2e-57	PREDICTED: homeobox-leucine zipper protein ATHB-12-like [Sesamum indicum]	sp|P46897|ATHB7_ARATH	120	1.65e-29	Homeobox-leucine zipper protein ATHB-7 OS=Arabidopsis thaliana GN=ATHB-7 PE=2 SV=2	At2g46680	120	2.56e-30	KOG0483	Transcription factor HEX, contains HOX and HALZ domains	K09338//homeobox-leucine zipper protein	4.18e-48	171	tcc:TCM_015645	–	–	–	–	K	ENOG410Z2UE	homeobox-leucine zipper protein	–	–	–	–	–	–
Unigene0013088	BGLU24	1955	12.2251	11.0366	12.178	20.2213	26.7304	31.8912	11.8132	26.281	1.15361	2.79218e-16	2.98507e-13	up	BAP90524.1	654	0	beta-primeverosidase [Ophiorrhiza pumila]	sp|Q75W17|FURH_VIBFR	556	0	Furcatin hydrolase OS=Viburnum furcatum PE=1 SV=1	At2g44480	532	0	KOG0626	Beta-glucosidase, lactase phlorizinhydrolase, and related proteins	K01188//beta-glucosidase [EC:3.2.1.21]	0	624	sot:102602430	ko01100//Metabolic pathways//Global and Overview//Metabolism;ko01110//Biosynthesis of secondary metabolites//Global and Overview//Metabolism;ko00500//Starch and sucrose metabolism//Carbohydrate metabolism//Metabolism;ko00940//Phenylpropanoid biosynthesis//Biosynthesis of other secondary metabolites//Metabolism;ko00460//Cyanoamino acid metabolism//Metabolism of other amino acids//Metabolism	–	–	–	G	COG2723	beta-glucosidase	–	–	–	–	–	–
Unigene0013175	–	522	0.0851	0.1238	0	0.3104	0.5562	0.8384	0.0696333	0.568333	3.02889	0.000698104	0.0370123	up	–	–	–	–	–	–	–	–	–	–	–	–	–	–	–	–	–	–	–	–	–	–	–	–	–	–	–	–	–	–
Unigene0013306	–	412	7.7634	0	0	0	0	0	2.5878	0.001	-11.3375	2.96711e-05	0.00323863	down	–	–	–	–	–	–	–	–	–	–	–	–	–	–	–	–	–	–	–	–	–	–	–	–	–	–	–	–	–	–
Unigene0013516	–	606	0	0.0711	0.0963	0.2674	0.4791	0.674	0.0558	0.4735	3.08503	0.000851195	0.0429701	up	–	–	–	–	–	–	–	–	–	–	–	–	–	–	–	–	–	–	–	–	–	–	–	–	–	–	–	–	–	–
Unigene0013894	–	334	4.1232	0	0	0	0	0	1.3744	0.001	-10.4246	0.000408452	0.025239	down	JAU92993.1	94	5e-24	hypothetical protein MP_TR1816_c8_g1_i1_g.4985, partial [Noccaea caerulescens]	–	–	–	–	–	–	–	–	–	–	–	–	–	–	–	–	–	S	ENOG410XZB8	NA	–	–	–	–	–	–
Unigene0014218	–	581	3.2878	4.114	4.7707	6.7392	9.744	9.1392	4.0575	8.5408	1.07378	6.47543e-08	1.7073e-05	up	XP_009773644.1	76.3	4e-14	PREDICTED: CBL-interacting serine/threonine-protein kinase 7 [Nicotiana sylvestris]	–	–	–	–	–	–	–	–	–	–	–	–	–	–	–	–	–	T	COG0515	Serine Threonine protein kinase	–	–	–	–	–	–
Unigene0014286	–	713	0.7477	0.4228	0.3274	0	0	0	0.4993	0.001	-8.96376	8.49415e-08	2.18062e-05	down	–	–	–	–	–	–	–	–	–	–	–	–	–	–	–	–	–	–	–	–	–	–	–	–	–	–	–	–	–	–
Unigene0015089	SRG1	2518	0.6616	0.4532	0.4751	1.6086	1.2913	0.8574	0.529967	1.25243	1.24076	2.26866e-06	0.000379942	up	XP_019150827.1	448	3e-149	PREDICTED: flavonol synthase/flavanone 3-hydroxylase-like [Ipomoea nil]	sp|Q39224|SRG1_ARATH	189	4.49e-52	Protein SRG1 OS=Arabidopsis thaliana GN=SRG1 PE=2 SV=1	At3g55970	390	1.44e-128	KOG0143	Iron/ascorbate family oxidoreductases	–	–	–	–	–	–	–	–	S	COG3491	2OGFe(II) oxygenase	–	–	–	–	–	–
Unigene0015117	–	718	0	0	0	0.9402	0.7278	0.5689	0.001	0.745633	9.54232	2.36787e-11	1.24024e-08	up	NP_177355.1	87.4	1e-17	late embryogenesis abundant domain-containing protein / LEA domain-containing protein [Arabidopsis thaliana]	–	–	–	–	At1g72100	87.4	2.05e-19	KOG2886	Uncharacterized conserved protein	–	–	–	–	–	–	–	–	S	ENOG4111HFX	Transmembrane protein 205	–	–	–	–	–	–
Unigene0015272	–	1000	2.3767	4.1129	2.4216	6.4808	5.458	8.169	2.9704	6.7026	1.17406	2.72233e-07	6.01867e-05	up	NP_001333653.1	114	2e-28	uncharacterized LOC101253060 [Solanum lycopersicum]	–	–	–	–	–	–	–	–	–	–	–	–	–	–	–	–	–	S	ENOG41117H8	NA	–	–	–	–	–	–
Unigene0015455	–	621	0.7511	0.4855	0.8457	0.1305	0.0935	0	0.6941	0.0746667	-3.21661	1.54661e-05	0.00188302	down	XP_003600081.1	90.1	2e-21	DUF4228 domain protein [Medicago truncatula]	–	–	–	–	–	–	–	–	–	–	–	–	–	–	–	–	–	S	ENOG410Z7U7	Conserved gene of	–	–	–	–	–	–
Unigene0016026	–	1798	0.3088	0.2635	0.1785	0.5407	0.7428	0.4057	0.250267	0.563067	1.16984	0.00104786	0.0492077	up	–	–	–	–	–	–	–	–	–	–	–	–	–	–	–	–	–	–	–	–	–	–	–	–	–	–	–	–	–	–
Unigene0016412	HMGB1	624	1.9222	1.4839	1.917	0.8655	0.5118	0.6546	1.77437	0.6773	-1.38944	2.1018e-05	0.00243462	down	XP_012086327.1	85.9	4e-19	PREDICTED: high mobility group B protein 3-like [Jatropha curcas]	sp|O49595|HMGB1_ARATH	66.2	1.99e-12	High mobility group B protein 1 OS=Arabidopsis thaliana GN=HMGB1 PE=1 SV=1	At3g51880	66.2	3.09e-13	KOG0381	HMG box-containing protein	K10802//high mobility group protein B1	2.81e-15	74.3	rcu:RCOM_0487790	ko03410//Base excision repair//Replication and repair//Genetic Information Processing	–	–	–	B	COG5648	high mobility group	–	–	–	–	–	–
Unigene0016802	–	334	0	0	0	0	10.7784	0	0.001	3.5928	11.8109	2.10572e-05	0.00243462	up	KQL13683.1	70.1	4e-13	hypothetical protein SETIT_024066mg, partial [Setaria italica]	–	–	–	–	–	–	–	–	–	–	–	–	–	–	–	–	–	S	ENOG4111E7I	transposon protein	–	–	–	–	–	–
Unigene0016878	RHA2A	764	1.0176	1.0147	1.1457	1.8026	2.584	2.8641	1.05933	2.4169	1.19	7.05886e-06	0.000978498	up	XP_011099308.1	132	4e-36	PREDICTED: E3 ubiquitin-protein ligase ATL15-like [Sesamum indicum]	sp|Q9ZT50|RHA2A_ARATH	75.1	1.36e-15	E3 ubiquitin-protein ligase RHA2A OS=Arabidopsis thaliana GN=RHA2A PE=1 SV=1	At1g15100	75.1	2.11e-16	KOG0800	FOG: Predicted E3 ubiquitin ligase	K16282//E3 ubiquitin-protein ligase RHA2 [EC:2.3.2.27]	2.07e-31	117	pper:PRUPE_ppa012579mg	–	–	–	–	O	ENOG41121N2	zinc ion binding	–	–	–	–	–	–
Unigene0016997	–	846	0.7351	0.6109	1.345	4.309	4.8044	6.0006	0.897	5.038	2.48967	1.80896e-21	3.71518e-18	up	GAV61433.1	149	9e-43	DUF1677 domain-containing protein [Cephalotus follicularis]	–	–	–	–	–	–	–	–	–	–	–	–	–	–	–	–	–	S	ENOG4111CFF	Protein of unknown function (DUF1677)	5	95	DUF1677	Family	115.1	1.1e-33
Unigene0017109	–	1390	0.7511	0.8365	0.7137	0.3497	0.3342	0.3988	0.7671	0.3609	-1.08782	0.000299526	0.0201517	down	–	–	–	–	–	–	–	–	–	–	–	–	–	–	–	–	–	–	–	–	–	–	–	–	–	–	–	–	–	–
Unigene0017254	–	240	10.273	0	0	0	0	0	3.42433	0.001	-11.7416	6.7118e-05	0.0061916	down	–	–	–	–	–	–	–	–	–	–	–	–	–	–	–	–	–	–	–	–	–	–	–	–	–	–	–	–	–	–
Unigene0017360	–	844	0	1.1226	0.8642	0	0	0	0.662267	0.001	-9.37127	9.84048e-06	0.00129408	down	OMO60226.1	93.6	1e-35	reverse transcriptase [Corchorus capsularis]	–	–	–	–	At1g31100	80.5	9.78e-29	KOG1075	FOG: Reverse transcriptase	–	–	–	–	–	–	–	–	S	ENOG410Y65V	Retrotransposon protein	–	–	–	–	–	–
Unigene0017363	–	792	0	1.0604	0.7368	0	0	0	0.599067	0.001	-9.22657	2.35632e-05	0.00266513	down	GAV84992.1	54.3	4e-06	LOW QUALITY PROTEIN: Exo_endo_phos domain-containing protein/DUF4283 domain-containing protein/zf-CCHC_4 domain-containing protein, partial [Cephalotus follicularis]	–	–	–	–	–	–	–	–	–	–	–	–	–	–	–	–	–	–	–	–	–	–	–	–	–	–
Unigene0017579	Tf2-6	1382	0.0964	0.1402	0.19	0.3517	0.4201	0.5067	0.1422	0.426167	1.5835	0.000635185	0.0347035	up	CAE05990.1	144	6e-64	OSJNBa0004L19.22 [Oryza sativa Japonica Group]	sp|P0CT39|TF26_SCHPO	60.1	2.79e-08	Transposon Tf2-6 polyprotein OS=Schizosaccharomyces pombe (strain 972 / ATCC 24843) GN=Tf2-6 PE=3 SV=1	At1g36590_2	163	5.48e-43	KOG0017	FOG: Transposon-encoded proteins with TYA, reverse transcriptase, integrase domains in various combinations	–	–	–	–	–	–	–	–	L	COG2801	Retrotransposon protein	–	–	–	–	–	–
Unigene0017880	–	311	0.3571	0.277	1.2196	0	0	0	0.6179	0.001	-9.27123	0.000661469	0.0357748	down	–	–	–	–	–	–	–	–	–	–	–	–	–	–	–	–	–	–	–	–	–	–	–	–	–	–	–	–	–	–
Unigene0017946	ZAT10	922	3.2041	3.8302	3.9556	8.0834	8.2184	7.9741	3.6633	8.09197	1.14335	8.54548e-17	9.80758e-14	up	CAF74935.1	294	6e-98	zinc finger DNA-binding protein [Catharanthus roseus]	sp|Q96289|ZAT10_ARATH	210	2.95e-66	Zinc finger protein ZAT10 OS=Arabidopsis thaliana GN=ZAT10 PE=2 SV=1	At1g27730	210	4.58e-67	KOG1721	FOG: Zn-finger	–	–	–	–	–	–	–	–	S	COG5048	Zinc finger protein	98|153	123|178	zf-C2H2_6|zf-C2H2_6	Domain|Domain	41.0|30.2	9.6e-11|2.5e-07
Unigene0018003	–	572	3.8056	3.1999	3.5195	1.7939	1.8272	0.9181	3.50833	1.51307	-1.21331	4.02914e-06	0.000615354	down	XP_018816238.1	70.9	1e-13	PREDICTED: protein NIM1-INTERACTING 1-like [Juglans regia]	–	–	–	–	–	–	–	–	–	–	–	–	–	–	–	–	–	–	–	–	–	–	–	–	–	–
Unigene0018017	–	1455	0.3816	0.4884	0.4813	0.1299	0.1197	0.1604	0.450433	0.136667	-1.72065	6.1938e-05	0.00580291	down	–	–	–	–	–	–	–	–	–	–	–	–	–	–	–	–	–	–	–	–	–	–	–	–	–	–	–	–	–	–
Unigene0018092	–	678	0.3604	0.6352	0.6455	0.1593	0.0856	0.0861	0.547033	0.110333	-2.30976	0.000687723	0.0367113	down	–	–	–	–	–	–	–	–	–	–	–	–	–	–	–	–	–	–	–	–	–	–	–	–	–	–	–	–	–	–
Unigene0018152	EDL3	1300	0.205	0.4141	0.2244	1.3709	1.139	2.1096	0.281167	1.53983	2.45328	5.2673e-12	3.16212e-09	up	XP_012092289.1	387	7e-132	PREDICTED: EID1-like F-box protein 3 [Jatropha curcas]	sp|Q93ZT5|EDL3_ARATH	311	2.04e-103	EID1-like F-box protein 3 OS=Arabidopsis thaliana GN=EDL3 PE=2 SV=1	At3g63060	312	2.77e-103	KOG1571	Predicted E3 ubiquitin ligase	–	–	–	–	–	–	–	–	S	ENOG410YC43	EID1-like F-box protein	–	–	–	–	–	–
Unigene0018208	PYL4	1070	6.2277	5.2324	6.3534	2.1703	3.9885	2.4813	5.93783	2.88003	-1.04385	5.96837e-07	0.000117921	down	XP_012089781.1	315	4e-106	PREDICTED: abscisic acid receptor PYL4 [Jatropha curcas]	sp|O80920|PYL4_ARATH	249	3.77e-81	Abscisic acid receptor PYL4 OS=Arabidopsis thaliana GN=PYL4 PE=1 SV=1	–	–	–	–	–	K14496//abscisic acid receptor PYR/PYL family	9.28e-107	315	jcu:105648096	ko04075//Plant hormone signal transduction//Signal transduction//Environmental Information Processing	–	–	–	S	ENOG4111MYF	abscisic acid receptor	73	210	Polyketide_cyc2	Family	48.8	7e-13
Unigene0018270	–	511	1.6518	1.2221	0.7994	3.2763	2.5566	2.7976	1.22443	2.87683	1.23237	3.11627e-05	0.00336381	up	XP_010262549.1	72.8	5e-15	PREDICTED: cyclin-dependent protein kinase inhibitor SMR2 [Nelumbo nucifera]	–	–	–	–	–	–	–	–	–	–	–	–	–	–	–	–	–	S	ENOG410ZFD3	NA	–	–	–	–	–	–
Unigene0018504	ZOG1	1549	0.6023	0.3336	0.6404	1.412	0.731	1.3184	0.525433	1.1538	1.13481	0.000509418	0.0294711	up	XP_016450553.1	654	0	PREDICTED: zeatin O-glucosyltransferase-like [Nicotiana tabacum]	sp|Q9ZSK5|ZOG_PHALU	517	1.95e-180	Zeatin O-glucosyltransferase OS=Phaseolus lunatus GN=ZOG1 PE=2 SV=1	At2g36780	209	7.34e-61	KOG1192	UDP-glucuronosyl and UDP-glucosyl transferase	K13495//cis-zeatin O-glucosyltransferase [EC:2.4.1.215]	0	613	vvi:100262460	ko00908//Zeatin biosynthesis//Metabolism of terpenoids and polyketides//Metabolism	–	–	–	S	COG1819	Transferase	237	418	UDPGT	Family	99.1	2e-28
Unigene0018555	–	712	0.156	0.0605	0	0.3034	0.734	0.4917	0.0721667	0.5097	2.82024	0.000638026	0.0347963	up	JAT48180.1	163	4e-45	hypothetical protein g.51529 [Anthurium amnicola]	–	–	–	–	–	–	–	–	–	–	–	–	–	–	–	–	–	S	ENOG4112A8B	NA	–	–	–	–	–	–
Unigene0018875	–	557	0.3988	0.6572	0.1571	0	0.0521	0	0.404367	0.0173667	-4.54127	0.000420061	0.0257524	down	–	–	–	–	–	–	–	–	–	–	–	–	–	–	–	–	–	–	–	–	–	–	–	–	–	–	–	–	–	–
Unigene0018989	BHLH131	959	1.5518	2.0209	1.3691	3.9421	3.6328	3.4377	1.64727	3.67087	1.15605	2.67093e-09	9.87901e-07	up	XP_009591424.1	179	6e-53	PREDICTED: transcription factor bHLH30-like [Nicotiana tomentosiformis]	sp|P0CB25|BH131_ARATH	94.4	2.4e-21	Transcription factor bHLH131 OS=Arabidopsis thaliana GN=BHLH131 PE=2 SV=1	At2g41130	90.9	6.47e-21	KOG3561	Aryl-hydrocarbon receptor nuclear translocator	–	–	–	–	–	–	–	–	K	ENOG411197J	Helix-loop-helix DNA-binding domain	55	100	HLH	Domain	35	7.5e-09
Unigene0019188	–	938	2.0365	1.584	1.6797	0.403	0.619	1.2441	1.76673	0.755367	-1.22584	0.000353716	0.0229278	down	XP_019231063.1	77.8	8e-15	PREDICTED: digestive organ expansion factor homolog [Nicotiana attenuata]	–	–	–	–	–	–	–	–	–	–	–	–	–	–	–	–	–	S	ENOG4111E32	NA	–	–	–	–	–	–
Unigene0019211	TY3B-I	309	0	0	0	0	7.6104	0	0.001	2.5368	11.3088	7.95352e-05	0.00704559	up	AQA29589.1	187	2e-54	retroviral aspartyl protease [Zea mays]	sp|Q7LHG5|YI31B_YEAST	70.1	2.87e-14	Transposon Ty3-I Gag-Pol polyprotein OS=Saccharomyces cerevisiae (strain ATCC 204508 / S288c) GN=TY3B-I PE=3 SV=2	At3g31970	129	9.02e-36	KOG0017	FOG: Transposon-encoded proteins with TYA, reverse transcriptase, integrase domains in various combinations	–	–	–	–	–	–	–	–	L	COG2801	Retrotransposon protein	–	–	–	–	–	–
Unigene0019250	BE2S2	562	0.1581	0	0	0.8649	0.31	0.5191	0.0527	0.564667	3.42152	0.000374643	0.023868	up	XP_009588326.1	103	2e-26	PREDICTED: 2S sulfur-rich seed storage protein 2-like [Nicotiana tomentosiformis]	sp|Q39649|2SS_CUCMA	89.4	8.45e-22	2S albumin OS=Cucurbita maxima PE=1 SV=1	–	–	–	–	–	–	–	–	–	–	GO:0044464//cell part;GO:0005737//cytoplasm;GO:0043226//organelle;GO:0005622//intracellular;GO:0043227//membrane-bounded organelle;GO:0044444//cytoplasmic part;GO:0005623//cell;GO:0044424//intracellular part;GO:0005773//vacuole;GO:0043229//intracellular organelle;GO:0043231//intracellular membrane-bounded organelle	–	–	–	–	–	45	149	Tryp_alpha_amyl	Family	31.5	1.4e-07
Unigene0019261	–	444	0	0	0	0	12.1621	0	0.001	4.05403	11.9851	5.69745e-06	0.000824946	up	–	–	–	–	–	–	–	–	–	–	–	–	–	–	–	–	–	–	–	–	–	–	–	–	–	–	–	–	–	–
Unigene0019277	SCM1	5413	0.0246	0.0796	0.0431	0.4041	0.6061	0.9163	0.0491	0.642167	3.70915	9.35099e-21	1.69716e-17	up	KHN10636.1	121	3e-30	Agamous-like MADS-box protein AGL8 [Glycine soja]	sp|O22328|AGL8_SOLCO	121	4.22e-29	Agamous-like MADS-box protein AGL8 homolog OS=Solanum commersonii GN=SCM1 PE=2 SV=1	At5g60910	122	2.59e-31	KOG0014	MADS box transcription factor	K09264//MADS-box transcription factor, plant	3.48e-30	125	vvi:100232953	–	–	–	–	K	COG5068	Transcription factor	9	59	SRF-TF	Domain	97.6	1.5e-28
Unigene0019279	AP1	940	0	0	0	0.8618	1.1736	1.2105	0.001	1.08197	10.0794	4.13237e-21	7.86592e-18	up	AAK21258.1	340	3e-116	MADS-box transcription factor FBP29 [Petunia x hybrida]	sp|Q42429|AGL8_SOLTU	279	6.75e-93	Agamous-like MADS-box protein AGL8 homolog OS=Solanum tuberosum PE=2 SV=1	At1g69120	268	1.35e-89	KOG0014	MADS box transcription factor	K09264//MADS-box transcription factor, plant	4.26e-106	313	egr:104419444	–	–	–	–	K	COG5068	Transcription factor	9|76	59|174	SRF-TF|K-box	Domain|Family	93.8|100.8	2.3e-27|2.6e-29
Unigene0019294	TIFY9	981	4.5964	4.5218	3.7772	12.2492	7.3098	6.8997	4.29847	8.81957	1.03689	1.00902e-06	0.000188841	up	XP_019180092.1	149	6e-42	PREDICTED: protein TIFY 9-like isoform X2 [Ipomoea nil]	sp|Q93ZM9|TIF9_ARATH	118	6.84e-31	Protein TIFY 9 OS=Arabidopsis thaliana GN=TIFY9 PE=1 SV=1	–	–	–	–	–	K13464//jasmonate ZIM domain-containing protein	1.7e-40	144	pop:POPTR_0003s16350g	ko04075//Plant hormone signal transduction//Signal transduction//Environmental Information Processing	–	–	–	S	ENOG410Z0XE	jasmonate-zim-domain protein 10	121|176	153|201	tify|CCT_2	Domain|Motif	43.3|26.9	1.3e-11|2.3e-06
Unigene0019434	AS	548	0.7701	0.9038	1.1713	3.2522	2.1191	2.9814	0.9484	2.78423	1.55371	2.92338e-07	6.4449e-05	up	XP_019167650.1	236	3e-73	PREDICTED: asparagine synthetase [glutamine-hydrolyzing]-like [Ipomoea nil]	sp|O24661|ASNS_TRIVS	229	1.61e-71	Asparagine synthetase [glutamine-hydrolyzing] OS=Triphysaria versicolor GN=AS PE=2 SV=3	At3g47340	208	3.17e-64	KOG0571	Asparagine synthase (glutamine-hydrolyzing)	K01953//asparagine synthase (glutamine-hydrolysing) [EC:6.3.5.4]	7.76e-73	234	sly:543875	ko01100//Metabolic pathways//Global and Overview//Metabolism;ko01110//Biosynthesis of secondary metabolites//Global and Overview//Metabolism;ko00250//Alanine, aspartate and glutamate metabolism//Amino acid metabolism//Metabolism	–	–	GO:0050896//response to stimulus;GO:0042221//response to chemical;GO:0009743//response to carbohydrate;GO:1901700//response to oxygen-containing compound;GO:0010033//response to organic substance	E	COG0367	asparagine synthetase	3	97	Asn_synthase	Domain	53.3	2.4e-14
Unigene0019685	–	522	1.7446	0.8663	1.1179	0.2587	0.3337	0.6148	1.24293	0.4024	-1.62705	0.000868495	0.0436445	down	–	–	–	–	–	–	–	–	–	–	–	–	–	–	–	–	–	–	–	–	–	–	–	–	–	–	–	–	–	–
Unigene0019728	–	698	0.0636	0.1851	0.1672	0.6577	0.7487	0.3762	0.138633	0.5942	2.09967	0.00105662	0.0495265	up	–	–	–	–	–	–	–	–	–	–	–	–	–	–	–	–	–	–	–	–	–	–	–	–	–	–	–	–	–	–
Unigene0019746	–	443	0	0.0486	0	0.7924	0.5898	0.5269	0.0162	0.636367	5.29579	1.44823e-05	0.00177432	up	–	–	–	–	–	–	–	–	–	–	–	–	–	–	–	–	–	–	–	–	–	–	–	–	–	–	–	–	–	–
Unigene0019787	TPS7	2709	1.5415	1.3434	1.2924	3.4788	3.8902	4.1786	1.39243	3.8492	1.46695	6.32578e-27	2.14645e-23	up	ANB66345.1	226	2e-130	terpene synthase [Camellia sinensis]	sp|B9RXW0|TPS7_RICCO	204	5.45e-109	Alpha-farnesene synthase OS=Ricinus communis GN=TPS7 PE=1 SV=2	–	–	–	–	–	K14173//alpha-farnesene synthase [EC:4.2.3.46]	1.76e-122	219	pop:POPTR_0011s03440g	ko01110//Biosynthesis of secondary metabolites//Global and Overview//Metabolism;ko00909//Sesquiterpenoid and triterpenoid biosynthesis//Metabolism of terpenoids and polyketides//Metabolism	–	–	–	O	ENOG41115RY	(E,E)-alpha-farnesene synthase-like	1|95	63|192	Terpene_synth|Terpene_synth_C	Domain|Domain	44.7|113.1	8.2e-12|1.2e-32
Unigene0019943	–	614	0	0	0	0	10.6388	0	0.001	3.54627	11.7921	3.05068e-06	0.000483911	up	–	–	–	–	–	–	–	–	–	–	–	–	–	–	–	–	–	–	–	–	–	–	–	–	–	–	–	–	–	–
Unigene0020056	–	1639	0.0271	0.092	0.1958	0.346	0.4605	0.3916	0.104967	0.399367	1.92778	0.0002202	0.0156512	up	–	–	–	–	–	–	–	–	–	–	–	–	–	–	–	–	–	–	–	–	–	–	–	–	–	–	–	–	–	–
Unigene0020094	–	652	0.7495	0.5945	0.4922	2.1122	1.5139	3.1323	0.612067	2.2528	1.87996	1.66552e-07	3.95084e-05	up	–	–	–	–	–	–	–	–	–	–	–	–	–	–	–	–	–	–	–	–	–	–	–	–	–	–	–	–	–	–
Unigene0020167	BBX32	904	0.2948	0.6908	0.5164	1.3143	1.2846	0.9037	0.500667	1.16753	1.22154	0.00061693	0.0340262	up	XP_010657357.1	144	1e-40	PREDICTED: B-box domain protein 30 [Vitis vinifera]	sp|Q9LJB7|BBX32_ARATH	67.8	5.11e-12	B-box zinc finger protein 32 OS=Arabidopsis thaliana GN=BBX32 PE=1 SV=1	At3g02380	51.2	6.52e-07	KOG1601	GATA-4/5/6 transcription factors	–	–	–	–	–	–	–	–	S	ENOG411168W	BBOX	31	68	zf-B_box	Domain	26.8	3.1e-06
Unigene0020182	XERO1	1102	14.4519	26.1254	11.9671	120.804	60.1455	148.708	17.5148	109.886	2.64936	2.4302e-18	3.38679e-15	up	ABC55671.1	145	3e-40	dehydrin DH1b [Coffea canephora]	sp|P25863|XERO1_ARATH	91.3	3.54e-21	Dehydrin Xero 1 OS=Arabidopsis thaliana GN=XERO1 PE=2 SV=2	–	–	–	–	–	–	–	–	–	–	–	–	–	–	–	–	14	187	Dehydrin	Family	124.3	4.4e-36
Unigene0020183	XERO1	928	0.2872	0.9282	0.6288	5.3541	1.8145	1.8234	0.614733	2.99733	2.28565	1.37487e-06	0.000245328	up	ABC55671.1	150	2e-42	dehydrin DH1b [Coffea canephora]	sp|P25863|XERO1_ARATH	86.7	7.73e-20	Dehydrin Xero 1 OS=Arabidopsis thaliana GN=XERO1 PE=2 SV=2	–	–	–	–	–	–	–	–	–	–	–	–	–	–	–	–	14	161	Dehydrin	Family	129	1.7e-37
Unigene0020313	BZIP43	835	1.4365	2.7336	2.2013	5.5623	5.0415	4.5073	2.1238	5.03703	1.24593	1.93261e-08	5.71313e-06	up	ALL97701.1	216	3e-68	bZIP transcription factor 14 [Camellia sinensis]	sp|Q9FMC2|BZP43_ARATH	70.5	1.18e-13	Basic leucine zipper 43 OS=Arabidopsis thaliana GN=BZIP43 PE=1 SV=1	–	–	–	–	–	–	–	–	–	–	–	–	–	K	ENOG4111AY9	bZIP transcription factor	107	165	bZIP_1	Family	36.3	3.4e-09
Unigene0020314	BZIP43	830	0.5888	0.5189	0.5624	2.4075	2.2736	0.7733	0.5567	1.81813	1.70749	3.23825e-05	0.00343841	up	ALL97701.1	221	2e-70	bZIP transcription factor 14 [Camellia sinensis]	sp|Q9FMC2|BZP43_ARATH	67.8	1.14e-12	Basic leucine zipper 43 OS=Arabidopsis thaliana GN=BZIP43 PE=1 SV=1	–	–	–	–	–	–	–	–	–	–	–	–	–	K	ENOG4111AY9	bZIP transcription factor	107	165	bZIP_1	Family	35.6	5.7e-09
Unigene0020364	CFIS1	1099	1.2127	0.9797	1.646	3.145	2.2983	3.5042	1.27947	2.9825	1.22098	3.39394e-07	7.24582e-05	up	XP_018844836.1	276	2e-90	PREDICTED: pre-mRNA cleavage factor Im 25 kDa subunit 1 [Juglans regia]	sp|Q94AF0|CFIS1_ARATH	254	8.06e-83	Pre-mRNA cleavage factor Im 25 kDa subunit 1 OS=Arabidopsis thaliana GN=CFIS1 PE=1 SV=1	At4g29820	188	1.66e-58	KOG1689	mRNA cleavage factor I subunit	K14397//cleavage and polyadenylation specificity factor subunit 5	4.38e-89	271	cit:102626492	ko03015//mRNA surveillance pathway//Translation//Genetic Information Processing	–	–	–	A	ENOG410XS8Z	cleavage and polyadenylation specificity factor	2	151	NUDIX_2	Domain	214.3	8e-64
Unigene0020742	PH0670	1402	1.7586	2.6571	2.7678	5.0655	6.6057	6.5967	2.3945	6.0893	1.34655	3.61245e-13	2.63483e-10	up	GAV87135.1	379	9e-128	Asp_Glu_race domain-containing protein [Cephalotus follicularis]	sp|O58403|RACD_PYRHO	70.1	2.1e-12	Aspartate racemase OS=Pyrococcus horikoshii (strain ATCC 700860 / DSM 12428 / JCM 9974 / NBRC 100139 / OT-3) GN=PH0670 PE=1 SV=1	–	–	–	–	–	–	–	–	–	–	–	GO:0016853//isomerase activity;GO:0016855//racemase and epimerase activity, acting on amino acids and derivatives;GO:0016854//racemase and epimerase activity;GO:0003824//catalytic activity	–	E	COG1794	aspartate racemase	82	315	Asp_Glu_race	Family	71.1	1.1e-19
Unigene0020754	–	2015	0.1102	0.0748	0.0724	0.2144	0.317	0.333	0.0858	0.288133	1.74769	0.000228964	0.0162004	up	JAT50758.1	201	2e-62	Retrovirus-related Pol polyprotein LINE-1, partial [Anthurium amnicola]	sp|P14381|YTX2_XENLA	40.8	6.88e-08	Transposon TX1 uncharacterized 149 kDa protein OS=Xenopus laevis PE=3 SV=1	At1g10160	179	5.15e-58	KOG1075	FOG: Reverse transcriptase	–	–	–	–	–	–	–	–	S	ENOG410Y65V	Retrotransposon protein	58	185	Exo_endo_phos	Domain	22.9	6.2e-05
Unigene0020930	SKOR	4728	0.9866	1.4392	1.3391	3.027	2.7202	2.6102	1.25497	2.7858	1.15044	3.89383e-15	3.70593e-12	up	XP_019223519.1	1324	0	PREDICTED: potassium channel SKOR [Nicotiana attenuata]	sp|Q9M8S6|SKOR_ARATH	1174	0	Potassium channel SKOR OS=Arabidopsis thaliana GN=SKOR PE=1 SV=1	At3g02850	1174	0	KOG0498	K+-channel ERG and related proteins, contain PAS/PAC sensor domain	–	–	–	–	–	–	–	–	U	ENOG410XPSE	Potassium voltage-gated channel, subfamily H (Eag-related), member	38|343|476|570|676	244|429|562|655|745	Ion_trans|cNMP_binding|Ank_2|Ank_2|DUF3354	Family|Domain|Family|Family|Family	46.1|53.8|64.4|44.4|54.8	2.9e-12|1.1e-14|8e-18|1.4e-11|4.8e-15
Unigene0021020	–	438	0	0	0	0.185	0.3977	0.5329	0.001	0.371867	8.53864	0.000905881	0.0449445	up	–	–	–	–	–	–	–	–	–	–	–	–	–	–	–	–	–	–	–	–	–	–	–	–	–	–	–	–	–	–
Unigene0021021	TT12	1236	0.5391	0.8711	0.5901	1.289	1.9026	1.251	0.666767	1.48087	1.15119	5.4046e-05	0.00514962	up	OMO72301.1	527	0	Multi antimicrobial extrusion protein [Corchorus olitorius]	sp|Q9LYT3|TT12_ARATH	313	3.04e-101	Protein TRANSPARENT TESTA 12 OS=Arabidopsis thaliana GN=TT12 PE=2 SV=1	At3g21690	495	1.96e-173	KOG1347	Uncharacterized membrane protein, predicted efflux pump	K03327//multidrug resistance protein, MATE family	0	526	cit:102610535	–	–	–	–	V	COG0534	Mate efflux family protein	56	216	MatE	Family	116.1	1e-33
Unigene0021095	–	562	3.0828	1.9541	1.9728	5.2853	5.7858	3.9973	2.33657	5.0228	1.1041	5.4907e-06	0.00079946	up	–	–	–	–	–	–	–	–	–	–	–	–	–	–	–	–	–	–	–	–	–	–	–	–	–	–	–	–	–	–
Unigene0021131	–	517	0	0.0833	0	0.3656	0.5616	0.4515	0.0277667	0.459567	4.04885	0.000109193	0.00910442	up	–	–	–	–	–	–	–	–	–	–	–	–	–	–	–	–	–	–	–	–	–	–	–	–	–	–	–	–	–	–
Unigene0021212	GRXS2	679	2.7479	1.2051	2.4063	8.5106	6.0288	3.8671	2.11977	6.1355	1.53328	2.31905e-06	0.00038755	up	XP_010098332.1	185	3e-58	Monothiol glutaredoxin-S2 [Morus notabilis]	sp|Q8L8Z8|GRXS2_ARATH	166	4.13e-52	Monothiol glutaredoxin-S2 OS=Arabidopsis thaliana GN=GRXS2 PE=3 SV=1	At5g18600	166	6.41e-53	KOG1752	Glutaredoxin and related proteins	K03676//glutaredoxin 3	8.46e-58	182	pper:PRUPE_ppa013805mg	–	–	–	–	O	COG0695	Glutaredoxin	13	75	Glutaredoxin	Domain	54.6	6.8e-15
Unigene0021239	–	769	10.1961	12.6288	12.786	23.9482	24.615	27.5058	11.8703	25.3563	1.09499	1.53865e-20	2.5549e-17	up	AEI61928.1	51.6	6e-07	DBP1-interacting protein 2 [Nicotiana tabacum]	–	–	–	–	–	–	–	–	–	–	–	–	–	–	–	–	–	–	–	–	–	–	–	–	–	–
Unigene0021374	–	413	0.6992	18.5615	12.9281	1.8961	1.9683	1.9073	10.7296	1.9239	-2.47949	0.000536751	0.0305541	down	CDP20369.1	93.2	1e-23	unnamed protein product [Coffea canephora]	–	–	–	–	–	–	–	–	–	–	–	–	–	–	–	–	–	–	–	–	–	–	–	–	–	–
Unigene0021496	–	740	0.3902	0.3492	0.552	0.073	0	0.1183	0.430467	0.0637667	-2.75503	0.000652538	0.0354002	down	–	–	–	–	–	–	–	–	–	–	–	–	–	–	–	–	–	–	–	–	–	–	–	–	–	–	–	–	–	–
Unigene0021523	–	1095	0.2231	0.1573	0	1.0604	0.5568	0.9858	0.1268	0.867667	2.77459	3.22029e-07	6.94257e-05	up	EOY23464.1	421	2e-146	General transcription factor IIF subunit 1 [Theobroma cacao]	–	–	–	–	–	–	–	–	–	–	–	–	–	–	–	–	–	S	ENOG4111YXD	NA	–	–	–	–	–	–
Unigene0021533	MTH_273	699	1.144	1.8176	1.0852	2.7428	2.6582	3.5478	1.34893	2.98293	1.14491	1.46545e-05	0.0017898	up	XP_015897621.1	283	6e-96	PREDICTED: UPF0098 protein CPn_0877/CP_0992/CPj0877/CpB0906 [Ziziphus jujuba]	sp|O26373|Y273_METTH	104	4.43e-27	UPF0098 protein MTH_273 OS=Methanothermobacter thermautotrophicus (strain ATCC 29096 / DSM 1053 / JCM 10044 / NBRC 100330 / Delta H) GN=MTH_273 PE=3 SV=1	–	–	–	–	–	K06910//uncharacterized protein	7.27e-96	281	pper:PRUPE_ppa012491mg	–	–	–	–	S	COG1881	phosphatidylethanolamine-binding protein	16	165	PBP	Domain	90.7	7e-26
Unigene0021534	MTH_273	391	0.6249	0.771	0.597	1.3812	1.5593	2.537	0.6643	1.82583	1.45865	0.000668502	0.0359312	up	XP_015897621.1	150	2e-45	PREDICTED: UPF0098 protein CPn_0877/CP_0992/CPj0877/CpB0906 [Ziziphus jujuba]	sp|O26373|Y273_METTH	62.8	2.96e-12	UPF0098 protein MTH_273 OS=Methanothermobacter thermautotrophicus (strain ATCC 29096 / DSM 1053 / JCM 10044 / NBRC 100330 / Delta H) GN=MTH_273 PE=3 SV=1	–	–	–	–	–	K06910//uncharacterized protein	2.93e-46	153	cic:CICLE_v10012687mg	–	–	–	–	S	COG1881	phosphatidylethanolamine-binding protein	17	78	PBP	Domain	31.5	1.2e-07
Unigene0021862	At4g01130	3140	9.571	10.1701	11.1131	21.7831	22.4676	22.2437	10.2847	22.1648	1.10777	4.11408e-37	2.1405e-33	up	XP_009798057.1	506	4e-169	PREDICTED: GDSL esterase/lipase At4g01130-like [Nicotiana sylvestris]	sp|Q9M153|GDL61_ARATH	415	7.02e-135	GDSL esterase/lipase At4g01130 OS=Arabidopsis thaliana GN=At4g01130 PE=2 SV=1	–	–	–	–	–	–	–	–	–	–	–	–	–	S	ENOG410Y9BR	GDSL esterase lipase	78	283	Lipase_GDSL	Family	105.2	4.1e-30
Unigene0022159	–	484	1.9275	3.2478	1.929	7.755	7.7979	6.8718	2.3681	7.4749	1.65832	1.10002e-13	8.58489e-11	up	–	–	–	–	–	–	–	–	–	–	–	–	–	–	–	–	–	–	–	–	–	–	–	–	–	–	–	–	–	–
Unigene0022471	–	1649	0.5657	0.7443	0.7608	1.9323	1.5493	1.1854	0.690267	1.55567	1.17231	1.61048e-06	0.000283717	up	XP_016169223.1	69.3	2e-10	PREDICTED: probable serine/threonine-protein kinase DDB_G0286465 [Arachis ipaensis]	–	–	–	–	–	–	–	–	–	–	–	–	–	–	–	–	–	S	ENOG4111CS1	NA	–	–	–	–	–	–
Unigene0022556	–	1040	0	0.8075	0.1403	0	0	0	0.315933	0.001	-8.30348	0.000391992	0.0246513	down	–	–	–	–	–	–	–	–	–	–	–	–	–	–	–	–	–	–	–	–	–	–	–	–	–	–	–	–	–	–
Unigene0022959	TIFY3B	1007	0.9485	1.6038	1.3328	5.7117	2.1046	3.187	1.29503	3.66777	1.50191	7.97662e-06	0.00108264	up	XP_012468980.1	125	7e-32	PREDICTED: protein TIFY 3A-like [Gossypium raimondii]	sp|Q9C5K8|TIF3B_ARATH	80.5	1.07e-16	Protein TIFY 3B OS=Arabidopsis thaliana GN=TIFY3B PE=1 SV=1	–	–	–	–	–	K13464//jasmonate ZIM domain-containing protein	1.03e-30	120	tcc:TCM_006179	ko04075//Plant hormone signal transduction//Signal transduction//Environmental Information Processing	–	–	–	S	ENOG410YSZ1	Divergent CCT motif	129|196	164|221	tify|CCT_2	Domain|Motif	58.7|40.7	2.1e-16|1e-10
Unigene0023256	SBT1.2	2059	0.1079	1.0563	0.7794	0.1049	0.0282	0	0.647867	0.0443667	-3.86815	6.26948e-06	0.000889616	down	XP_011081166.1	1011	0	PREDICTED: subtilisin-like protease SDD1 [Sesamum indicum]	sp|O64495|SBT12_ARATH	586	0	Subtilisin-like protease SBT1.2 OS=Arabidopsis thaliana GN=SBT1.2 PE=2 SV=1	SPAC4A8.04	51.2	3.48e-06	KOG1153	Subtilisin-related protease/Vacuolar protease B	–	–	–	–	–	–	–	–	O	COG1404	peptidase (S8 and S53, subtilisin, kexin, sedolisin	1|88|305	58|543|399	Inhibitor_I9|Peptidase_S8|PA	Domain|Domain|Family	33.4|147.7|52.0	4.4e-08|3.4e-43|4e-14
Unigene0023443	WRKY9	1745	1.6548	0.9502	1.371	0.6654	0.782	0.4514	1.32533	0.632933	-1.06623	0.000135072	0.0107346	down	GAV67367.1	451	5e-152	WRKY domain-containing protein [Cephalotus follicularis]	sp|Q9C9F0|WRKY9_ARATH	243	1.08e-73	Probable WRKY transcription factor 9 OS=Arabidopsis thaliana GN=WRKY9 PE=2 SV=1	–	–	–	–	–	–	–	–	–	–	–	–	–	K	ENOG410Y9PF	WRKY transcription factor	231	290	WRKY	Domain	96	7.5e-28
Unigene0023499	AFP3	2920	3.6437	3.5987	3.5471	7.6293	7.3773	7.9233	3.5965	7.6433	1.0876	4.94736e-30	2.03214e-26	up	XP_009797625.1	171	2e-44	PREDICTED: ninja-family protein AFP3-like [Nicotiana sylvestris]	sp|Q94F39|AFP3_ARATH	139	5.71e-36	Ninja-family protein AFP3 OS=Arabidopsis thaliana GN=AFP3 PE=1 SV=1	–	–	–	–	–	–	–	–	–	–	–	–	–	S	ENOG410YWGT	ninja-family protein	56	214	DUF1675	Family	106	2.8e-30
Unigene0023500	AFP3	1450	2.7267	4.1582	2.7164	10.8199	9.2502	11.6097	3.20043	10.5599	1.72226	2.50762e-24	6.98935e-21	up	XP_009797625.1	309	7e-100	PREDICTED: ninja-family protein AFP3-like [Nicotiana sylvestris]	sp|Q94F39|AFP3_ARATH	210	3.78e-64	Ninja-family protein AFP3 OS=Arabidopsis thaliana GN=AFP3 PE=1 SV=1	–	–	–	–	–	–	–	–	–	–	–	–	–	S	ENOG410YWGT	ninja-family protein	57	330	DUF1675	Family	256.3	4.3e-76
Unigene0023679	–	1871	0.5698	0.4949	0.6549	1.0103	1.3655	1.1071	0.5732	1.16097	1.01822	9.84948e-06	0.00129408	up	–	–	–	–	–	–	–	–	–	–	–	–	–	–	–	–	–	–	–	–	–	–	–	–	–	–	–	–	–	–
Unigene0023694	–	715	0.1864	0.3012	0.0816	1.5862	0.5685	0.8161	0.189733	0.990267	2.38384	3.20792e-05	0.00342952	up	CDX70029.1	132	1e-36	BnaA10g23780D [Brassica napus]	–	–	–	–	–	–	–	–	–	–	–	–	–	–	–	–	–	S	ENOG410YX3P	NA	–	–	–	–	–	–
Unigene0023844	–	246	0	0	0	0	9.7954	0	0.001	3.26513	11.6729	7.42358e-05	0.00667464	up	–	–	–	–	–	–	–	–	–	–	–	–	–	–	–	–	–	–	–	–	–	–	–	–	–	–	–	–	–	–
Unigene0023920	–	489	13.8995	18.0106	15.0357	43.7905	36.3347	40.9287	15.6486	40.3513	1.36658	1.78671e-27	6.64001e-24	up	CDP00280.1	63.9	2e-10	unnamed protein product [Coffea canephora]	–	–	–	–	–	–	–	–	–	–	–	–	–	–	–	–	–	–	–	–	–	–	–	–	–	–
Unigene0024026	–	1065	5.4018	5.3985	5.0408	11.2577	12.8941	15.4231	5.28037	13.1916	1.32091	1.73652e-21	3.66279e-18	up	XP_009351247.1	178	8e-54	PREDICTED: non-specific lipid-transfer protein 1-like [Pyrus x bretschneideri]	–	–	–	–	–	–	–	–	–	–	–	–	–	–	–	–	–	S	ENOG410YQ10	protease inhibitor seed storage	32	108	LTP_2	Family	48.6	5.9e-13
Unigene0024076	BHLH120	909	1.0019	1.7056	0.8345	2.9409	1.8844	2.7281	1.18067	2.5178	1.09256	0.000179315	0.0133661	up	AOY34406.1	177	2e-52	transcription factor BHLH035, partial [Vaccinium corymbosum]	sp|Q9FLI0|BH120_ARATH	134	3.35e-37	Transcription factor bHLH120 OS=Arabidopsis thaliana GN=BHLH120 PE=2 SV=2	–	–	–	–	–	–	–	–	–	–	–	–	–	K	ENOG41114KF	Transcription factor	63	112	HLH	Domain	36.1	3.5e-09
Unigene0024102	At4g14103	1628	3.0153	2.3412	2.8137	5.0092	6.1881	7.706	2.7234	6.3011	1.21019	3.8816e-12	2.38529e-09	up	XP_011099289.1	352	3e-115	PREDICTED: F-box/LRR-repeat protein At2g42730-like [Sesamum indicum]	sp|Q8L7H1|FBL75_ARATH	110	6.45e-25	F-box/LRR-repeat protein At4g14103 OS=Arabidopsis thaliana GN=At4g14103 PE=2 SV=1	–	–	–	–	–	–	–	–	–	–	–	–	–	S	ENOG410Z53X	F-box domain containing protein	–	–	–	–	–	–
Unigene0024267	VTE4	713	0.4361	7.6409	6.9974	0.3409	0.8144	0	5.0248	0.3851	-3.70576	6.5836e-05	0.00610944	down	XP_011094670.1	323	9e-109	PREDICTED: probable tocopherol O-methyltransferase, chloroplastic [Sesamum indicum]	sp|Q6ZIK0|GTOMC_ORYSJ	303	4.46e-102	Probable tocopherol O-methyltransferase, chloroplastic OS=Oryza sativa subsp. japonica GN=VTE4 PE=2 SV=1	At1g64970	288	5.61e-97	KOG1269	SAM-dependent methyltransferases	K05928//tocopherol O-methyltransferase [EC:2.1.1.95]	4.92e-108	319	tcc:TCM_025566	ko01100//Metabolic pathways//Global and Overview//Metabolism;ko01110//Biosynthesis of secondary metabolites//Global and Overview//Metabolism;ko00130//Ubiquinone and other terpenoid-quinone biosynthesis//Metabolism of cofactors and vitamins//Metabolism	–	–	–	S	ENOG410XP5G	Methyltransferase	11	107	Methyltransf_11	Domain	59.4	3.2e-16
Unigene0024389	TPS7	2569	16.3758	14.1321	17.2401	45.8182	29.5859	29.2887	15.916	34.8976	1.13265	1.79703e-13	1.34851e-10	up	ANB66334.1	492	3e-163	terpene synthase [Camellia sinensis]	sp|B9RXW0|TPS7_RICCO	451	4.3e-148	Alpha-farnesene synthase OS=Ricinus communis GN=TPS7 PE=1 SV=2	–	–	–	–	–	K14173//alpha-farnesene synthase [EC:4.2.3.46]	6.04e-155	469	sot:102600675	ko01110//Biosynthesis of secondary metabolites//Global and Overview//Metabolism;ko00909//Sesquiterpenoid and triterpenoid biosynthesis//Metabolism of terpenoids and polyketides//Metabolism	–	–	–	O	ENOG41115RY	(E,E)-alpha-farnesene synthase-like	46|248	207|474	Terpene_synth|Terpene_synth_C	Domain|Domain	144.3|206.5	2.3e-42|4e-61
Unigene0024417	XTH25	975	0.4101	0.265	0.4189	1.4956	0.4466	1.2867	0.364667	1.0763	1.56143	0.000558301	0.0314934	up	XP_010259803.1	439	5e-154	PREDICTED: probable xyloglucan endotransglucosylase/hydrolase protein 23 [Nelumbo nucifera]	sp|Q38907|XTH25_ARATH	410	7.65e-144	Probable xyloglucan endotransglucosylase/hydrolase protein 25 OS=Arabidopsis thaliana GN=XTH25 PE=2 SV=2	–	–	–	–	–	K08235//xyloglucan:xyloglucosyl transferase [EC:2.4.1.207]	2.8e-149	425	fve:101292093	–	GO:0071944//cell periphery;GO:0044464//cell part;GO:0044424//intracellular part;GO:0030312//external encapsulating structure;GO:0005622//intracellular;GO:0005576//extracellular region;GO:0005623//cell	GO:0046527//glucosyltransferase activity;GO:0016757//transferase activity, transferring glycosyl groups;GO:0003824//catalytic activity;GO:0016740//transferase activity;GO:0016758//transferase activity, transferring hexosyl groups	GO:0006073//cellular glucan metabolic process;GO:0044042//glucan metabolic process;GO:0008152//metabolic process;GO:0005975//carbohydrate metabolic process;GO:0044260//cellular macromolecule metabolic process;GO:0044262//cellular carbohydrate metabolic process;GO:0005976//polysaccharide metabolic process;GO:0044237//cellular metabolic process;GO:0009987//cellular process;GO:0071704//organic subst…	G	COG2273	hydrolase family 16	35|246	214|289	Glyco_hydro_16|XET_C	Domain|Family	201.5|74.8	6e-60|2.9e-21
Unigene0024429	SPL4	617	10.08	9.5626	12.8622	24.4648	27.5735	33.0526	10.8349	28.3636	1.38835	1.03201e-20	1.83048e-17	up	XP_002275728.1	227	2e-74	PREDICTED: squamosa promoter-binding protein 1 isoform X2 [Vitis vinifera]	sp|Q9S7A9|SPL4_ARATH	150	7.64e-45	Squamosa promoter-binding-like protein 4 OS=Arabidopsis thaliana GN=SPL4 PE=1 SV=1	–	–	–	–	–	–	–	–	–	–	GO:0005623//cell;GO:0043229//intracellular organelle;GO:0043227//membrane-bounded organelle;GO:0044464//cell part;GO:0043231//intracellular membrane-bounded organelle;GO:0044424//intracellular part;GO:0005622//intracellular;GO:0043226//organelle	–	–	S	ENOG4111DUE	squamosa	11	88	SBP	Domain	135.4	5e-40
Unigene0024430	SPL4	2185	0.2236	0.3351	0.454	0.9887	0.9035	1.2818	0.337567	1.058	1.6481	1.93961e-09	7.38406e-07	up	XP_010656994.1	133	1e-33	PREDICTED: squamosa promoter-binding protein 1 isoform X1 [Vitis vinifera]	sp|Q9S7A9|SPL4_ARATH	82.8	5.36e-17	Squamosa promoter-binding-like protein 4 OS=Arabidopsis thaliana GN=SPL4 PE=1 SV=1	–	–	–	–	–	–	–	–	–	–	GO:0044424//intracellular part;GO:0043231//intracellular membrane-bounded organelle;GO:0043227//membrane-bounded organelle;GO:0005623//cell;GO:0043229//intracellular organelle;GO:0043226//organelle;GO:0044464//cell part;GO:0005622//intracellular	–	–	S	ENOG4111DUE	squamosa	6	38	SBP	Domain	53.4	1.9e-14
Unigene0024467	–	460	2.1729	2.8555	2.8542	7.7487	5.3015	7.8646	2.62753	6.9716	1.40778	6.98877e-10	2.76865e-07	up	XP_006380161.1	117	8e-32	senescence-associated family protein [Populus trichocarpa]	–	–	–	–	–	–	–	–	–	–	–	–	–	–	–	–	–	S	ENOG410YVCD	Whole genome shotgun sequence of line PN40024, scaffold_77.assembly12x (Fragment)	53	106	DUF581	Family	85.3	1.1e-24
Unigene0024468	–	1352	2.3329	2.5643	2.0933	6.9505	6.2273	6.0206	2.33017	6.39947	1.45752	4.01378e-25	1.2048e-21	up	XP_009598547.1	78.6	2e-15	PREDICTED: protein MARD1-like [Nicotiana tomentosiformis]	–	–	–	–	–	–	–	–	–	–	–	–	–	–	–	–	–	S	ENOG410YVCD	Whole genome shotgun sequence of line PN40024, scaffold_77.assembly12x (Fragment)	54	87	DUF581	Family	37.3	1.1e-09
Unigene0024609	HOS3	1034	0.0859	0.0625	0.1129	0.2873	0.4492	0.4232	0.0871	0.386567	2.14997	0.000533211	0.0304191	up	XP_010254966.1	377	4e-129	PREDICTED: elongation of fatty acids protein 3-like [Nelumbo nucifera]	sp|Q9SYY4|ELO3L_ARATH	347	1.04e-118	Elongation of fatty acids protein 3-like OS=Arabidopsis thaliana GN=HOS3 PE=2 SV=1	At4g36830	347	1.62e-119	KOG3071	Fatty acyl-CoA elongase/Polyunsaturated fatty acid specific elongation enzyme	–	–	–	–	–	–	–	–	I	ENOG410XRWT	elongation of very long chain fatty acids protein	22	258	ELO	Family	87.1	9.7e-25
Unigene0024778	GRXS2	661	0.9409	0.6515	0.9711	5.0248	2.6792	1.8979	0.8545	3.20063	1.90521	3.07588e-07	6.69802e-05	up	XP_009598903.1	161	3e-49	PREDICTED: monothiol glutaredoxin-S1-like [Nicotiana tomentosiformis]	sp|Q8L8Z8|GRXS2_ARATH	137	1.75e-40	Monothiol glutaredoxin-S2 OS=Arabidopsis thaliana GN=GRXS2 PE=3 SV=1	At5g18600	137	2.72e-41	KOG1752	Glutaredoxin and related proteins	K03676//glutaredoxin 3	3.94e-49	160	sot:102583390	–	–	–	–	O	COG0695	Glutaredoxin	13	75	Glutaredoxin	Domain	39.4	3.9e-10
Unigene0024794	–	1562	0.5119	0.7306	0.7845	0.3285	0.1859	0.3549	0.675667	0.289767	-1.22142	0.000573425	0.0321493	down	–	–	–	–	–	–	–	–	–	–	–	–	–	–	–	–	–	–	–	–	–	–	–	–	–	–	–	–	–	–
Unigene0024804	–	1656	0.1207	0.7282	0.6343	0.0652	0.0701	0.1057	0.4944	0.0803333	-2.62161	0.000114332	0.00941224	down	–	–	–	–	–	–	–	–	–	–	–	–	–	–	–	–	–	–	–	–	–	–	–	–	–	–	–	–	–	–
Unigene0024905	–	402	0	0	0.1452	0.7389	0.5778	0.5806	0.0484	0.632433	3.70783	0.000234555	0.0164765	up	–	–	–	–	–	–	–	–	–	–	–	–	–	–	–	–	–	–	–	–	–	–	–	–	–	–	–	–	–	–
Unigene0025082	Os01g0794400	4332	5.353	6.6758	6.991	14.8106	11.6946	15.49	6.33993	13.9984	1.14272	3.07186e-19	4.61033e-16	up	XP_018851772.1	574	0	PREDICTED: probable nucleoredoxin 2 [Juglans regia]	sp|Q0JIL1|NRX2_ORYSJ	397	5.29e-125	Probable nucleoredoxin 2 OS=Oryza sativa subsp. japonica GN=Os01g0794400 PE=2 SV=1	At1g60420	280	3.04e-81	KOG2501	Thioredoxin, nucleoredoxin and related proteins	K17609//nucleoredoxin [EC:1.8.1.8]	0	572	pper:PRUPE_ppa006064mg	–	–	GO:0043169//cation binding;GO:0005488//binding;GO:0043167//ion binding	–	O	ENOG410ZIWC	nucleoredoxin-like	9|174	100|271	Thioredoxin_8|Thioredoxin_8	Domain|Domain	90.3|93.5	6.1e-26|5.9e-27
Unigene0025100	DOF3.7	1578	4.4058	4.5168	5.4914	10.1305	10.9101	12.7572	4.80467	11.2659	1.22946	3.00767e-21	6.01866e-18	up	XP_017629079.1	285	9e-91	PREDICTED: dof zinc finger protein DOF1.8-like isoform X1 [Gossypium arboreum]	sp|Q43385|DOF37_ARATH	167	2.37e-46	Dof zinc finger protein DOF3.7 OS=Arabidopsis thaliana GN=DOF3.7 PE=1 SV=2	–	–	–	–	–	–	–	–	–	–	–	–	–	S	ENOG410YN7N	zinc finger protein	26	86	zf-Dof	Family	124	1.4e-36
Unigene0025130	CMB1	1256	0.0707	0	0.0465	0.516	0.9708	1.626	0.0390667	1.0376	4.73117	7.53666e-14	6.00187e-11	up	AHW58033.1	392	6e-135	SEP4 [Coffea arabica]	sp|Q39685|CMB1_DIACA	292	7.58e-97	MADS-box protein CMB1 OS=Dianthus caryophyllus GN=CMB1 PE=2 SV=1	At2g03710	271	5.12e-89	KOG0014	MADS box transcription factor	K09264//MADS-box transcription factor, plant	1.32e-108	323	sly:543708	–	–	–	GO:1901360//organic cyclic compound metabolic process;GO:0043170//macromolecule metabolic process;GO:0044238//primary metabolic process;GO:0090304//nucleic acid metabolic process;GO:0009059//macromolecule biosynthetic process;GO:0019438//aromatic compound biosynthetic process;GO:1901576//organic substance biosynthetic process;GO:0018130//heterocycle biosynthetic process;GO:0044249//cellular biosy…	K	COG5068	Transcription factor	9|81	59|173	SRF-TF|K-box	Domain|Family	91.1|94.7	1.6e-26|2e-27
Unigene0025256	CCMH	1017	0.6552	1.1857	0.7172	0.3717	0.2855	0.3729	0.8527	0.343367	-1.31229	0.000989493	0.0475225	down	XP_020227855.1	76.3	2e-14	cytochrome c-type biogenesis CcmH-like mitochondrial protein [Cajanus cajan]	sp|Q6K7S7|CCMH_ORYSJ	62.4	1.35e-10	Cytochrome c-type biogenesis CcmH-like mitochondrial protein OS=Oryza sativa subsp. japonica GN=CCMH PE=2 SV=1	–	–	–	–	–	K02200//cytochrome c-type biogenesis protein CcmH	1.2e-14	75.1	rcu:RCOM_1493350	–	–	–	–	O	COG3088	biogenesis protein	–	–	–	–	–	–
Unigene0025372	–	828	0.4829	0.4161	0.2114	1.0762	0.8415	0.9161	0.370133	0.9446	1.35166	0.000635879	0.0347035	up	NP_196350.1	147	3e-42	NFU1 iron-sulfur cluster protein [Arabidopsis thaliana]	–	–	–	–	–	–	–	–	–	–	–	–	–	–	–	–	–	S	ENOG410YX3P	NA	–	–	–	–	–	–
Unigene0025390	CjBAp12	576	1.7739	1.1963	1.5196	2.7191	7.5605	3.4949	1.4966	4.5915	1.61728	9.10813e-06	0.00121509	up	XP_008223552.1	198	1e-63	PREDICTED: EG45-like domain containing protein [Prunus mume]	sp|Q9ZP41|EGC_CITJA	158	5.25e-49	EG45-like domain containing protein OS=Citrus jambhiri GN=CjBAp12 PE=1 SV=1	–	–	–	–	–	–	–	–	–	–	–	–	–	S	ENOG410XTMI	DPBB_1	47	122	DPBB_1	Domain	66.4	1.5e-18
Unigene0025579	HPR3	1823	0.8407	0.945	1.7445	0.5333	0.5255	0.6722	1.17673	0.577	-1.02814	0.000849514	0.0429395	down	XP_011081063.1	266	7e-82	PREDICTED: glyoxylate/hydroxypyruvate reductase HPR3 [Sesamum indicum]	sp|Q9LE33|HPR3_ARATH	240	5.9e-73	Glyoxylate/hydroxypyruvate reductase HPR3 OS=Arabidopsis thaliana GN=HPR3 PE=2 SV=1	At1g12550	240	9.15e-74	KOG0069	Glyoxylate/hydroxypyruvate reductase (D-isomer-specific 2-hydroxy acid dehydrogenase superfamily)	K15919//hydroxypyruvate reductase 2	3.22e-82	259	pop:POPTR_0001s08400g	ko01100//Metabolic pathways//Global and Overview//Metabolism;ko01110//Biosynthesis of secondary metabolites//Global and Overview//Metabolism;ko01130//Biosynthesis of antibiotics//Global and Overview//Metabolism;ko01200//Carbon metabolism//Global and Overview//Metabolism;ko00260//Glycine, serine and threonine metabolism//Amino acid metabolism//Metabolism;ko00630//Glyoxylate and dicarboxylate metab…	–	GO:0016614//oxidoreductase activity, acting on CH-OH group of donors;GO:0016491//oxidoreductase activity;GO:0005488//binding;GO:0016616//oxidoreductase activity, acting on the CH-OH group of donors, NAD or NADP as acceptor;GO:0003824//catalytic activity	–	C	COG1052	Dehydrogenase	2	141	2-Hacid_dh_C	Domain	149	6.7e-44
Unigene0025728	ZIP5	1583	0.7577	1.061	1.3823	2.354	2.0724	1.9905	1.067	2.13897	1.00335	4.23061e-06	0.000642354	up	KZV16608.1	520	0	zinc transporter 5-like [Dorcoceras hygrometricum]	sp|O23039|ZIP5_ARATH	385	5.83e-130	Zinc transporter 5 OS=Arabidopsis thaliana GN=ZIP5 PE=2 SV=1	At1g05300	385	9.06e-131	KOG1558	Fe2+/Zn2+ regulated transporter	K14709//solute carrier family 39 (zinc transporter), member 1/2/3	2.03e-178	509	sot:102600170	–	GO:0031224//intrinsic component of membrane;GO:0044425//membrane part;GO:0016020//membrane	GO:0022891//substrate-specific transmembrane transporter activity;GO:0022890//inorganic cation transmembrane transporter activity;GO:0003824//catalytic activity;GO:0016627//oxidoreductase activity, acting on the CH-CH group of donors;GO:0005215//transporter activity;GO:0022892//substrate-specific transporter activity;GO:0022857//transmembrane transporter activity;GO:0015075//ion transmembrane tra…	GO:0044710//single-organism metabolic process;GO:0006811//ion transport;GO:0051179//localization;GO:0070838//divalent metal ion transport;GO:0044765//single-organism transport;GO:0051234//establishment of localization;GO:0006829//zinc II ion transport;GO:0006812//cation transport;GO:0072511//divalent inorganic cation transport;GO:0008152//metabolic process;GO:0000041//transition metal ion transpo…	P	ENOG4111GP2	zinc transporter	36	345	Zip	Family	228.1	1.2e-67
Unigene0026050	–	1088	0.1837	0.376	0.9118	0.0496	0.0267	0	0.4905	0.0254333	-4.26946	3.43498e-06	0.000538305	down	–	–	–	–	–	–	–	–	–	–	–	–	–	–	–	–	–	–	–	–	–	–	–	–	–	–	–	–	–	–
Unigene0026078	CYP78A5	1810	0.2454	0.7019	0.4191	5.4006	4.6034	5.69	0.455467	5.23133	3.52176	8.74472e-48	8.53081e-44	up	XP_019262028.1	755	0	PREDICTED: cytochrome P450 78A5-like [Nicotiana attenuata]	sp|Q9LMX7|C78A5_ARATH	521	8.61e-180	Cytochrome P450 78A5 OS=Arabidopsis thaliana GN=CYP78A5 PE=2 SV=1	At1g13710	521	1.34e-180	KOG0156	Cytochrome P450 CYP2 subfamily	–	–	–	–	–	–	–	–	Q	COG2124	Cytochrome p450	58	503	p450	Domain	286.4	2.9e-85
Unigene0026087	AIP1	1689	15.3998	20.4625	18.0345	55.9569	47.0805	63.0833	17.9656	55.3736	1.62396	5.27211e-38	3.42876e-34	up	XP_004239911.1	563	0	PREDICTED: protein phosphatase 2C 37 [Solanum lycopersicum]	sp|Q9LNW3|P2C03_ARATH	412	8.53e-139	Protein phosphatase 2C 3 OS=Arabidopsis thaliana GN=AIP1 PE=1 SV=1	At1g07430	412	1.32e-139	KOG0698	Serine/threonine protein phosphatase	K14497//protein phosphatase 2C [EC:3.1.3.16]	0	563	sly:101248778	ko04075//Plant hormone signal transduction//Signal transduction//Environmental Information Processing	–	–	–	T	COG0631	Phosphatase	117	402	PP2C	Family	213.5	2.7e-63
Unigene0026100	–	877	0.6585	0.5893	0.6654	1.7243	1.7876	1.3307	0.637733	1.6142	1.33979	1.88947e-06	0.000322669	up	KVH93938.1	135	5e-37	Senescence regulator [Cynara cardunculus var. scolymus] [Cynara cardunculus]	–	–	–	–	–	–	–	–	–	–	–	–	–	–	–	–	–	S	ENOG410YVXT	Pfam:DUF584	8	148	Senescence_reg	Family	149.1	1.2e-43
Unigene0026378	–	953	4.9878	8.7218	6.3068	24.2547	21.2638	26.6954	6.67213	24.0713	1.85109	1.19928e-26	3.89982e-23	up	KVI06028.1	225	1e-71	Embryo-specific 3 [Cynara cardunculus var. scolymus] [Cynara cardunculus]	–	–	–	–	–	–	–	–	–	–	–	–	–	–	–	–	–	S	ENOG410YRBB	Embryo-specific protein 3, (ATS3)	44	163	ATS3	Family	179	2.2e-53
Unigene0026395	–	336	0	1.7945	1.9972	0	0	0	1.2639	0.001	-10.3037	4.26075e-05	0.00427956	down	–	–	–	–	–	–	–	–	–	–	–	–	–	–	–	–	–	–	–	–	–	–	–	–	–	–	–	–	–	–
Unigene0026660	HSFC1	1385	5.7735	8.7533	4.782	23.7472	18.0901	22.0762	6.43627	21.3045	1.72686	1.31145e-20	2.22498e-17	up	XP_019264762.1	245	1e-75	PREDICTED: heat stress transcription factor C-1 [Nicotiana attenuata]	sp|Q9LV52|HSFC1_ARATH	164	2.54e-45	Heat stress transcription factor C-1 OS=Arabidopsis thaliana GN=HSFC1 PE=2 SV=1	At3g24520	164	3.95e-46	KOG0627	Heat shock transcription factor	K09419//heat shock transcription factor, other eukaryote	3.48e-72	235	pop:POPTR_0018s05770g	–	–	–	–	K	COG5169	Transcription factor	–	–	–	–	–	–
Unigene0026661	HSFC1	1110	1.9811	3.2397	1.6034	6.9819	5.8849	6.1767	2.27473	6.34783	1.48057	2.00471e-11	1.05712e-08	up	XP_018805575.1	365	8e-124	PREDICTED: heat stress transcription factor C-1-like [Juglans regia]	sp|Q9LV52|HSFC1_ARATH	263	1.03e-84	Heat stress transcription factor C-1 OS=Arabidopsis thaliana GN=HSFC1 PE=2 SV=1	At3g24520	263	1.6e-85	KOG0627	Heat shock transcription factor	K09419//heat shock transcription factor, other eukaryote	5.98e-121	358	sot:102592818	–	–	–	–	K	COG5169	Transcription factor	14	106	HSF_DNA-bind	Family	112.7	7.2e-33
Unigene0026726	CET4	1537	3.2371	2.1155	3.9484	1.0893	1.6056	0.4176	3.10033	1.0375	-1.57931	1.05843e-05	0.00137902	down	XP_017645796.1	167	3e-47	PREDICTED: CEN-like protein 2 isoform X2 [Gossypium arboreum]	sp|Q9XH42|CET4_TOBAC	155	1.08e-43	CEN-like protein 4 OS=Nicotiana tabacum GN=CET4 PE=2 SV=1	At2g27550	153	1.08e-43	KOG3346	Phosphatidylethanolamine binding protein	–	–	–	–	–	–	–	GO:0022414//reproductive process;GO:0044702//single organism reproductive process;GO:0048731//system development;GO:0007275//multicellular organism development;GO:0044699//single-organism process;GO:0032501//multicellular organismal process;GO:0000003//reproduction;GO:0048608//reproductive structure development;GO:0009791//post-embryonic development;GO:0009908//flower development;GO:0032502//deve…	S	COG1881	phosphatidylethanolamine-binding protein	25	88	PBP	Domain	34.7	1.2e-08
Unigene0026727	CET2	740	6.6036	4.1903	8.7924	3.5396	3.6486	1.2616	6.52877	2.8166	-1.21286	0.00043103	0.0262189	down	NP_001267929.1	322	3e-111	TFL1A protein [Vitis vinifera]	sp|Q9XH43|CET2_TOBAC	305	1.31e-105	CEN-like protein 2 OS=Nicotiana tabacum GN=CET2 PE=2 SV=1	At2g27550	297	3.1e-103	KOG3346	Phosphatidylethanolamine binding protein	–	–	–	–	–	–	–	GO:0061458//reproductive system development;GO:0048367//shoot system development;GO:0044699//single-organism process;GO:0032502//developmental process;GO:0000003//reproduction;GO:0048608//reproductive structure development;GO:0003006//developmental process involved in reproduction;GO:0044767//single-organism developmental process;GO:0048731//system development;GO:0032501//multicellular organismal…	S	COG1881	phosphatidylethanolamine-binding protein	26	162	PBP	Domain	82.1	3.1e-23
Unigene0026921	AHP4	643	0.9327	0.6028	1.5881	0.084	0.1355	0.0907	1.0412	0.1034	-3.33194	2.41411e-07	5.49284e-05	down	XP_012857943.1	225	9e-74	PREDICTED: histidine-containing phosphotransfer protein 4-like [Erythranthe guttata]	sp|Q9LU15|AHP4_ARATH	174	6.21e-55	Histidine-containing phosphotransfer protein 4 OS=Arabidopsis thaliana GN=AHP4 PE=1 SV=2	At3g16360	192	4.98e-63	KOG4747	Two-component phosphorelay intermediate involved in MAP kinase cascade regulation	K14490//histidine-containing phosphotransfer peotein	4.19e-72	219	vvi:100252462	ko04075//Plant hormone signal transduction//Signal transduction//Environmental Information Processing	–	–	–	T	COG2198	Histidine kinase	44	126	Hpt	Family	44.1	1.4e-11
Unigene0027206	–	827	0.8058	0.8332	1.129	1.8612	3.6861	2.1873	0.922667	2.5782	1.48248	1.78961e-06	0.000308314	up	CAA58732.1	275	8e-92	PAR-1c [Nicotiana tabacum]	–	–	–	–	–	–	–	–	–	–	–	–	–	–	–	–	–	S	ENOG410YH1N	PAR1 protein	16	174	PAR1	Family	284.4	1.5e-85
Unigene0027399	–	2565	0.1472	3.0726	1.4787	0.1895	0.0453	0.1251	1.56617	0.119967	-3.70653	2.72129e-06	0.000442453	down	GAV79214.1	110	1e-23	zf-RVT domain-containing protein, partial [Cephalotus follicularis]	–	–	–	–	At1g43730	75.5	3.98e-14	KOG1075	FOG: Reverse transcriptase	–	–	–	–	–	–	–	–	S	ENOG410Y65V	Retrotransposon protein	41	124	zf-RVT	Domain	75.4	2.9e-21
Unigene0027501	GLIP1	1356	0.3931	0.3017	0.3012	0.5775	1.3274	0.7746	0.332	0.893167	1.42775	0.000161629	0.0123546	up	XP_002271802.1	423	3e-144	PREDICTED: GDSL esterase/lipase 1 [Vitis vinifera]	sp|Q9FLN0|GLIP1_ARATH	379	1.5e-128	GDSL esterase/lipase 1 OS=Arabidopsis thaliana GN=GLIP1 PE=1 SV=1	–	–	–	–	–	–	–	–	–	–	–	GO:0016787//hydrolase activity;GO:0016788//hydrolase activity, acting on ester bonds;GO:0003824//catalytic activity	–	S	COG3240	GDSL esterase lipase	25	345	Lipase_GDSL	Family	101	7.8e-29
Unigene0027631	GAT1	1869	1.949	2.1545	2.326	5.0423	4.9552	5.3542	2.14317	5.11723	1.25562	8.86546e-23	2.16215e-19	up	XP_006367532.1	542	0	PREDICTED: GABA transporter 1-like [Solanum tuberosum]	sp|F4HW02|GAT1_ARATH	399	1.61e-132	GABA transporter 1 OS=Arabidopsis thaliana GN=GAT1 PE=1 SV=1	At1g08230	335	6.24e-109	KOG1303	Amino acid transporters	–	–	–	–	–	–	–	–	E	COG0814	amino acid transport	38	327	Aa_trans	Family	143.1	7.4e-42
Unigene0027717	SSTLH1	780	0.7119	0.8282	0.8603	1.8695	1.3772	1.571	0.800133	1.6059	1.00507	0.000405816	0.0251159	up	ADK94034.1	135	2e-34	alpha-copaene synthase [Eleutherococcus trifoliatus]	sp|Q9FQ27|TPSGB_SOLHA	120	7.26e-30	(E,E)-germacrene B synthase OS=Solanum habrochaites GN=SSTLH1 PE=1 SV=1	–	–	–	–	–	–	–	–	–	–	–	–	–	S	ENOG410YBXH	synthase	2	43	Terpene_synth_C	Domain	41.9	5.9e-11
Unigene0027738	BHLH36	965	0.9898	0.8926	1.3001	2.2106	2.5272	2.2675	1.06083	2.3351	1.13829	3.67189e-07	7.76599e-05	up	XP_020229428.1	172	3e-50	transcription factor bHLH36-like [Cajanus cajan]	sp|Q9FLI1|BH036_ARATH	57.4	1.2e-08	Transcription factor bHLH36 OS=Arabidopsis thaliana GN=BHLH36 PE=2 SV=1	–	–	–	–	–	–	–	–	–	–	–	–	–	K	ENOG41119GS	NA	7	55	HLH	Domain	33.4	2.4e-08
Unigene0027812	Os01g0583100	3563	7.3749	10.806	8.1969	30.156	26.9381	34.3748	8.7926	30.4896	1.79396	1.35209e-39	9.59283e-36	up	XP_019249166.1	380	2e-117	PREDICTED: probable protein phosphatase 2C 50 isoform X2 [Nicotiana attenuata]	sp|Q0JLP9|P2C06_ORYSJ	237	3.89e-67	Probable protein phosphatase 2C 6 OS=Oryza sativa subsp. japonica GN=Os01g0583100 PE=1 SV=1	At5g57050	227	9.36e-65	KOG0698	Serine/threonine protein phosphatase	K14497//protein phosphatase 2C [EC:3.1.3.16]	3.21e-109	357	sly:101261835	ko04075//Plant hormone signal transduction//Signal transduction//Environmental Information Processing	–	–	–	T	COG0631	Phosphatase	384	469	PP2C	Family	98.2	4.2e-28
Unigene0027814	ATHB-40	744	0.2388	0.8972	0.4314	3.0487	1.5999	2.0783	0.522467	2.2423	2.10157	4.67265e-07	9.44735e-05	up	KVI02750.1	290	1e-97	Helix-turn-helix motif-containing protein [Cynara cardunculus var. scolymus] [Cynara cardunculus]	sp|O23208|ATB40_ARATH	219	5.27e-71	Homeobox-leucine zipper protein ATHB-40 OS=Arabidopsis thaliana GN=ATHB-40 PE=2 SV=3	At4g36740	221	2.07e-72	KOG0483	Transcription factor HEX, contains HOX and HALZ domains	K09338//homeobox-leucine zipper protein	1.21e-94	280	sly:101251349	–	–	–	–	K	ENOG410Z2UE	homeobox-leucine zipper protein	54	106	Homeobox	Domain	59.4	1.7e-16
Unigene0027850	–	3814	4.0534	3.8053	4.1998	8.1703	7.2618	10.7552	4.0195	8.7291	1.11882	2.69595e-16	2.92222e-13	up	XP_012083008.1	264	9e-75	PREDICTED: probable E3 ubiquitin ligase complex SCF subunit sconB [Jatropha curcas]	–	–	–	–	–	–	–	–	–	K10260//F-box and WD-40 domain protein 7	2.27e-75	264	jcu:105642701	ko04120//Ubiquitin mediated proteolysis//Folding, sorting and degradation//Genetic Information Processing	–	–	–	S	ENOG4111G4C	WD domain, G-beta repeat	–	–	–	–	–	–
Unigene0027867	PAP	1232	3.7501	5.1387	4.9022	15.1674	13.6206	16.5057	4.597	15.0979	1.71558	5.25208e-36	2.5618e-32	up	XP_015066631.1	483	2e-169	PREDICTED: light-induced protein, chloroplastic [Solanum pennellii]	sp|Q9ZWQ8|PAP_CITUN	462	1.08e-162	Plastid-lipid-associated protein, chloroplastic OS=Citrus unshiu GN=PAP PE=2 SV=1	–	–	–	–	–	–	–	–	–	–	GO:0031976//plastid thylakoid;GO:0031967//organelle envelope;GO:0043229//intracellular organelle;GO:0043227//membrane-bounded organelle;GO:0044422//organelle part;GO:0009526//plastid envelope;GO:0044434//chloroplast part;GO:0009507//chloroplast;GO:0043231//intracellular membrane-bounded organelle;GO:0044435//plastid part;GO:0044444//cytoplasmic part;GO:0005622//intracellular;GO:0043226//organelle…	–	GO:0044699//single-organism process;GO:0009987//cellular process;GO:0001101//response to acid chemical;GO:0044237//cellular metabolic process;GO:0044710//single-organism metabolic process;GO:0006950//response to stress;GO:0055114//oxidation-reduction process;GO:0015979//photosynthesis;GO:0050896//response to stimulus;GO:0008152//metabolic process;GO:0019684//photosynthesis, light reaction;GO:0009…	S	ENOG4111PVP	negative regulation of photosynthesis, light reaction	99	313	PAP_fibrillin	Family	266.7	1e-79
Unigene0028015	MYB39	1190	0.3733	0.4343	0.2452	1.2707	0.7319	1.4465	0.350933	1.1497	1.71199	1.65009e-06	0.000288741	up	AMH83893.1	509	2e-179	R2R3-MYB transcription factor 102 [Coffea canephora]	sp|Q8GWP0|MYB39_ARATH	226	1.56e-69	Transcription factor MYB39 OS=Arabidopsis thaliana GN=MYB39 PE=2 SV=1	At4g21440	343	3.19e-116	KOG0048	Transcription factor, Myb superfamily	K09422//myb proto-oncogene protein, plant	5.12e-161	461	vvi:100245492	–	–	–	–	K	COG5147	Myblike DNAbinding domain containing protein	14|67	61|111	Myb_DNA-binding|Myb_DNA-binding	Domain|Domain	60.6|54.4	9.5e-17|8.2e-15
Unigene0028105	ACT	1556	9.707	14.8492	6.6566	34.7605	31.3458	28.7626	10.4043	31.623	1.6038	1.29177e-14	1.10784e-11	up	XP_016505574.1	506	3e-175	PREDICTED: vinorine synthase-like [Nicotiana tabacum]	sp|Q70PR7|VINSY_RAUSE	238	5.99e-72	Vinorine synthase OS=Rauvolfia serpentina GN=ACT PE=1 SV=2	–	–	–	–	–	K13065//shikimate O-hydroxycinnamoyltransferase [EC:2.3.1.133]	7.6e-103	320	sot:102600568	ko01100//Metabolic pathways//Global and Overview//Metabolism;ko01110//Biosynthesis of secondary metabolites//Global and Overview//Metabolism;ko00940//Phenylpropanoid biosynthesis//Biosynthesis of other secondary metabolites//Metabolism;ko00941//Flavonoid biosynthesis//Biosynthesis of other secondary metabolites//Metabolism;ko00945//Stilbenoid, diarylheptanoid and gingerol biosynthesis//Biosynthes…	–	–	–	S	ENOG4111AUS	Transferase family	1	428	Transferase	Family	278.3	7.1e-83
Unigene0028375	BSP	2334	8.6888	5.4064	8.0129	12.1364	15.0634	17.3501	7.36937	14.85	1.01085	2.07951e-09	7.87823e-07	up	KYP65158.1	178	2e-47	Bark storage protein A [Cajanus cajan]	sp|Q09117|BSPB_POPDE	59.7	3.77e-08	Bark storage protein B OS=Populus deltoides GN=BSP PE=1 SV=1	–	–	–	–	–	–	–	–	–	–	–	–	–	F	COG0775	Catalyzes the irreversible cleavage of the glycosidic bond in both 5'-methylthioadenosine (MTA) and S- adenosylhomocysteine (SAH AdoHcy) to adenine and the corresponding thioribose, 5'-methylthioribose and S-ribosylhomocysteine, respectively (By similarity)	14	110	PNP_UDP_1	Domain	58.8	3.4e-16
Unigene0028388	NAC072	1451	1.439	1.8254	1.9303	7.686	6.3226	6.6353	1.73157	6.8813	1.9906	7.13445e-38	3.9771e-34	up	XP_011095243.1	491	1e-171	PREDICTED: NAC domain-containing protein 72-like [Sesamum indicum]	sp|Q93VY3|NAC72_ARATH	374	4.14e-127	NAC domain-containing protein 72 OS=Arabidopsis thaliana GN=NAC072 PE=2 SV=1	At1g64100	57.4	3.79e-08	KOG4197	FOG: PPR repeat	–	–	–	–	–	–	–	–	K	ENOG4111FG3	nac domain	14	139	NAM	Family	167.8	1e-49
Unigene0028389	NAC072	1445	0.7993	0.8345	0.6461	5.1203	5.4448	6.9455	0.759967	5.83687	2.94119	8.80706e-53	9.81899e-49	up	XP_011095243.1	501	1e-175	PREDICTED: NAC domain-containing protein 72-like [Sesamum indicum]	sp|Q93VY3|NAC72_ARATH	368	1.32e-124	NAC domain-containing protein 72 OS=Arabidopsis thaliana GN=NAC072 PE=2 SV=1	At1g64100	56.6	5.41e-08	KOG4197	FOG: PPR repeat	–	–	–	–	–	–	–	–	K	ENOG4111FG3	nac domain	14	139	NAM	Family	167.2	1.7e-49
Unigene0028521	ERF4	906	3.6284	3.5176	5.4102	9.5077	7.4663	11.1419	4.1854	9.37197	1.16299	3.89681e-09	1.40147e-06	up	AHB33878.1	239	6e-77	ERF transcription factor 07 [Coffea arabica]	sp|Q9LW49|ERF4_NICSY	226	1.01e-72	Ethylene-responsive transcription factor 4 OS=Nicotiana sylvestris GN=ERF4 PE=2 SV=1	–	–	–	–	–	K09286//EREBP-like factor	2.45e-45	157	sly:544260	–	–	–	–	K	ENOG410YQ8J	Transcription factor	24	73	AP2	Domain	64	9.3e-18
Unigene0028560	CYP71D10	1557	0.2853	0.1106	0.3935	0.9365	1.212	1.5927	0.263133	1.24707	2.24467	9.40847e-10	3.67133e-07	up	XP_017975886.1	635	0	PREDICTED: cytochrome P450 71D9 [Theobroma cacao]	sp|O48923|C71DA_SOYBN	565	0	Cytochrome P450 71D10 OS=Glycine max GN=CYP71D10 PE=2 SV=1	At3g26300	400	1.27e-134	KOG0156	Cytochrome P450 CYP2 subfamily	–	–	–	–	–	–	–	–	Q	COG2124	Cytochrome p450	32	483	p450	Domain	338.8	3.7e-101
Unigene0028685	–	964	0.3687	0.134	0.1211	0.8403	0.8131	0.4237	0.207933	0.692367	1.73542	0.00107336	0.0499444	up	–	–	–	–	–	–	–	–	–	–	–	–	–	–	–	–	–	–	–	–	–	–	–	–	–	–	–	–	–	–
Unigene0028864	–	549	0	2.0004	1.1692	0	0	0	1.05653	0.001	-10.0451	8.88744e-06	0.00118768	down	–	–	–	–	–	–	–	–	–	–	–	–	–	–	–	–	–	–	–	–	–	–	–	–	–	–	–	–	–	–
Unigene0028980	Fbxl16	3885	1.3665	1.6462	1.6672	3.4475	2.4212	3.7624	1.55997	3.21037	1.04122	5.11825e-10	2.0854e-07	up	XP_010323274.1	299	9e-87	PREDICTED: F-box/LRR-repeat protein 14-like isoform X3 [Solanum lycopersicum]	sp|A2RT62|FXL16_MOUSE	57.8	5.22e-07	F-box/LRR-repeat protein 16 OS=Mus musculus GN=Fbxl16 PE=2 SV=1	At1g15740	234	2.35e-65	KOG1947	Leucine rich repeat proteins, some proteins contain F-box	–	–	–	–	–	–	–	–	S	ENOG410ZKNA	Leucine-rich repeat protein	5|29|102|125|153|174	27|52|122|148|171|190	LRR_6|LRR_6|LRR_6|LRR_6|LRR_6|LRR_6	Repeat|Repeat|Repeat|Repeat|Repeat|Repeat	15.1|14.6|10.4|9.6|11.8|9.9	0.015|0.023|0.53|0.92|0.18|0.77
Unigene0029156	–	698	0.8274	1.0489	0.7524	12.7666	8.693	10.7421	0.876233	10.7339	3.61472	1.527e-57	2.38344e-53	up	AAR26237.1	60.5	6e-10	early dehydration inducible protein [Craterostigma plantagineum]	–	–	–	–	–	–	–	–	–	–	–	–	–	–	–	–	–	–	–	–	–	–	–	–	–	–
Unigene0029387	CAT6	1998	1.0005	1.1532	1.4311	0.2838	0.7265	0.6133	1.19493	0.5412	-1.1427	0.000120421	0.0097458	down	XP_002269556.1	978	0	PREDICTED: cationic amino acid transporter 6, chloroplastic [Vitis vinifera]	sp|Q9LZ20|CAAT6_ARATH	847	0	Cationic amino acid transporter 6, chloroplastic OS=Arabidopsis thaliana GN=CAT6 PE=2 SV=1	At5g04770	847	0	KOG1286	Amino acid transporters	–	–	–	–	–	–	–	–	E	COG0531	amino acid	55|504	474|554	AA_permease_2|AA_permease_C	Family|Domain	181.5|50.2	1.7e-53|1.5e-13
Unigene0029657	CXE2	1422	0.4061	0.5451	0.4104	1.1774	0.8167	0.8207	0.453867	0.938267	1.04773	0.000391813	0.0246513	up	XP_019244141.1	397	5e-135	PREDICTED: probable carboxylesterase 2 [Nicotiana attenuata]	sp|Q9SX78|CXE2_ARATH	265	3.58e-84	Probable carboxylesterase 2 OS=Arabidopsis thaliana GN=CXE2 PE=2 SV=1	At1g47480	265	5.56e-85	KOG1515	Arylacetamide deacetylase	–	–	–	–	–	–	–	–	I	COG0657	alpha beta hydrolase fold-3 domain protein	75	280	Abhydrolase_3	Domain	149.1	1.1e-43
Unigene0029831	SCL15	1904	0.21	0.3619	0.3831	0.6666	0.6557	0.7662	0.318333	0.696167	1.12889	0.000147273	0.0115174	up	XP_016433149.1	664	0	PREDICTED: scarecrow-like protein 15 [Nicotiana tabacum]	sp|O23210|SCL15_ARATH	429	1.6e-143	Scarecrow-like protein 15 OS=Arabidopsis thaliana GN=SCL15 PE=2 SV=3	–	–	–	–	–	–	–	–	–	–	–	–	–	K	ENOG410YA9T	Scarecrow-like protein	179	537	GRAS	Family	305.5	3.6e-91
Unigene0029927	ANS	1123	0.8901	0.5561	0.8574	3.4866	2.3009	2.0784	0.767867	2.62197	1.77172	1.19183e-10	5.5697e-08	up	XP_016749200.1	559	0	PREDICTED: protein SRG1-like [Gossypium hirsutum]	sp|P51091|LDOX_MALDO	255	3.88e-81	Leucoanthocyanidin dioxygenase OS=Malus domestica GN=ANS PE=2 SV=1	At5g05600	488	2.31e-173	KOG0143	Iron/ascorbate family oxidoreductases	–	–	–	–	–	–	–	–	S	COG3491	2OGFe(II) oxygenase	42|203	153|300	DIOX_N|2OG-FeII_Oxy	Family|Domain	109.2|91.4	1.4e-31|3.1e-26
Unigene0030050	–	922	0.2409	0.4671	0.6645	1.2887	1.1651	0.9177	0.4575	1.12383	1.29658	0.000521949	0.0299079	up	–	–	–	–	–	–	–	–	–	–	–	–	–	–	–	–	–	–	–	–	–	–	–	–	–	–	–	–	–	–
Unigene0030072	NAC029	1145	0.4656	0.4514	0.4077	2.2876	1.851	1.3759	0.441567	1.83817	2.05756	1.00411e-12	6.75549e-10	up	XP_009598866.1	406	2e-140	PREDICTED: NAC transcription factor 29-like [Nicotiana tomentosiformis]	sp|O49255|NAC29_ARATH	328	4.28e-111	NAC transcription factor 29 OS=Arabidopsis thaliana GN=NAC029 PE=2 SV=1	At1g64100	50.1	4.47e-06	KOG4197	FOG: PPR repeat	–	–	–	–	–	–	–	GO:0009987//cellular process;GO:0009058//biosynthetic process;GO:0009059//macromolecule biosynthetic process;GO:0034654//nucleobase-containing compound biosynthetic process;GO:0044249//cellular biosynthetic process;GO:0006725//cellular aromatic compound metabolic process;GO:0097659//nucleic acid-templated transcription;GO:0018130//heterocycle biosynthetic process;GO:0044238//primary metabolic pro…	K	ENOG410YB53	nac domain	9	134	NAM	Family	175.4	4.7e-52
Unigene0030103	–	1434	0.1549	0.3304	0.3255	1.0169	1.3969	1.1393	0.270267	1.18437	2.13166	1.58586e-11	8.4771e-09	up	OMO90820.1	405	3e-137	Glycosyl transferase, family 14 [Corchorus olitorius]	–	–	–	–	–	–	–	–	–	–	–	–	–	–	–	–	–	S	ENOG41116B8	Core-2/I-Branching enzyme	23	258	Branch	Family	216.5	2.8e-64
Unigene0030732	GA2OX1	1853	1.894	1.3132	1.795	3.4537	5.1703	3.4639	1.6674	4.0293	1.27293	3.38417e-10	1.42762e-07	up	AAT92094.1	461	1e-157	GA 2-oxidase 2 [Nerium oleander]	sp|Q9SQ80|G2OX1_PEA	350	3.04e-115	Gibberellin 2-beta-dioxygenase 1 OS=Pisum sativum GN=GA2OX1 PE=1 SV=1	At1g30040	284	2.41e-90	KOG0143	Iron/ascorbate family oxidoreductases	K04125//gibberellin 2-oxidase [EC:1.14.11.13]	5.45e-140	414	pop:POPTR_0001s38760g	ko01110//Biosynthesis of secondary metabolites//Global and Overview//Metabolism;ko00904//Diterpenoid biosynthesis//Metabolism of terpenoids and polyketides//Metabolism	–	–	–	S	COG3491	2OGFe(II) oxygenase	28|178	115|252	DIOX_N|2OG-FeII_Oxy	Family|Domain	67.9|48.4	9.2e-19|8e-13
Unigene0030764	–	1370	0.3243	0.3144	0.4898	0.5322	0.9324	1.3629	0.376167	0.9425	1.32512	0.000525976	0.0300944	up	–	–	–	–	–	–	–	–	–	–	–	–	–	–	–	–	–	–	–	–	–	–	–	–	–	–	–	–	–	–
Unigene0030979	FL	1389	0.3198	0.124	0.168	0.8748	0.5852	0.5671	0.203933	0.6757	1.72829	3.57412e-05	0.00370925	up	AGF33325.1	612	0	LEAFY-like protein [Pistacia chinensis]	sp|O04064|FLLH_POPTR	568	0	Floricaula/leafy homolog OS=Populus trichocarpa GN=FL PE=2 SV=2	–	–	–	–	–	–	–	–	–	–	–	–	–	K	ENOG4110P9Q	Transcription factor	1	373	FLO_LFY	Family	636.1	1.5e-191
Unigene0031106	AP1	1227	1.8827	2.0709	2.2352	15.8674	24.7968	28.7234	2.06293	23.1292	3.48695	1.40213e-64	2.73567e-60	up	AHW58038.1	411	1e-142	AP1 [Coffea arabica]	sp|D7KWY6|AP1_ARALL	351	1.24e-119	Floral homeotic protein APETALA 1 OS=Arabidopsis lyrata subsp. lyrata GN=AP1 PE=3 SV=1	At1g69120	326	1.01e-110	KOG0014	MADS box transcription factor	K09264//MADS-box transcription factor, plant	1.42e-141	407	tcc:TCM_011475	–	GO:0005623//cell;GO:0005622//intracellular;GO:0043231//intracellular membrane-bounded organelle;GO:0044424//intracellular part;GO:0043226//organelle;GO:0043229//intracellular organelle;GO:0043227//membrane-bounded organelle;GO:0044464//cell part	GO:0005515//protein binding;GO:0003824//catalytic activity;GO:0046983//protein dimerization activity;GO:0016628//oxidoreductase activity, acting on the CH-CH group of donors, NAD or NADP as acceptor;GO:0016627//oxidoreductase activity, acting on the CH-CH group of donors;GO:0016491//oxidoreductase activity;GO:0005488//binding;GO:0001071//nucleic acid binding transcription factor activity	GO:0034654//nucleobase-containing compound biosynthetic process;GO:0044249//cellular biosynthetic process;GO:0009888//tissue development;GO:0048856//anatomical structure development;GO:0016070//RNA metabolic process;GO:0006139//nucleobase-containing compound metabolic process;GO:0019827//stem cell population maintenance;GO:0008152//metabolic process;GO:0032501//multicellular organismal process;GO…	K	COG5068	Transcription factor	9|88	59|173	SRF-TF|K-box	Domain|Family	97.0|110.0	2.3e-28|3.5e-32
Unigene0031543	SE2	1113	28.7978	30.704	37.1456	53.3998	70.7153	74.5762	32.2158	66.2304	1.03973	2.88868e-15	2.81802e-12	up	XP_006374315.1	457	1e-160	chitinase family protein [Populus trichocarpa]	sp|P36910|CHIE_BETVU	406	2.26e-141	Acidic endochitinase SE2 OS=Beta vulgaris GN=SE2 PE=1 SV=1	At5g24090	347	9.68e-119	KOG4701	Chitinase	K01183//chitinase [EC:3.2.1.14]	3.55e-161	457	pop:POPTR_0015s05990g	ko01100//Metabolic pathways//Global and Overview//Metabolism;ko00520//Amino sugar and nucleotide sugar metabolism//Carbohydrate metabolism//Metabolism	–	GO:0003824//catalytic activity;GO:0016787//hydrolase activity	GO:0044238//primary metabolic process;GO:0008152//metabolic process	G	ENOG4111GPA	chitinase	28	244	Glyco_hydro_18	Domain	103	1.9e-29
Unigene0031771	PUB19	2051	0.1516	0.357	0.2276	0.553	0.7927	0.9673	0.2454	0.771	1.6516	2.53638e-06	0.000418492	up	XP_016475594.1	973	0	PREDICTED: U-box domain-containing protein 19-like [Nicotiana tabacum]	sp|O80742|PUB19_ARATH	518	5.48e-175	U-box domain-containing protein 19 OS=Arabidopsis thaliana GN=PUB19 PE=2 SV=1	At1g60190	518	8.51e-176	KOG0167	FOG: Armadillo/beta-catenin-like repeats	–	–	–	–	–	–	–	–	S	ENOG410YFDU	Ubox domain-containing protein	277|415	346|447	U-box|Arm	Domain|Repeat	72.0|26.7	2.5e-20|2.9e-06
Unigene0031772	PUB19	2124	0.2719	0.1825	0.2198	0.5467	0.328	0.8791	0.224733	0.5846	1.37924	0.000410922	0.0253515	up	XP_016475594.1	976	0	PREDICTED: U-box domain-containing protein 19-like [Nicotiana tabacum]	sp|O80742|PUB19_ARATH	526	5.97e-178	U-box domain-containing protein 19 OS=Arabidopsis thaliana GN=PUB19 PE=2 SV=1	At1g60190	526	9.27e-179	KOG0167	FOG: Armadillo/beta-catenin-like repeats	–	–	–	–	–	–	–	–	S	ENOG410YFDU	Ubox domain-containing protein	277|415	346|447	U-box|Arm	Domain|Repeat	70.9|21.6	5.4e-20|0.00012
Unigene0031799	–	607	2.1956	4.1151	2.3072	9.5201	6.7917	5.6716	2.87263	7.3278	1.35101	6.06062e-07	0.000118841	up	–	–	–	–	–	–	–	–	–	–	–	–	–	–	–	–	–	–	–	–	–	–	–	–	–	–	–	–	–	–
Unigene0031815	–	1257	0.7245	1.2848	0.7428	1.5682	1.8708	2.3906	0.917367	1.9432	1.08286	7.78018e-05	0.00693137	up	–	–	–	–	–	–	–	–	–	–	–	–	–	–	–	–	–	–	–	–	–	–	–	–	–	–	–	–	–	–
Unigene0032018	–	271	0	1.2713	1.5073	0	0	0	0.9262	0.001	-9.85518	0.000728727	0.0379653	down	–	–	–	–	–	–	–	–	–	–	–	–	–	–	–	–	–	–	–	–	–	–	–	–	–	–	–	–	–	–
Unigene0032128	–	510	1.1324	1.8578	2.0595	4.1828	4.0417	2.9747	1.68323	3.73307	1.14913	2.17936e-05	0.00251231	up	–	–	–	–	–	–	–	–	–	–	–	–	–	–	–	–	–	–	–	–	–	–	–	–	–	–	–	–	–	–
Unigene0032227	FHT	1869	0.8676	1.9356	2.0138	4.5078	5.8406	4.3396	1.60567	4.896	1.60843	2.75486e-10	1.18783e-07	up	XP_009797505.1	488	4e-168	PREDICTED: flavanone 3-dioxygenase [Nicotiana sylvestris]	sp|Q7XZQ7|FL3H_PETCR	191	7.19e-54	Flavanone 3-dioxygenase OS=Petroselinum crispum GN=FHT PE=1 SV=1	At5g24530	436	1.51e-149	KOG0143	Iron/ascorbate family oxidoreductases	–	–	–	–	–	–	GO:0003824//catalytic activity;GO:0016491//oxidoreductase activity;GO:0016705//oxidoreductase activity, acting on paired donors, with incorporation or reduction of molecular oxygen	GO:0044699//single-organism process;GO:0008152//metabolic process;GO:0044710//single-organism metabolic process	S	COG3491	2OGFe(II) oxygenase	10|133	86|232	DIOX_N|2OG-FeII_Oxy	Family|Domain	52.2|91.0	6.8e-14|4.3e-26
Unigene0032228	FHT	2785	1.5393	2.8453	2.7867	4.6734	6.3798	4.6722	2.39043	5.2418	1.13279	6.03478e-08	1.59652e-05	up	XP_016564214.1	572	0	PREDICTED: protein DOWNY MILDEW RESISTANCE 6 [Capsicum annuum]	sp|Q05965|FL3H_MATIN	191	1.06e-52	Naringenin,2-oxoglutarate 3-dioxygenase (Fragment) OS=Matthiola incana GN=FHT PE=2 SV=1	At5g24530	464	9.99e-157	KOG0143	Iron/ascorbate family oxidoreductases	–	–	–	–	–	–	–	–	S	COG3491	2OGFe(II) oxygenase	38|120|243	71|189|342	DIOX_N|DIOX_N|2OG-FeII_Oxy	Family|Family|Domain	27.4|51.4|92.1	3.5e-06|1.2e-13|1.9e-26
Unigene0032526	–	407	0.382	0.8465	0.2151	0	0	0	0.4812	0.001	-8.91049	0.000228071	0.0161518	down	–	–	–	–	–	–	–	–	–	–	–	–	–	–	–	–	–	–	–	–	–	–	–	–	–	–	–	–	–	–
Unigene0032634	–	334	4.5222	0	0	0	0	0	1.5074	0.001	-10.5578	0.000310349	0.0206279	down	CDY63600.1	53.5	2e-07	BnaUnng00870D [Brassica napus]	–	–	–	–	–	–	–	–	–	K02132//F-type H+-transporting ATPase subunit alpha	1.11e-06	38.9	mtr:MTR_1g006010	ko01100//Metabolic pathways//Global and Overview//Metabolism;ko00190//Oxidative phosphorylation//Energy metabolism//Metabolism	–	–	–	S	ENOG410Y13W	PG1 protein, homology to Homo sapiens	–	–	–	–	–	–
Unigene0032780	GID1B	2296	0.861	0.4689	0.5464	1.1526	1.1633	1.4994	0.625433	1.27177	1.02391	3.5691e-05	0.00370897	up	AGN72649.1	603	0	gibberellin receptor GID1B [Petunia x hybrida]	sp|Q9LYC1|GID1B_ARATH	533	0	Gibberellin receptor GID1B OS=Arabidopsis thaliana GN=GID1B PE=1 SV=1	At3g63010	533	0	KOG1515	Arylacetamide deacetylase	K14493//gibberellin receptor GID1 [EC:3.-.-.-]	0	598	rcu:RCOM_0646940	ko04075//Plant hormone signal transduction//Signal transduction//Environmental Information Processing	–	GO:0003824//catalytic activity	–	I	COG0657	alpha beta hydrolase fold-3 domain protein	96	309	Abhydrolase_3	Domain	191.7	1e-56
Unigene0032781	GID1B	2180	0.163	0.1087	0.1071	0.6317	0.3329	0.3613	0.126267	0.441967	1.80746	1.23416e-05	0.00157382	up	XP_019254178.1	607	0	PREDICTED: gibberellin receptor GID1B-like [Nicotiana attenuata]	sp|Q9LYC1|GID1B_ARATH	537	0	Gibberellin receptor GID1B OS=Arabidopsis thaliana GN=GID1B PE=1 SV=1	At3g63010	537	0	KOG1515	Arylacetamide deacetylase	K14493//gibberellin receptor GID1 [EC:3.-.-.-]	0	603	sot:102579350	ko04075//Plant hormone signal transduction//Signal transduction//Environmental Information Processing	–	–	–	I	COG0657	alpha beta hydrolase fold-3 domain protein	96	309	Abhydrolase_3	Domain	187.3	2.2e-55
Unigene0033017	–	1060	0.8801	0.8938	1.0459	1.9361	2.3828	1.5413	0.939933	1.9534	1.05536	1.60564e-05	0.00193676	up	XP_011092081.1	446	4e-156	PREDICTED: desiccation-related protein PCC13-62-like [Sesamum indicum]	sp|P22242|DRPE_CRAPL	287	1.49e-94	Desiccation-related protein PCC13-62 OS=Craterostigma plantagineum PE=2 SV=1	–	–	–	–	–	–	–	–	–	–	–	–	–	S	ENOG4111989	NA	43	210	Ferritin_2	Domain	102.9	1.1e-29
Unigene0033141	–	1009	0.9026	1.3445	1.1566	0.3479	0.7481	0.4337	1.13457	0.5099	-1.15386	0.000929967	0.0457392	down	–	–	–	–	–	–	–	–	–	–	–	–	–	–	–	–	–	–	–	–	–	–	–	–	–	–	–	–	–	–
Unigene0033157	NFYC2	1866	4.1067	5.216	5.5976	12.4452	11.5444	15.0879	4.97343	13.0258	1.38906	2.02751e-23	5.4563e-20	up	XP_015882049.1	341	1e-111	PREDICTED: nuclear transcription factor Y subunit C-2 [Ziziphus jujuba]	sp|Q8LCG7|NFYC2_ARATH	235	9.65e-73	Nuclear transcription factor Y subunit C-2 OS=Arabidopsis thaliana GN=NFYC2 PE=2 SV=2	At1g56170	235	1.5e-73	KOG1657	CCAAT-binding factor, subunit C (HAP5)	K08066//nuclear transcription factor Y, gamma	4.55e-112	340	mdm:103435393	–	GO:0043231//intracellular membrane-bounded organelle;GO:0032991//macromolecular complex;GO:0043226//organelle;GO:0005667//transcription factor complex;GO:0044424//intracellular part;GO:0005622//intracellular;GO:0044428//nuclear part;GO:0043229//intracellular organelle;GO:0044798//nuclear transcription factor complex;GO:0005623//cell;GO:0044464//cell part;GO:0005634//nucleus;GO:0044422//organelle …	GO:0003677//DNA binding;GO:0003676//nucleic acid binding;GO:0005488//binding;GO:1901363//heterocyclic compound binding;GO:0046983//protein dimerization activity;GO:0005515//protein binding;GO:0097159//organic cyclic compound binding	GO:0046483//heterocycle metabolic process;GO:1901360//organic cyclic compound metabolic process;GO:0006807//nitrogen compound metabolic process;GO:0009058//biosynthetic process;GO:0043170//macromolecule metabolic process;GO:0090304//nucleic acid metabolic process;GO:0032774//RNA biosynthetic process;GO:0044249//cellular biosynthetic process;GO:1901362//organic cyclic compound biosynthetic process…	K	COG5208	Nuclear transcription factor Y	87	150	CBFD_NFYB_HMF	Domain	76.4	1.1e-21
Unigene0033172	–	1629	0.1091	0.2644	0.2149	0.4476	0.5703	0.6268	0.196133	0.548233	1.48296	0.00013353	0.0106555	up	–	–	–	–	–	–	–	–	–	–	–	–	–	–	–	–	–	–	–	–	–	–	–	–	–	–	–	–	–	–
Unigene0033204	DBP	1243	0.7148	1.4205	1.0797	2.5417	2.1254	2.9809	1.07167	2.54933	1.25026	7.21995e-07	0.000140166	up	XP_004304395.1	352	2e-118	PREDICTED: remorin [Fragaria vesca subsp. vesca] [Fragaria vesca]	sp|P93788|REMO_SOLTU	65.1	6.03e-11	Remorin OS=Solanum tuberosum PE=1 SV=1	–	–	–	–	–	–	–	–	–	–	–	–	–	S	ENOG410YBQG	Remorin, C-terminal region	163	272	Remorin_C	Family	108	1.5e-31
Unigene0033528	–	1546	0.1724	0.1671	0.0755	0.5415	0.4695	0.5473	0.138333	0.519433	1.90879	3.52823e-06	0.000551811	up	–	–	–	–	–	–	–	–	–	–	–	–	–	–	–	–	–	–	–	–	–	–	–	–	–	–	–	–	–	–
Unigene0033569	–	2170	6.2849	6.6883	7.7445	15.0197	12.1346	15.0044	6.9059	14.0529	1.02497	8.05454e-18	1.01387e-14	up	GAV79015.1	405	1e-133	DUF506 domain-containing protein [Cephalotus follicularis]	–	–	–	–	–	–	–	–	–	–	–	–	–	–	–	–	–	S	ENOG4111S35	Plant-specific domain TIGR01615 family protein	79	296	DUF506	Family	228.8	5e-68
Unigene0034054	At3g27390	2401	0.3238	0.6368	0.5104	1.4396	1.3422	2.005	0.490333	1.5956	1.70226	4.0588e-11	2.08395e-08	up	XP_006357684.1	479	0	PREDICTED: uncharacterized membrane protein At3g27390 isoform X1 [Solanum tuberosum]	sp|Q8GUM4|Y3739_ARATH	348	5.17e-109	Uncharacterized membrane protein At3g27390 OS=Arabidopsis thaliana GN=At3g27390 PE=1 SV=2	–	–	–	–	–	–	–	–	–	–	–	–	–	S	ENOG410YG75	NA	–	–	–	–	–	–
Unigene0034145	WRKY40	1969	1.4665	1.4545	1.0669	3.8125	3.2438	3.1709	1.3293	3.40907	1.35871	2.44875e-16	2.69166e-13	up	XP_015869638.1	248	8e-75	PREDICTED: probable WRKY transcription factor 40 [Ziziphus jujuba]	sp|Q9SAH7|WRK40_ARATH	163	5.03e-44	Probable WRKY transcription factor 40 OS=Arabidopsis thaliana GN=WRKY40 PE=1 SV=1	–	–	–	–	–	–	–	–	–	–	–	–	–	K	ENOG410YHES	WRKY transcription factor	218	256	WRKY	Domain	59.2	2.4e-16
Unigene0034382	CYP707A1	1887	0.1177	0.0228	0	0.1717	0.3385	0.2783	0.0468333	0.262833	2.48854	0.000759108	0.039156	up	XP_016550016.1	830	0	PREDICTED: abscisic acid 8'-hydroxylase 1-like [Capsicum annuum]	sp|Q949P1|ABAH1_ARATH	771	0	Abscisic acid 8'-hydroxylase 1 OS=Arabidopsis thaliana GN=CYP707A1 PE=2 SV=1	At5g45340	742	0	KOG0157	Cytochrome P450 CYP4/CYP19/CYP26 subfamilies	K09843//(+)-abscisic acid 8'-hydroxylase [EC:1.14.13.93]	0	823	sot:102577541	ko00906//Carotenoid biosynthesis//Metabolism of terpenoids and polyketides//Metabolism	–	GO:0046872//metal ion binding;GO:0043167//ion binding;GO:0043169//cation binding;GO:0005488//binding;GO:0046914//transition metal ion binding;GO:0016709//oxidoreductase activity, acting on paired donors, with incorporation or reduction of molecular oxygen, NAD(P)H as one donor, and incorporation of one atom of oxygen;GO:0003824//catalytic activity;GO:1901363//heterocyclic compound binding;GO:0097…	GO:0044255//cellular lipid metabolic process;GO:0044767//single-organism developmental process;GO:0009620//response to fungus;GO:0044702//single organism reproductive process;GO:0044699//single-organism process;GO:0061458//reproductive system development;GO:0071704//organic substance metabolic process;GO:0009607//response to biotic stimulus;GO:0048608//reproductive structure development;GO:000815…	Q	COG2124	Cytochrome p450	37	439	p450	Domain	257.2	2.1e-76
Unigene0034553	SARD1	1504	0.6941	0.9593	0.9506	1.2029	2.7604	2.1532	0.868	2.03883	1.23198	2.68813e-05	0.00297574	up	XP_016563164.1	592	0	PREDICTED: protein SAR DEFICIENT 1-like [Capsicum annuum]	sp|Q9C9T2|SARD1_ARATH	427	1.62e-145	Protein SAR DEFICIENT 1 OS=Arabidopsis thaliana GN=SARD1 PE=1 SV=1	–	–	–	–	–	–	–	–	–	–	–	–	–	S	ENOG410Y9AX	calmodulin binding	89	386	Calmodulin_bind	Family	381.5	2.1e-114
Unigene0034611	–	1097	0.243	0.1178	0.2128	0	0	0.0266	0.1912	0.00886667	-4.43055	0.000392449	0.0246601	down	XP_009776400.1	54.3	1e-05	PREDICTED: glucan endo-1,3-beta-glucosidase 13 [Nicotiana sylvestris]	–	–	–	–	–	–	–	–	–	–	–	–	–	–	–	–	–	–	–	–	–	–	–	–	–	–
Unigene0034629	–	230	0.1931	0	0	1.4089	1.0098	0.7611	0.0643667	1.05993	4.04152	0.000420974	0.0257881	up	EOY11264.1	48.1	2e-06	Histidine-containing phosphotransfer protein 1 isoform 2 [Theobroma cacao]	–	–	–	–	–	–	–	–	–	K14490//histidine-containing phosphotransfer peotein	2.12e-06	46.6	tcc:TCM_026508	ko04075//Plant hormone signal transduction//Signal transduction//Environmental Information Processing	–	–	–	–	–	–	–	–	–	–	–	–
Unigene0034630	AHP5	1306	30.4097	33.3059	33.9573	64.4686	77.4932	80.1758	32.5576	74.0459	1.18542	4.03026e-32	1.74741e-28	up	XP_016207521.1	219	3e-68	PREDICTED: histidine-containing phosphotransfer protein 1-like [Arachis ipaensis]	sp|Q8L9T7|AHP5_ARATH	159	3.54e-46	Histidine-containing phosphotransfer protein 5 OS=Arabidopsis thaliana GN=AHP5 PE=1 SV=2	At3g21510	154	5.75e-45	KOG4747	Two-component phosphorelay intermediate involved in MAP kinase cascade regulation	K14490//histidine-containing phosphotransfer peotein	5.97e-67	214	gmx:100306665	ko04075//Plant hormone signal transduction//Signal transduction//Environmental Information Processing	–	–	GO:0044699//single-organism process;GO:0009987//cellular process	T	COG2198	Histidine kinase	120	182	Hpt	Family	45.1	6.7e-12
Unigene0034780	TSB1	2651	5.3791	3.3547	5.3929	12.5798	7.8412	9.0354	4.7089	9.8188	1.06016	4.65904e-08	1.26252e-05	up	GAV85192.1	317	5e-97	PALP domain-containing protein, partial [Cephalotus follicularis]	sp|P14671|TRPB1_ARATH	260	1.56e-76	Tryptophan synthase beta chain 1, chloroplastic OS=Arabidopsis thaliana GN=TSB1 PE=2 SV=1	At5g54810	260	2.42e-77	KOG1395	Tryptophan synthase beta chain	K01696//tryptophan synthase beta chain [EC:4.2.1.20]	2.95e-97	317	jcu:105649374	ko01100//Metabolic pathways//Global and Overview//Metabolism;ko01110//Biosynthesis of secondary metabolites//Global and Overview//Metabolism;ko01130//Biosynthesis of antibiotics//Global and Overview//Metabolism;ko01230//Biosynthesis of amino acids//Global and Overview//Metabolism;ko00260//Glycine, serine and threonine metabolism//Amino acid metabolism//Metabolism;ko00400//Phenylalanine, tyrosine …	–	–	–	E	COG0133	The beta subunit is responsible for the synthesis of L- tryptophan from indole and L-serine (By similarity)	3	177	PALP	Family	36.2	3.5e-09
Unigene0034958	–	607	0.5489	0.1419	0.2403	0	0	0	0.310367	0.001	-8.27783	0.000401063	0.0249862	down	–	–	–	–	–	–	–	–	–	–	–	–	–	–	–	–	–	–	–	–	–	–	–	–	–	–	–	–	–	–
Unigene0034976	Os03g0214200	2062	3.3501	4.5427	3.2261	9.7301	6.3781	9.0553	3.7063	8.38783	1.17832	1.46586e-11	7.88965e-09	up	XP_009779157.1	474	2e-160	PREDICTED: ninja-family protein AFP3-like [Nicotiana sylvestris]	sp|Q10Q07|NNJA1_ORYSJ	164	3.54e-43	Ninja-family protein Os03g0214200 OS=Oryza sativa subsp. japonica GN=Os03g0214200 PE=2 SV=1	–	–	–	–	–	–	–	–	–	–	–	–	–	S	ENOG410YGKS	ninja-family protein	88|264	188|420	DUF1675|DUF1675	Family|Family	106.6|172.0	1.9e-30|2.2e-50
Unigene0035120	–	2126	0.7209	0.9318	0.5764	5.6521	4.561	5.8597	0.743033	5.3576	2.85009	4.25398e-56	5.53322e-52	up	ACQ42253.1	468	8e-159	SnRK2 calcium sensor [Nicotiana plumbaginifolia]	–	–	–	–	–	–	–	–	–	–	–	–	–	–	–	–	–	S	ENOG4111GM0	39 kDa EF-Hand containing protein	–	–	–	–	–	–
Unigene0035765	SGR1	762	0.3789	0.763	0.4212	2.1971	1.1811	1.6464	0.521033	1.67487	1.6846	6.39118e-06	0.00090087	up	CAC83098.1	158	6e-43	strictosidine-O-beta-D-glucosidase [Rauvolfia serpentina]	sp|Q8GU20|SG1_RAUSE	158	5.49e-44	Strictosidine-O-beta-D-glucosidase OS=Rauvolfia serpentina GN=SGR1 PE=1 SV=1	At3g18070	104	2.71e-25	KOG0626	Beta-glucosidase, lactase phlorizinhydrolase, and related proteins	K01188//beta-glucosidase [EC:3.2.1.21]	1.43e-35	136	mtr:MTR_2g098520	ko01100//Metabolic pathways//Global and Overview//Metabolism;ko01110//Biosynthesis of secondary metabolites//Global and Overview//Metabolism;ko00500//Starch and sucrose metabolism//Carbohydrate metabolism//Metabolism;ko00940//Phenylpropanoid biosynthesis//Biosynthesis of other secondary metabolites//Metabolism;ko00460//Cyanoamino acid metabolism//Metabolism of other amino acids//Metabolism	–	–	GO:0008152//metabolic process	G	COG2723	beta-glucosidase	1	100	Glyco_hydro_1	Domain	78	3.6e-22
Unigene0035947	–	730	0.1217	0.0295	0	0.2589	0.7159	0.3597	0.0504	0.444833	3.14177	0.000565574	0.0318005	up	–	–	–	–	–	–	–	–	–	–	–	–	–	–	–	–	–	–	–	–	–	–	–	–	–	–	–	–	–	–
Unigene0035970	NHX4	738	0	0	0	0.5854	0.3147	0.7116	0.001	0.537233	9.06941	3.5643e-08	9.9346e-06	up	XP_012849301.1	142	5e-37	PREDICTED: sodium/hydrogen exchanger 4 [Erythranthe guttata]	sp|Q8S397|NHX4_ARATH	124	1.46e-31	Sodium/hydrogen exchanger 4 OS=Arabidopsis thaliana GN=NHX4 PE=2 SV=2	At5g55470	124	2.27e-32	KOG1965	Sodium/hydrogen exchanger protein	–	–	–	–	–	–	GO:0022891//substrate-specific transmembrane transporter activity;GO:0022804//active transmembrane transporter activity;GO:0005215//transporter activity;GO:0022857//transmembrane transporter activity;GO:0015291//secondary active transmembrane transporter activity;GO:0022892//substrate-specific transporter activity;GO:0008324//cation transmembrane transporter activity;GO:0015298//solute:cation ant…	GO:0065007//biological regulation;GO:0030001//metal ion transport;GO:0044699//single-organism process;GO:0048878//chemical homeostasis;GO:0098771//inorganic ion homeostasis;GO:1902578//single-organism localization;GO:0055067//monovalent inorganic cation homeostasis;GO:0051179//localization;GO:0006812//cation transport;GO:0050801//ion homeostasis;GO:0055080//cation homeostasis;GO:0042592//homeosta…	P	COG0025	Sodium hydrogen exchanger	–	–	–	–	–	–
Unigene0036240	GOLS2	1327	0.5189	0.4219	0.9234	5.3518	2.8004	2.7482	0.6214	3.63347	2.54775	1.26728e-14	1.09892e-11	up	ADM92590.1	564	0	galactinol synthase [Coffea arabica]	sp|C7G304|GOLS2_SOLLC	523	0	Galactinol synthase 2 OS=Solanum lycopersicum GN=GOLS2 PE=2 SV=1	At2g47180	510	0	KOG1950	Glycosyl transferase, family 8 - glycogenin	K18819//inositol 3-alpha-galactosyltransferase [EC:2.4.1.123]	0	538	gmx:100809287	ko00052//Galactose metabolism//Carbohydrate metabolism//Metabolism	–	GO:0003824//catalytic activity;GO:0016740//transferase activity	–	O	COG5597	Glycosyl Transferase	21	264	Glyco_transf_8	Family	232.2	5.1e-69
Unigene0036277	–	392	0	0	0	0.3444	0.3703	0.4466	0.001	0.3871	8.59656	0.000707797	0.0372852	up	–	–	–	–	–	–	–	–	–	–	–	–	–	–	–	–	–	–	–	–	–	–	–	–	–	–	–	–	–	–
Unigene0036304	At1g64890	3923	5.4978	6.757	6.225	14.7027	12.3366	15.9597	6.15993	14.333	1.21835	6.58049e-26	2.05424e-22	up	XP_006484707.1	496	1e-161	PREDICTED: probable folate-biopterin transporter 7 [Citrus sinensis]	sp|Q9XIQ7|FBT7_ARATH	388	7.82e-122	Probable folate-biopterin transporter 7 OS=Arabidopsis thaliana GN=At1g64890 PE=2 SV=1	–	–	–	–	–	–	–	–	–	–	–	–	–	G	ENOG410XRKZ	BT1 family	1	343	BT1	Family	268.1	1.1e-79
Unigene0036368	CYP734A1	1850	0.1681	0.1862	0.1577	0.4379	0.4551	0.3312	0.170667	0.408067	1.25762	0.000881641	0.0440499	up	XP_019191542.1	864	0	PREDICTED: cytochrome P450 734A1-like [Ipomoea nil]	sp|O48786|C734A_ARATH	796	0	Cytochrome P450 734A1 OS=Arabidopsis thaliana GN=CYP734A1 PE=2 SV=1	At2g26710	796	0	KOG0157	Cytochrome P450 CYP4/CYP19/CYP26 subfamilies	K15639//PHYB activation tagged suppressor 1 [EC:1.14.-.-]	0	830	jcu:105639314	ko00905//Brassinosteroid biosynthesis//Metabolism of terpenoids and polyketides//Metabolism	–	GO:0046872//metal ion binding;GO:0016634//oxidoreductase activity, acting on the CH-CH group of donors, oxygen as acceptor;GO:0016627//oxidoreductase activity, acting on the CH-CH group of donors;GO:0005488//binding;GO:0003824//catalytic activity;GO:0046906//tetrapyrrole binding;GO:0046914//transition metal ion binding;GO:0004497//monooxygenase activity;GO:0043169//cation binding;GO:0043167//ion …	GO:0044238//primary metabolic process;GO:0042592//homeostatic process;GO:0010033//response to organic substance;GO:0006629//lipid metabolic process;GO:0009725//response to hormone;GO:1901615//organic hydroxy compound metabolic process;GO:0008202//steroid metabolic process;GO:0065007//biological regulation;GO:0055088//lipid homeostasis;GO:0008152//metabolic process;GO:0048878//chemical homeostasis…	Q	COG2124	Cytochrome p450	83	517	p450	Domain	266.9	2.3e-79
Unigene0037040	–	874	0	0	0	0.6797	0.8637	0.8011	0.001	0.7815	9.6101	7.05246e-15	6.47859e-12	up	–	–	–	–	–	–	–	–	–	–	–	–	–	–	–	–	–	–	–	–	–	–	–	–	–	–	–	–	–	–
Unigene0037180	At3g30340	1283	0.4674	0.1678	0.2729	0.6735	0.5883	1.2279	0.3027	0.8299	1.45505	0.000764921	0.0394038	up	XP_009627289.1	410	2e-140	PREDICTED: WAT1-related protein At3g30340-like [Nicotiana tomentosiformis]	sp|Q9LI65|WTR24_ARATH	332	3.21e-110	WAT1-related protein At3g30340 OS=Arabidopsis thaliana GN=At3g30340 PE=2 SV=1	–	–	–	–	–	–	–	–	–	–	–	–	–	S	ENOG410YEU9	Auxin-induced protein	15|187	146|314	EamA|EamA	Family|Family	60.6|39.7	1.3e-16|3.7e-10
Unigene0037234	NAC002	1489	1.6111	2.3283	1.5284	6.0934	4.582	4.6437	1.8226	5.10637	1.4863	9.42338e-15	8.40463e-12	up	XP_012844117.1	293	3e-94	PREDICTED: NAC domain-containing protein 2-like [Erythranthe guttata]	sp|Q39013|NAC2_ARATH	285	4.35e-92	NAC domain-containing protein 2 OS=Arabidopsis thaliana GN=NAC002 PE=2 SV=2	–	–	–	–	–	–	–	–	–	–	–	GO:0001071//nucleic acid binding transcription factor activity	GO:0043436//oxoacid metabolic process;GO:0071704//organic substance metabolic process;GO:1901698//response to nitrogen compound;GO:0051704//multi-organism process;GO:0044710//single-organism metabolic process;GO:0051707//response to other organism;GO:0097305//response to alcohol;GO:0009755//hormone-mediated signaling pathway;GO:0043207//response to external biotic stimulus;GO:1901700//response to…	S	ENOG410YE96	Nac domain-containing protein	5	129	NAM	Family	169.9	2.4e-50
Unigene0037379	–	412	0.8626	0.4181	1.1331	2.5561	2.6073	1.912	0.8046	2.35847	1.55151	4.50363e-05	0.00444345	up	–	–	–	–	–	–	–	–	–	–	–	–	–	–	–	–	–	–	–	–	–	–	–	–	–	–	–	–	–	–
Unigene0037463	–	566	0	0.837	0.8763	0	0	0	0.5711	0.001	-9.1576	0.000196963	0.0144064	down	–	–	–	–	–	–	–	–	–	–	–	–	–	–	–	–	–	–	–	–	–	–	–	–	–	–	–	–	–	–
Unigene0037483	ASPG2	2517	3.8653	3.8071	5.1467	8.2501	10.7616	8.4616	4.27303	9.15777	1.09974	2.68766e-14	2.25541e-11	up	XP_016467564.1	354	2e-111	PREDICTED: aspartyl protease family protein At5g10770-like [Nicotiana tabacum]	sp|Q9LHE3|ASPG2_ARATH	159	1.01e-40	Protein ASPARTIC PROTEASE IN GUARD CELL 2 OS=Arabidopsis thaliana GN=ASPG2 PE=2 SV=1	At5g10770	257	1.08e-76	KOG1339	Aspartyl protease	–	–	–	–	–	–	–	–	O	ENOG410XNV7	aspartic	78	416	Asp	Family	113.5	1e-32
Unigene0037842	–	1183	0.3567	0.5279	0.4933	0.913	1.1044	0.8385	0.4593	0.951967	1.05147	0.000676878	0.0362813	up	–	–	–	–	–	–	–	–	–	–	–	–	–	–	–	–	–	–	–	–	–	–	–	–	–	–	–	–	–	–
Unigene0038113	–	1009	0.5503	0.3628	0.5783	1.0437	1.0646	1.1566	0.497133	1.0883	1.13037	0.000264553	0.0181461	up	GAV75506.1	61.6	2e-09	Complex1_LYR domain-containing protein [Cephalotus follicularis]	–	–	–	–	–	–	–	–	–	–	–	–	–	–	–	–	–	–	–	–	–	–	–	–	–	–
Unigene0038401	TTL3	3054	0.0145	1.248	1.3375	0	0	0.0191	0.866667	0.00636667	-7.0888	5.26438e-07	0.000105889	down	XP_003635218.2	892	0	PREDICTED: TPR repeat-containing thioredoxin TTL1 [Vitis vinifera]	sp|Q9SIN1|TTL3_ARATH	394	6.27e-123	Inactive TPR repeat-containing thioredoxin TTL3 OS=Arabidopsis thaliana GN=TTL3 PE=1 SV=2	At5g65160	586	0	KOG1124	FOG: TPR repeat	K09527//DnaJ homolog subfamily C member 7	0	892	vvi:100854530	–	–	–	–	S	COG0457	repeat-containing protein	239|309|476|647	304|340|538|712	TPR_11|TPR_7|TPR_11|Thioredoxin	Repeat|Repeat|Repeat|Domain	51.6|15.5|56.1|28.6	4.7e-14|0.0097|1.8e-15|7.8e-07
Unigene0038778	–	1514	0	0.3982	0.1542	0	0	0	0.184133	0.001	-7.52461	0.00053925	0.0306516	down	GAV57951.1	92.8	1e-18	Rpr2 domain-containing protein [Cephalotus follicularis]	–	–	–	–	–	–	–	–	–	–	–	–	–	–	–	–	–	S	ENOG410YV1N	RNAse P Rpr2/Rpp21/SNM1 subunit domain	30	60	Rpr2	Family	22.8	5.6e-05
Unigene0038976	AFP3	1691	1.3529	1.6172	1.6909	8.176	8.1036	9.1614	1.55367	8.48033	2.44844	6.72528e-73	1.74954e-68	up	XP_011089064.1	250	1e-74	PREDICTED: AFP homolog 2-like [Sesamum indicum]	sp|Q94F39|AFP3_ARATH	113	2.67e-27	Ninja-family protein AFP3 OS=Arabidopsis thaliana GN=AFP3 PE=1 SV=1	–	–	–	–	–	–	–	–	–	–	–	–	–	S	ENOG4111DUH	Protein of unknown function (DUF1675)	268	455	DUF1675	Family	138.5	3.6e-40
Unigene0038977	–	1045	0.0425	0.2473	0.1117	0.5685	0.3056	1.1168	0.133833	0.663633	2.30995	0.000390937	0.0246445	up	–	–	–	–	–	–	–	–	–	–	–	–	–	–	–	–	–	–	–	–	–	–	–	–	–	–	–	–	–	–
Unigene0038997	PUB43	4679	1.3719	1.7626	1.9517	3.6301	3.4747	3.5105	1.6954	3.53843	1.06149	1.73424e-16	1.9335e-13	up	XP_009779615.1	1481	0	PREDICTED: U-box domain-containing protein 43-like [Nicotiana sylvestris]	sp|Q9SFX2|PUB43_ARATH	155	3.7e-37	U-box domain-containing protein 43 OS=Arabidopsis thaliana GN=PUB43 PE=2 SV=1	At1g76390	155	5.74e-38	KOG0167	FOG: Armadillo/beta-catenin-like repeats	–	–	–	–	–	–	GO:0016740//transferase activity;GO:0019787//ubiquitin-like protein transferase activity;GO:0003824//catalytic activity	GO:0043412//macromolecule modification;GO:0019538//protein metabolic process;GO:0044260//cellular macromolecule metabolic process;GO:0008152//metabolic process;GO:0043170//macromolecule metabolic process;GO:0044237//cellular metabolic process;GO:0006464//cellular protein modification process;GO:0044238//primary metabolic process;GO:0032446//protein modification by small protein conjugation;GO:000…	S	ENOG41107WR	Ubox domain-containing protein	263	327	U-box	Domain	46.9	1.7e-12
Unigene0039218	TUBA4	647	0.8583	0.5991	0.947	1.5025	1.9295	1.939	0.801467	1.79033	1.15951	0.000190367	0.0140424	up	ALC74038.1	68.9	5e-13	alpha tubulin 1, partial [Larix gmelinii var. olgensis] [Larix gmelinii]	sp|P33626|TBA4_MAIZE	66.2	1.3e-13	Tubulin alpha-4 chain (Fragments) OS=Zea mays GN=TUBA4 PE=3 SV=1	At1g50010	70.1	1.04e-13	KOG1376	Alpha tubulin	K07374//tubulin alpha	1.09e-13	72	aly:ARALYDRAFT_672883	ko04145//Phagosome//Transport and catabolism//Cellular Processes	–	–	–	–	–	–	–	–	–	–	–	–
Unigene0039501	–	2116	0.1889	1.3229	1.0755	0.268	0.2607	0.1103	0.862433	0.213	-2.01756	0.000516279	0.0297761	down	XP_020259068.1	161	4e-39	probable serine/threonine-protein kinase fhkD [Asparagus officinalis]	–	–	–	–	At4g03920	95.5	2.75e-20	KOG1075	FOG: Reverse transcriptase	–	–	–	–	–	–	–	–	S	ENOG410Y65V	Retrotransposon protein	63|217	212|260	DUF4283|zf-CCHC_4	Domain|Domain	112.9|33.9	6.2e-33|1.5e-08
Unigene0039572	SOC1	2975	6.8465	7.4697	6.8062	17.9083	16.4727	16.6323	7.0408	17.0044	1.2721	1.70273e-45	1.47651e-41	up	ADU56828.1	157	1e-41	MADS-box protein TM3 subfamily, partial [Coffea arabica]	sp|O64645|SOC1_ARATH	135	9.7e-35	MADS-box protein SOC1 OS=Arabidopsis thaliana GN=SOC1 PE=1 SV=1	At2g45660	135	1.51e-35	KOG0014	MADS box transcription factor	–	–	–	–	–	–	–	GO:0008152//metabolic process;GO:0009058//biosynthetic process;GO:0044238//primary metabolic process;GO:0046483//heterocycle metabolic process;GO:0044249//cellular biosynthetic process;GO:0018130//heterocycle biosynthetic process;GO:0010467//gene expression;GO:0071704//organic substance metabolic process;GO:0006807//nitrogen compound metabolic process;GO:0034645//cellular macromolecule biosynthet…	K	COG5068	Transcription factor	19	96	K-box	Family	79	1.6e-22
Unigene0039575	SOC1	873	1.0941	0.814	1.2366	3.0622	2.8932	3.4422	1.04823	3.13253	1.57937	9.54144e-13	6.47515e-10	up	XP_018820384.1	68.6	3e-11	PREDICTED: MADS-box protein SOC1-like isoform X1 [Juglans regia]	sp|O64645|SOC1_ARATH	60.8	9.75e-10	MADS-box protein SOC1 OS=Arabidopsis thaliana GN=SOC1 PE=1 SV=1	At2g45660	60.8	1.51e-10	KOG0014	MADS box transcription factor	–	–	–	–	–	–	–	–	K	COG5068	Transcription factor	27	46	SRF-TF	Domain	28.6	5.4e-07
Unigene0040165	–	326	1.499	1.4532	1.79	3.8103	2.6717	4.0272	1.58073	3.50307	1.14802	0.000216442	0.0154545	up	XP_016175089.1	53.5	3e-07	PREDICTED: aspartic proteinase-like [Arachis ipaensis]	–	–	–	–	–	–	–	–	–	K08245//phytepsin [EC:3.4.23.40]	2.24e-07	52	pvu:PHAVU_007G205100g	–	–	–	–	–	–	–	15	41	Asp	Family	24.3	1.5e-05
Unigene0040618	–	805	7.2844	7.3829	8.3724	14.4576	14.6062	18.3749	7.6799	15.8129	1.04194	1.02851e-14	9.01892e-12	up	XP_008239047.1	111	4e-29	PREDICTED: subtilisin-like protease SBT2.5 [Prunus mume]	–	–	–	–	–	–	–	–	–	–	–	–	–	–	–	–	–	S	ENOG410YQDN	expressed protein	10	65	Inhibitor_I9	Domain	35	1.4e-08
Unigene0040620	OSH6	4025	2.5275	2.7713	2.9503	7.2992	6.9894	8.6692	2.7497	7.6526	1.47668	7.11342e-38	3.9771e-34	up	XP_007031154.2	162	9e-42	PREDICTED: homeobox protein knotted-1-like 1 [Theobroma cacao]	sp|Q9FP29|KNOS1_ORYSJ	114	1.97e-26	Homeobox protein knotted-1-like 1 OS=Oryza sativa subsp. japonica GN=OSH6 PE=2 SV=1	At1g23380	99	6.38e-23	KOG0773	Transcription factor MEIS1 and related HOX domain proteins	–	–	–	–	–	–	–	–	K	ENOG410XPMQ	homeobox	58|164	100|200	KNOX1|KNOX2	Family|Family	75.2|54.6	1.5e-21|4.1e-15
Unigene0040865	–	387	0.1148	0.0556	0	1.1164	0.4501	0.4523	0.0568	0.672933	3.5665	0.000366416	0.0235166	up	–	–	–	–	–	–	–	–	–	–	–	–	–	–	–	–	–	–	–	–	–	–	–	–	–	–	–	–	–	–
Unigene0041009	–	765	0	0.6756	0.4958	0	0	0	0.390467	0.001	-8.60906	0.00030832	0.0205331	down	–	–	–	–	–	–	–	–	–	–	–	–	–	–	–	–	–	–	–	–	–	–	–	–	–	–	–	–	–	–
Unigene0041013	At1g75140	213	1.8771	1.7186	2.4656	3.6765	5.1794	5.068	2.02043	4.6413	1.19986	0.000352945	0.0228969	up	XP_018826690.1	93.6	6e-22	PREDICTED: uncharacterized membrane protein At1g75140-like isoform X2 [Juglans regia]	sp|Q9FRK5|Y1514_ARATH	77.4	2.16e-17	Uncharacterized membrane protein At1g75140 OS=Arabidopsis thaliana GN=At1g75140 PE=1 SV=3	–	–	–	–	–	–	–	–	–	–	–	–	–	S	ENOG410ZQKE	NA	–	–	–	–	–	–
Unigene0041052	–	380	0.4092	0.2833	0.3839	1.7765	0.9932	1.0749	0.3588	1.28153	1.83662	0.000577696	0.0322959	up	–	–	–	–	–	–	–	–	–	–	–	–	–	–	–	–	–	–	–	–	–	–	–	–	–	–	–	–	–	–
Unigene0041289	–	822	0	0.0786	0.0355	0.4271	0.3179	0.3904	0.0380333	0.378467	3.31483	6.33045e-05	0.00590966	up	–	–	–	–	–	–	–	–	–	–	–	–	–	–	–	–	–	–	–	–	–	–	–	–	–	–	–	–	–	–
Unigene0041344	AFP3	2870	0.8745	1.3205	0.9149	2.5121	1.9827	2.765	1.03663	2.41993	1.22306	2.37474e-10	1.04119e-07	up	AHA43418.1	140	4e-33	ninja-family protein AFP1-like protein [Solanum nigrum]	sp|Q94F39|AFP3_ARATH	62.4	2.15e-09	Ninja-family protein AFP3 OS=Arabidopsis thaliana GN=AFP3 PE=1 SV=1	–	–	–	–	–	–	–	–	–	–	–	–	–	S	ENOG410YGKS	ninja-family protein	1	39	DUF1675	Family	35.9	6.5e-09
Unigene0041351	–	334	1.064	1.5473	1.1356	3.8807	2.6077	2.7079	1.24897	3.06543	1.29536	0.000141981	0.01117	up	–	–	–	–	–	–	–	–	–	–	–	–	–	–	–	–	–	–	–	–	–	–	–	–	–	–	–	–	–	–
Unigene0041533	–	632	0.0703	0.2726	0.1385	0.7264	0.6891	0.8309	0.160467	0.7488	2.22231	0.000109947	0.00913798	up	XP_019232589.1	84	2e-16	PREDICTED: probable pre-mRNA-splicing factor ATP-dependent RNA helicase DEAH9 [Nicotiana attenuata]	–	–	–	–	At2g31080	53.1	8.62e-08	KOG1075	FOG: Reverse transcriptase	–	–	–	–	–	–	–	–	S	ENOG410Y65V	Retrotransposon protein	97	142	zf-RVT	Domain	37.8	1.6e-09
Unigene0041593	–	802	0.0277	2.0406	0.9822	0.0337	0	0.0364	1.01683	0.0233667	-5.44349	2.49345e-05	0.00280803	down	–	–	–	–	–	–	–	–	–	–	–	–	–	–	–	–	–	–	–	–	–	–	–	–	–	–	–	–	–	–
Unigene0042052	SCM1	850	0	0	0	0.826	0.7173	1.0297	0.001	0.857667	9.74427	1.49848e-15	1.51878e-12	up	AHW58040.1	73.9	3e-13	FUL [Coffea arabica]	sp|Q42429|AGL8_SOLTU	54.7	1.79e-07	Agamous-like MADS-box protein AGL8 homolog OS=Solanum tuberosum PE=2 SV=1	–	–	–	–	–	K09264//MADS-box transcription factor, plant	2.05e-11	67.4	sly:543887	–	–	–	–	–	–	–	–	–	–	–	–	–
Unigene0042053	SCM1	485	0	0	0	2.5055	0.838	1.5039	0.001	1.6158	10.658	4.19805e-13	2.95161e-10	up	AHW58040.1	107	4e-27	FUL [Coffea arabica]	sp|Q42429|AGL8_SOLTU	73.9	3.07e-15	Agamous-like MADS-box protein AGL8 homolog OS=Solanum tuberosum PE=2 SV=1	–	–	–	–	–	K09264//MADS-box transcription factor, plant	1.9e-21	91.3	sly:543887	–	–	–	–	K	COG5068	Transcription factor	–	–	–	–	–	–
Unigene0042058	TDR4	821	0.0271	0.0787	0.2132	10.821	12.2352	12.1533	0.106333	11.7365	6.78626	6.76055e-150	5.27614e-145	up	AHW58040.1	295	6e-99	FUL [Coffea arabica]	sp|Q42429|AGL8_SOLTU	265	3.46e-88	Agamous-like MADS-box protein AGL8 homolog OS=Solanum tuberosum PE=2 SV=1	At1g69120	248	3.57e-82	KOG0014	MADS box transcription factor	K09264//MADS-box transcription factor, plant	2.95e-93	279	jcu:105640660	–	–	–	–	K	COG5068	Transcription factor	9|85	59|166	SRF-TF|K-box	Domain|Family	92.9|96.9	4.4e-27|4.3e-28
Unigene0042119	CER1	247	8.1834	14.3847	10.9855	30.6109	20.8044	20.5525	11.1845	23.9893	1.10088	1.31913e-06	0.00023721	up	XP_018626908.1	128	4e-36	PREDICTED: protein ECERIFERUM 1-like [Nicotiana tomentosiformis]	sp|F4HVY0|CER1_ARATH	90.9	7.15e-22	Protein ECERIFERUM 1 OS=Arabidopsis thaliana GN=CER1 PE=1 SV=1	–	–	–	–	–	K15404//aldehyde decarbonylase [EC:4.1.99.5]	3.52e-35	129	sot:102593084	ko01110//Biosynthesis of secondary metabolites//Global and Overview//Metabolism;ko00073//Cutin, suberine and wax biosynthesis//Lipid metabolism//Metabolism	–	–	–	S	ENOG4111G66	WAX2-like	–	–	–	–	–	–
Unigene0042631	–	399	0.3897	0.1619	0.1462	0.7444	1.3097	0.9506	0.2326	1.00157	2.10634	0.000876258	0.0439497	up	–	–	–	–	–	–	–	–	–	–	–	–	–	–	–	–	–	–	–	–	–	–	–	–	–	–	–	–	–	–
Unigene0042754	NCED1	2269	0.9398	1.2242	1.6331	3.6774	2.0216	3.5746	1.2657	3.0912	1.28823	2.01742e-07	4.68588e-05	up	ABA43901.1	1066	0	9-cis-epoxycarotenoid dioxygenase 3 [Coffea canephora]	sp|Q9M6E8|NCED1_PHAVU	882	0	9-cis-epoxycarotenoid dioxygenase NCED1, chloroplastic OS=Phaseolus vulgaris GN=NCED1 PE=2 SV=1	At3g14440	855	0	KOG1285	Beta, beta-carotene 15,15'-dioxygenase and related enzymes	K09840//9-cis-epoxycarotenoid dioxygenase [EC:1.13.11.51]	0	1014	sot:102577783	ko01100//Metabolic pathways//Global and Overview//Metabolism;ko01110//Biosynthesis of secondary metabolites//Global and Overview//Metabolism;ko00906//Carotenoid biosynthesis//Metabolism of terpenoids and polyketides//Metabolism	GO:0043229//intracellular organelle;GO:0031976//plastid thylakoid;GO:0005623//cell;GO:0044446//intracellular organelle part;GO:0043227//membrane-bounded organelle;GO:0044424//intracellular part;GO:0031984//organelle subcompartment;GO:0009534//chloroplast thylakoid;GO:0044464//cell part;GO:0009507//chloroplast;GO:0005622//intracellular;GO:0009579//thylakoid;GO:0043231//intracellular membrane-bound…	GO:0016491//oxidoreductase activity;GO:0003824//catalytic activity	GO:0003006//developmental process involved in reproduction;GO:0006970//response to osmotic stress;GO:0044699//single-organism process;GO:0044710//single-organism metabolic process;GO:0032502//developmental process;GO:0006972//hyperosmotic response;GO:0050896//response to stimulus;GO:0022414//reproductive process;GO:0008152//metabolic process;GO:0000003//reproduction;GO:0006950//response to stress…	Q	COG3670	dioxygenase	131	599	RPE65	Family	440.5	5.6e-132
Unigene0042755	NCED1	2169	0.9319	1.2013	0.9954	2.4277	1.807	2.1656	1.04287	2.13343	1.03262	1.12043e-08	3.62829e-06	up	ABA43901.1	1082	0	9-cis-epoxycarotenoid dioxygenase 3 [Coffea canephora]	sp|Q9M6E8|NCED1_PHAVU	894	0	9-cis-epoxycarotenoid dioxygenase NCED1, chloroplastic OS=Phaseolus vulgaris GN=NCED1 PE=2 SV=1	At3g14440	850	0	KOG1285	Beta, beta-carotene 15,15'-dioxygenase and related enzymes	K09840//9-cis-epoxycarotenoid dioxygenase [EC:1.13.11.51]	0	1019	sot:102577783	ko01100//Metabolic pathways//Global and Overview//Metabolism;ko01110//Biosynthesis of secondary metabolites//Global and Overview//Metabolism;ko00906//Carotenoid biosynthesis//Metabolism of terpenoids and polyketides//Metabolism	GO:0031976//plastid thylakoid;GO:0043229//intracellular organelle;GO:0009536//plastid;GO:0009534//chloroplast thylakoid;GO:0043227//membrane-bounded organelle;GO:0044434//chloroplast part;GO:0044422//organelle part;GO:0044446//intracellular organelle part;GO:0009579//thylakoid;GO:0005737//cytoplasm;GO:0044444//cytoplasmic part;GO:0009507//chloroplast;GO:0044435//plastid part;GO:0043231//intracell…	GO:0003824//catalytic activity;GO:0016491//oxidoreductase activity	GO:0003006//developmental process involved in reproduction;GO:0050896//response to stimulus;GO:0000003//reproduction;GO:0006972//hyperosmotic response;GO:0006950//response to stress;GO:0044710//single-organism metabolic process;GO:0022414//reproductive process;GO:0044699//single-organism process;GO:0008152//metabolic process;GO:0032502//developmental process;GO:0009628//response to abiotic stimul…	Q	COG3670	dioxygenase	123	591	RPE65	Family	447.2	5.6e-134
Unigene0042987	DCR	2060	0.6793	0.6899	0.6657	2.176	2.0294	2.1527	0.6783	2.11937	1.64364	1.15238e-21	2.64514e-18	up	XP_012832120.1	702	0	PREDICTED: uncharacterized acetyltransferase At3g50280 [Erythranthe guttata]	sp|Q9FF86|DCR_ARATH	215	4.17e-61	BAHD acyltransferase DCR OS=Arabidopsis thaliana GN=DCR PE=2 SV=1	–	–	–	–	–	–	–	–	–	–	–	–	–	S	ENOG410YADF	transferase) family	5	469	Transferase	Family	337.1	1e-100
Unigene0043038	–	427	0.7283	1.2607	0.6833	2.5296	1.7678	1.9131	0.890767	2.07017	1.21663	0.00104176	0.0490364	up	–	–	–	–	–	–	–	–	–	–	–	–	–	–	–	–	–	–	–	–	–	–	–	–	–	–	–	–	–	–
Unigene0043041	–	2636	0	6.5188	7.5708	0.0102	0	0.0111	4.69653	0.0071	-9.36956	4.42546e-08	1.20761e-05	down	XP_015386450.1	275	1e-75	PREDICTED: probable LRR receptor-like serine/threonine-protein kinase At3g47570 [Citrus sinensis]	sp|Q6XKE6|POLG_PVCV2	218	4.58e-57	Genome polyprotein OS=Petunia vein clearing virus (isolate Hohn) PE=3 SV=1	–	–	–	–	–	–	–	–	–	–	–	–	–	S	ENOG4111BHX	Viral movement protein (MP)	83	226	MP	Family	55.8	3.3e-15
Unigene0043791	Hebp2	1129	0.3541	0.2289	0.2584	0.0478	0.0514	0	0.280467	0.0330667	-3.08438	0.000239398	0.0167563	down	XP_008245478.1	263	2e-85	PREDICTED: heme-binding protein 2-like [Prunus mume]	sp|Q9WU63|HEBP2_MOUSE	75.5	1.2e-14	Heme-binding protein 2 OS=Mus musculus GN=Hebp2 PE=1 SV=1	–	–	–	–	–	–	–	–	–	–	–	–	–	S	ENOG410ZWJ6	SOUL heme-binding protein	20	197	SOUL	Family	127	5e-37
Unigene0045570	PER18	1231	0.2707	0.3149	0.3792	0.6142	0.7547	0.7584	0.3216	0.7091	1.14072	0.000964983	0.0467765	up	XP_016549663.1	202	2e-59	PREDICTED: peroxidase 46-like [Capsicum annuum]	sp|Q9SK52|PER18_ARATH	175	2.81e-50	Peroxidase 18 OS=Arabidopsis thaliana GN=PER18 PE=3 SV=1	–	–	–	–	–	K00430//peroxidase [EC:1.11.1.7]	1.03e-59	201	egr:104438401	ko01100//Metabolic pathways//Global and Overview//Metabolism;ko01110//Biosynthesis of secondary metabolites//Global and Overview//Metabolism;ko00940//Phenylpropanoid biosynthesis//Biosynthesis of other secondary metabolites//Metabolism	–	–	–	G	ENOG410Y94T	peroxidase	3	105	peroxidase	Family	70	1.7e-19
Unigene0046296	–	237	0.1874	0.2726	0.2462	1.4812	0.98	1.7234	0.2354	1.39487	2.56694	0.000317484	0.02098	up	NP_001331815.1	48.1	6e-06	glutamine synthetase 1;4 [Arabidopsis thaliana]	–	–	–	–	–	–	–	–	–	–	–	–	–	–	–	–	–	–	–	–	–	–	–	–	–	–
Unigene0046508	–	468	0	0.7822	0.9351	0	0	0	0.572433	0.001	-9.16096	0.000529882	0.0302735	down	BAB01344.1	57.8	5e-17	reverse transcriptase-like protein [Arabidopsis thaliana]	–	–	–	–	At2g23880_2	57	4.11e-20	KOG1075	FOG: Reverse transcriptase	–	–	–	–	–	–	–	–	S	ENOG410XS82	Retrotransposon protein	–	–	–	–	–	–
Unigene0046943	–	1131	0.3928	0.2856	0.6707	0.9073	1.0011	1.2124	0.4497	1.04027	1.20992	0.000361625	0.0233435	up	AEC10977.1	52.4	7e-06	glutathione peroxidase [Camellia sinensis]	–	–	–	–	–	–	–	–	–	–	–	–	–	–	–	–	–	–	–	–	1	34	GSHPx	Family	20.8	0.00017
Unigene0046988	ABF2	1705	12.9494	21.1924	15.8289	51.9317	40.1512	61.8753	16.6569	51.3194	1.62338	1.27051e-20	2.20343e-17	up	XP_019082257.1	270	2e-82	PREDICTED: ripening-related bZIP protein-like isoform X2 [Vitis vinifera]	sp|Q9M7Q4|AI5L5_ARATH	159	4.65e-42	ABSCISIC ACID-INSENSITIVE 5-like protein 5 OS=Arabidopsis thaliana GN=ABF2 PE=1 SV=1	–	–	–	–	–	K14432//ABA responsive element binding factor	7.7e-83	270	vvi:100232889	ko04075//Plant hormone signal transduction//Signal transduction//Environmental Information Processing	–	–	–	K	ENOG410YB2M	Transcription factor	–	–	–	–	–	–
Unigene0047211	–	479	0.0464	1.8432	1.34	0	0	0	1.07653	0.001	-10.0722	1.1524e-05	0.00148166	down	–	–	–	–	–	–	–	–	–	–	–	–	–	–	–	–	–	–	–	–	–	–	–	–	–	–	–	–	–	–
Unigene0047273	UGT91C1	1635	1.3993	1.4487	1.6417	3.3527	3.1252	3.5153	1.49657	3.33107	1.15433	3.63542e-14	2.95541e-11	up	XP_018632596.1	633	0	PREDICTED: LOW QUALITY PROTEIN: UDP-glycosyltransferase 91D1-like [Nicotiana tomentosiformis]	sp|Q9LTA3|U91C1_ARATH	473	1.62e-162	UDP-glycosyltransferase 91C1 OS=Arabidopsis thaliana GN=UGT91C1 PE=2 SV=1	At5g49690	473	2.51e-163	KOG1192	UDP-glucuronosyl and UDP-glucosyl transferase	–	–	–	–	–	–	–	–	S	COG1819	Transferase	257	440	UDPGT	Family	79	2.4e-22
Unigene0047450	–	608	0.1096	0.0708	0.144	0.9327	0.8118	0.2879	0.108133	0.677467	2.64734	0.000230779	0.0162845	up	–	–	–	–	–	–	–	–	–	–	–	–	–	–	–	–	–	–	–	–	–	–	–	–	–	–	–	–	–	–
Unigene0047669	HMGB7	3953	8.1701	8.1329	7.3882	27.577	26.1091	30.1051	7.89707	27.9304	1.82245	1.38245e-89	5.39454e-85	up	XP_016494460.1	556	0	PREDICTED: phosphoglycolate phosphatase-like isoform X1 [Nicotiana tabacum]	sp|Q8LDF9|HMGB7_ARATH	64.3	7.52e-10	High mobility group B protein 7 OS=Arabidopsis thaliana GN=HMGB7 PE=1 SV=1	At3g10970	333	1.55e-105	KOG2914	Predicted haloacid-halidohydrolase and related hydrolases	–	–	–	–	–	–	–	–	S	COG0637	HAD-superfamily hydrolase subfamily IA variant 3	124	301	HAD_2	Family	50.3	2.9e-13
Unigene0047671	–	743	0.2392	0.4057	0.8639	1.3811	1.2504	1.6099	0.502933	1.4138	1.49114	0.000208889	0.0150251	up	–	–	–	–	–	–	–	–	–	–	–	–	–	–	–	–	–	–	–	–	–	–	–	–	–	–	–	–	–	–
Unigene0047932	–	471	0.0943	0.1372	0	0.5733	0.6164	0.4955	0.0771667	0.561733	2.86384	0.000867251	0.0436101	up	XP_017225779.1	59.7	7e-09	PREDICTED: DNA primase small subunit-like [Daucus carota subsp. sativus] [Daucus carota]	–	–	–	–	At5g41880	52.8	2.59e-08	KOG2851	Eukaryotic-type DNA primase, catalytic (small) subunit	K02684//DNA primase small subunit [EC:2.7.7.-]	2.56e-09	59.3	rcu:RCOM_0953600	ko01100//Metabolic pathways//Global and Overview//Metabolism;ko00230//Purine metabolism//Nucleotide metabolism//Metabolism;ko00240//Pyrimidine metabolism//Nucleotide metabolism//Metabolism;ko03030//DNA replication//Replication and repair//Genetic Information Processing	–	–	–	L	COG1467	DNA primase is the polymerase that synthesizes small RNA primers for the Okazaki fragments on both template strands at replication forks during chromosomal DNA synthesis (By similarity)	–	–	–	–	–	–
Unigene0048148	–	373	0	1.9051	0.9387	0	0	0	0.947933	0.001	-9.88864	0.000134556	0.0107154	down	–	–	–	–	–	–	–	–	–	–	–	–	–	–	–	–	–	–	–	–	–	–	–	–	–	–	–	–	–	–
Unigene0049092	–	1326	0	0	0	0	6.1305	0	0.001	2.0435	10.9968	1.50432e-06	0.000265615	up	KQK96092.1	64.7	7e-11	hypothetical protein SETIT_012117mg [Setaria italica]	–	–	–	–	–	–	–	–	–	–	–	–	–	–	–	–	–	–	–	–	–	–	–	–	–	–
Unigene0049622	–	405	0.4936	0.4785	0.3602	0.8668	1.7921	1.6569	0.4441	1.4386	1.69571	0.00066752	0.0359312	up	–	–	–	–	–	–	–	–	–	–	–	–	–	–	–	–	–	–	–	–	–	–	–	–	–	–	–	–	–	–
Unigene0049759	–	247	0.0899	0.1744	0.1181	0.328	1.9982	1.1812	0.127467	1.16913	3.19725	0.000989506	0.0475225	up	–	–	–	–	–	–	–	–	–	–	–	–	–	–	–	–	–	–	–	–	–	–	–	–	–	–	–	–	–	–
Unigene0050172	–	945	0.0235	0.0911	0	0.2857	0.3072	0.5866	0.0382	0.393167	3.3635	7.81255e-05	0.00695228	up	–	–	–	–	–	–	–	–	–	–	–	–	–	–	–	–	–	–	–	–	–	–	–	–	–	–	–	–	–	–
Unigene0050306	–	2701	18.2153	23.6541	21.831	38.8602	42.5755	47.8187	21.2335	43.0848	1.02084	2.73867e-20	4.36191e-17	up	KHG18608.1	55.8	3e-07	Elongation factor 4 [Gossypium arboreum]	–	–	–	–	–	–	–	–	–	–	–	–	–	–	–	–	–	S	ENOG410Z1R9	NA	–	–	–	–	–	–
Unigene0051279	–	575	0.8885	0.7864	1.37	0.4227	0	0.3044	1.01497	0.242367	-2.06617	0.000633191	0.034699	down	–	–	–	–	–	–	–	–	–	–	–	–	–	–	–	–	–	–	–	–	–	–	–	–	–	–	–	–	–	–
Unigene0052663	WRKY50	836	0.7705	1.3136	1.5705	3.5854	3.82	3.2805	1.2182	3.56197	1.54792	1.05295e-10	4.98031e-08	up	XP_008356462.1	113	9e-29	PREDICTED: probable WRKY transcription factor 50 [Malus domestica]	sp|Q8VWQ5|WRK50_ARATH	73.6	1.02e-14	Probable WRKY transcription factor 50 OS=Arabidopsis thaliana GN=WRKY50 PE=2 SV=1	–	–	–	–	–	–	–	–	–	–	–	–	–	K	ENOG410YQZM	WRKY transcription factor	97	118	WRKY	Domain	33.2	3e-08
Unigene0052753	BLH1	973	3.5612	3.4082	4.198	5.9113	7.0119	9.4752	3.72247	7.46613	1.0041	8.44809e-08	2.17595e-05	up	XP_019187455.1	150	3e-38	PREDICTED: BEL1-like homeodomain protein 1 [Ipomoea nil]	sp|Q9SJ56|BLH1_ARATH	119	1.21e-28	BEL1-like homeodomain protein 1 OS=Arabidopsis thaliana GN=BLH1 PE=1 SV=1	At2g35940	119	1.88e-29	KOG0773	Transcription factor MEIS1 and related HOX domain proteins	–	–	–	–	–	–	–	–	K	ENOG410XPMQ	homeobox	2	52	POX	Domain	95	3.9e-27
Unigene0053476	–	781	0	0	0	0.1383	0.223	0.4109	0.001	0.2574	8.00787	0.000191351	0.0140486	up	–	–	–	–	–	–	–	–	–	–	–	–	–	–	–	–	–	–	–	–	–	–	–	–	–	–	–	–	–	–
Unigene0054200	HCS2	767	0	1.0949	1.2933	0	0	0	0.796067	0.001	-9.63675	6.01712e-06	0.000863224	down	XP_019163762.1	87.4	9e-18	PREDICTED: biotin--protein ligase 1, chloroplastic-like isoform X4 [Ipomoea nil]	sp|F4I4W2|HCS2_ARATH	66.2	2.41e-11	Biotin--protein ligase 2 OS=Arabidopsis thaliana GN=HCS2 PE=2 SV=1	At2g25710	62.8	5.41e-11	KOG1536	Biotin holocarboxylase synthetase/biotin-protein ligase	K01942//biotin--protein ligase [EC:6.3.4.9 6.3.4.10 6.3.4.11 6.3.4.15]	3.53e-18	87.4	sly:101252547	ko01100//Metabolic pathways//Global and Overview//Metabolism;ko00780//Biotin metabolism//Metabolism of cofactors and vitamins//Metabolism	–	–	–	H	COG0340	Biotin- acetyl-CoA-carboxylase ligase	1	49	BPL_C	Domain	21.1	0.00016
Unigene0054707	–	1129	0.1574	0.2479	0.1034	0.574	0.5914	0.4651	0.169567	0.5435	1.68043	0.00033718	0.0220105	up	XP_019242031.1	105	5e-22	PREDICTED: CLIP-associated protein-like [Nicotiana attenuata]	–	–	–	–	At2g41580	50.4	3.12e-06	KOG1075	FOG: Reverse transcriptase	–	–	–	–	–	–	–	–	S	ENOG410YCTQ	Family of unknown function (DUF490)	89	155	zf-RVT	Domain	69.7	1.7e-19
Unigene0055006	ACT1	440	2.2212	2.8385	1.6578	5.4006	5.0806	6.697	2.23917	5.72607	1.35458	2.28177e-08	6.60328e-06	up	XP_010911102.1	288	6e-100	PREDICTED: actin-7-like, partial [Elaeis guineensis]	sp|Q10DV7|ACT1_ORYSJ	290	2.56e-98	Actin-1 OS=Oryza sativa subsp. japonica GN=ACT1 PE=2 SV=1	At5g09810	290	4.38e-99	KOG0676	Actin and related proteins	K10355//actin, other eukaryote	3.18e-99	288	osa:9269066	–	–	–	–	Z	COG5277	Actin-related protein	5	146	Actin	Family	193.3	3.8e-57
Unigene0056684	–	483	0	0.0892	0.3624	1.3418	0.6011	0.6644	0.150533	0.8691	2.52944	0.00105161	0.0493512	up	–	–	–	–	–	–	–	–	–	–	–	–	–	–	–	–	–	–	–	–	–	–	–	–	–	–	–	–	–	–
Unigene0056686	–	251	0	0	0	0.6455	0.347	0.8136	0.001	0.602033	9.2337	0.00106684	0.0497962	up	–	–	–	–	–	–	–	–	–	–	–	–	–	–	–	–	–	–	–	–	–	–	–	–	–	–	–	–	–	–
Unigene0057014	HSR201	726	0.8261	0.6229	0.3215	2.1573	1.1997	1.2056	0.590167	1.52087	1.3657	0.000603877	0.0335413	up	XP_015899457.1	207	3e-62	PREDICTED: benzyl alcohol O-benzoyltransferase-like [Ziziphus jujuba]	sp|Q8GT20|BEBT_TOBAC	201	4.59e-61	Benzyl alcohol O-benzoyltransferase OS=Nicotiana tabacum GN=HSR201 PE=1 SV=1	–	–	–	–	–	–	–	–	–	–	–	–	–	S	ENOG410YDJK	benzyl alcohol O-benzoyltransferase-like	3	123	Transferase	Family	105.5	1.9e-30
Unigene0057267	–	690	0.5151	0.2809	0.6766	0.0783	0	0.0846	0.490867	0.0543	-3.17631	0.000304886	0.0203892	down	–	–	–	–	–	–	–	–	–	–	–	–	–	–	–	–	–	–	–	–	–	–	–	–	–	–	–	–	–	–
Unigene0057906	TT10	235	6.8054	10.2627	11.5464	21.9473	21.7432	21.9745	9.53817	21.8883	1.19838	1.52836e-10	6.93475e-08	up	XP_011074134.1	132	6e-36	PREDICTED: laccase-14-like [Sesamum indicum]	sp|Q84J37|LAC15_ARATH	110	5.71e-29	Laccase-15 OS=Arabidopsis thaliana GN=TT10 PE=1 SV=1	At5g48100	111	3.46e-30	KOG1263	Multicopper oxidases	K05909//laccase [EC:1.10.3.2]	3.16e-36	131	vvi:100258642	–	–	–	–	Q	COG2132	Multicopper oxidase	6	77	Cu-oxidase	Domain	72.1	4.2e-20
Unigene0058069	–	696	0.1277	0.99	1.2157	0.0776	0.0834	0.1258	0.7778	0.0956	-3.02432	0.000473291	0.0279729	down	–	–	–	–	–	–	–	–	–	–	–	–	–	–	–	–	–	–	–	–	–	–	–	–	–	–	–	–	–	–
Unigene0058428	–	603	2.468	4.4638	3.3386	8.7324	6.6442	6.1447	3.42347	7.17377	1.06727	3.7261e-06	0.000576977	up	AFN69080.1	65.1	3e-10	putative strictosidine beta-D-glucosidase [Uncaria tomentosa]	–	–	–	–	–	–	–	–	–	–	–	–	–	–	–	–	–	–	–	–	19	44	Glyco_hydro_1	Domain	23.1	1.6e-05
Unigene0058485	–	547	0.0812	0.4724	0.9601	0	0	0	0.504567	0.001	-8.9789	0.000160501	0.0123047	down	–	–	–	–	–	–	–	–	–	–	–	–	–	–	–	–	–	–	–	–	–	–	–	–	–	–	–	–	–	–
Unigene0059346	–	472	4.2353	3.8322	5.1306	2.0596	2.7064	1.1126	4.39937	1.95953	-1.16679	5.18426e-05	0.00497657	down	OIS98246.1	144	3e-38	histone-lysine n-methyltransferase atx3 [Nicotiana attenuata]	–	–	–	–	–	–	–	–	–	–	–	–	–	–	–	–	–	S	ENOG4111MDI	ZnF_PMZ	85	149	MULE	Domain	28.7	9.5e-07
Unigene0059536	–	827	0.188	0.677	0.247	1.3387	1.334	0.7056	0.370667	1.1261	1.60314	0.000909114	0.045019	up	–	–	–	–	–	–	–	–	–	–	–	–	–	–	–	–	–	–	–	–	–	–	–	–	–	–	–	–	–	–
Unigene0059596	–	403	0.4409	0.5343	0.362	0	0	0.0724	0.445733	0.0241333	-4.20708	0.000781902	0.0401989	down	XP_010112166.1	94.4	3e-21	DNA polymerase theta [Morus notabilis]	–	–	–	–	At2g07420	64.7	1.18e-12	KOG0017	FOG: Transposon-encoded proteins with TYA, reverse transcriptase, integrase domains in various combinations	–	–	–	–	–	–	–	–	L	COG2801	Retrotransposon protein	22	120	RVT_2	Family	39.1	3.4e-10
Unigene0060079	FAF2	1419	1.0018	1.472	1.1926	9.2675	12.3371	18.9361	1.22213	13.5136	3.46693	2.45348e-43	1.91477e-39	up	XP_007050627.1	257	4e-80	PREDICTED: protein FANTASTIC FOUR 2 [Theobroma cacao]	sp|Q8GXU9|FAF2_ARATH	89.4	5.4e-19	Protein FANTASTIC FOUR 2 OS=Arabidopsis thaliana GN=FAF2 PE=2 SV=1	–	–	–	–	–	–	–	–	–	–	–	–	–	S	ENOG41115QF	Protein of unknown function (DUF3049)	175	227	DUF3049	Family	68.7	2.4e-19
Unigene0060171	ASAT1	1200	2.832	4.6476	3.5498	7.9659	7.2822	8.8012	3.67647	8.01643	1.12464	9.0772e-11	4.40007e-08	up	XP_012832597.1	467	1e-162	PREDICTED: acyl-CoA--sterol O-acyltransferase 1-like [Erythranthe guttata]	sp|Q9SV07|ASAT1_ARATH	300	1.37e-98	Acyl-CoA--sterol O-acyltransferase 1 OS=Arabidopsis thaliana GN=ASAT1 PE=1 SV=1	–	–	–	–	–	–	–	–	–	–	–	–	–	S	ENOG410Y3K5	long-chain-alcohol O-fatty-acyltransferase	202	288	MBOAT_2	Family	55.6	3.7e-15
Unigene0060309	–	299	0.1486	0	0.0976	1.8965	0.6797	0.3903	0.0820667	0.988833	3.59086	0.000989227	0.0475225	up	–	–	–	–	–	–	–	–	–	–	–	–	–	–	–	–	–	–	–	–	–	–	–	–	–	–	–	–	–	–
Unigene0060327	SCPL31	1498	1.8831	0.46	2.7073	0.0541	0.3489	0.4285	1.68347	0.277167	-2.60261	3.16036e-05	0.00340199	down	XP_010645362.2	774	0	PREDICTED: serine carboxypeptidase-like 31 [Vitis vinifera]	sp|O04084|SCP31_ARATH	685	0	Serine carboxypeptidase-like 31 OS=Arabidopsis thaliana GN=SCPL31 PE=2 SV=2	At1g11080	665	0	KOG1282	Serine carboxypeptidases (lysosomal cathepsin A)	K16297//serine carboxypeptidase-like clade II [EC:3.4.16.-]	0	775	vvi:100265560	–	–	GO:0004180//carboxypeptidase activity;GO:0016787//hydrolase activity;GO:0008238//exopeptidase activity;GO:0008233//peptidase activity;GO:0070011//peptidase activity, acting on L-amino acid peptides;GO:0003824//catalytic activity	GO:0071704//organic substance metabolic process;GO:0006508//proteolysis;GO:0044238//primary metabolic process;GO:0043170//macromolecule metabolic process;GO:0016485//protein processing;GO:0010467//gene expression;GO:0008152//metabolic process;GO:0051604//protein maturation;GO:0019538//protein metabolic process	E	COG2939	carboxy-peptidase	46	467	Peptidase_S10	Domain	459.2	1.3e-137
Unigene0060772	–	421	0	0.8695	1.3168	0	0	0	0.728767	0.001	-9.50931	0.00029363	0.01988	down	–	–	–	–	–	–	–	–	–	–	–	–	–	–	–	–	–	–	–	–	–	–	–	–	–	–	–	–	–	–
Unigene0060798	ycf73-A	337	0	0	0	0	3.1875	0	0.001	1.0625	10.0532	0.000883307	0.0440887	up	BAD05513.1	192	8e-61	ORF249 [Oryza sativa Japonica Group]	sp|Q6ENR2|YCF73_SACOF	191	1.78e-62	Uncharacterized protein ycf73 OS=Saccharum officinarum GN=ycf73-A PE=3 SV=1	–	–	–	–	–	–	–	–	–	–	GO:0044424//intracellular part;GO:0043227//membrane-bounded organelle;GO:0005622//intracellular;GO:0043229//intracellular organelle;GO:0005623//cell;GO:0043226//organelle;GO:0043231//intracellular membrane-bounded organelle;GO:0044464//cell part	–	–	S	ENOG411047Q	NA	–	–	–	–	–	–
Unigene0060893	At1g11050	2103	0.433	0.5324	0.4023	1.2327	0.8559	1.1653	0.4559	1.08463	1.25042	1.95673e-07	4.57213e-05	up	XP_009787179.1	872	0	PREDICTED: probable receptor-like protein kinase At1g11050 [Nicotiana sylvestris]	sp|O04086|Y1105_ARATH	627	0	Probable receptor-like protein kinase At1g11050 OS=Arabidopsis thaliana GN=At1g11050 PE=2 SV=1	At1g11050	627	0	KOG1187	Serine/threonine protein kinase	–	–	–	–	–	–	–	–	T	COG0515	Serine Threonine protein kinase	296	501	Pkinase	Domain	148.8	1.4e-43
Unigene0061116	–	485	0.4122	0.7104	0.1203	0	0	0	0.4143	0.001	-8.69453	0.000230027	0.016251	down	–	–	–	–	–	–	–	–	–	–	–	–	–	–	–	–	–	–	–	–	–	–	–	–	–	–	–	–	–	–
Unigene0061133	–	477	0.8382	1.1286	0.4282	1.8115	1.8868	1.9572	0.798333	1.88517	1.23963	0.000915254	0.0452118	up	–	–	–	–	–	–	–	–	–	–	–	–	–	–	–	–	–	–	–	–	–	–	–	–	–	–	–	–	–	–
Unigene0061389	GMPM1	642	0.0692	0.7379	0.5454	2.6078	1.5827	2.3631	0.450833	2.18453	2.27666	2.0393e-06	0.000344487	up	XP_012834338.1	106	9e-28	PREDICTED: 11 kDa late embryogenesis abundant protein-like [Erythranthe guttata]	sp|P46515|LEA11_HELAN	70.1	1.35e-14	11 kDa late embryogenesis abundant protein OS=Helianthus annuus PE=2 SV=1	–	–	–	–	–	–	–	–	–	–	–	–	–	S	ENOG410YTH0	18 kDa seed maturation	1	71	LEA_1	Family	57	1.4e-15
Unigene0061791	Pol	1436	0	0.9147	0.5689	0	0	0	0.494533	0.001	-8.94992	2.93499e-06	0.000472279	down	OMO64412.1	147	4e-57	reverse transcriptase [Corchorus capsularis]	sp|P14381|YTX2_XENLA	73.2	2.65e-12	Transposon TX1 uncharacterized 149 kDa protein OS=Xenopus laevis PE=3 SV=1	At1g10160	141	1.67e-55	KOG1075	FOG: Reverse transcriptase	–	–	–	–	–	–	–	–	S	ENOG410Y65V	Retrotransposon protein	–	–	–	–	–	–
Unigene0062053	–	400	0	0.1077	0	0.405	0.7258	2.1881	0.0359	1.1063	4.94562	4.66601e-06	0.000694941	up	–	–	–	–	–	–	–	–	–	–	–	–	–	–	–	–	–	–	–	–	–	–	–	–	–	–	–	–	–	–
Unigene0062606	–	1261	0.1057	0.1708	0.1388	0.4925	0.5756	0.3008	0.138433	0.4563	1.72079	0.000566296	0.0318181	up	–	–	–	–	–	–	–	–	–	–	–	–	–	–	–	–	–	–	–	–	–	–	–	–	–	–	–	–	–	–
Unigene0062646	LEGB	1477	0.0902	0.0875	0.0395	0.5119	0.4521	0.6321	0.0724	0.532033	2.87746	3.67693e-09	1.32851e-06	up	AKN58856.1	553	0	11S globulin [Wrightia tinctoria]	sp|P09800|LEGB_GOSHI	435	1.02e-147	Legumin B OS=Gossypium hirsutum GN=LEGB PE=2 SV=1	–	–	–	–	–	–	–	–	–	–	–	–	–	S	ENOG410YATH	seed storage protein	52|318	217|465	Cupin_1|Cupin_1	Domain|Domain	172.2|97.5	3.8e-51|4.1e-28
Unigene0062658	FLS2	3082	0.1874	0.1397	0.1704	0.3592	0.4333	0.4544	0.165833	0.415633	1.32558	6.58942e-06	0.000919875	up	XP_017970477.1	894	0	PREDICTED: probable LRR receptor-like serine/threonine-protein kinase At4g36180 [Theobroma cacao]	sp|Q9FL28|FLS2_ARATH	277	1.45e-76	LRR receptor-like serine/threonine-protein kinase FLS2 OS=Arabidopsis thaliana GN=FLS2 PE=1 SV=1	At2g34930	572	0	KOG0619	FOG: Leucine rich repeat	–	–	–	–	–	–	–	–	S	COG4886	leucine Rich Repeat	20|206|333|527|551|760	57|267|355|547|610|818	LRRNT_2|LRR_8|LRR_1|LRR_1|LRR_8|LRR_8	Family|Repeat|Repeat|Repeat|Repeat|Repeat	48.3|35.1|9.7|9.8|32.0|30.3	6.1e-13|7e-09|0.84|0.79|6.8e-08|2.2e-07
Unigene0062814	A	10802	15.2679	85.8725	94.7653	12.6667	15.3681	10.7604	65.3019	12.9317	-2.33621	6.9718e-08	1.83199e-05	down	–	–	–	–	sp|P07928|VGA_BPS13	1078	0	A' protein OS=Enterobacteria phage S13 GN=A PE=4 SV=1	–	–	–	–	–	–	–	–	–	–	–	–	–	–	–	–	84	406	Phage_GPA	Family	261.3	9.5e-78
Unigene0062910	–	789	0.1408	0	0	0.2053	0.368	0.7765	0.0469333	0.449933	3.26103	0.00101782	0.0483762	up	–	–	–	–	–	–	–	–	–	–	–	–	–	–	–	–	–	–	–	–	–	–	–	–	–	–	–	–	–	–
Unigene0063035	GID1B	676	3.4172	4.1092	3.1939	8.069	8.3317	8.7612	3.57343	8.3873	1.2309	2.97871e-15	2.86997e-12	up	ABQ96123.1	105	2e-24	gibberellic acid receptor-b [Gossypium hirsutum]	sp|Q9LYC1|GID1B_ARATH	90.9	3.04e-20	Gibberellin receptor GID1B OS=Arabidopsis thaliana GN=GID1B PE=1 SV=1	At3g63010	90.9	4.71e-21	KOG1515	Arylacetamide deacetylase	K14493//gibberellin receptor GID1 [EC:3.-.-.-]	1.02e-24	103	egr:104457075	ko04075//Plant hormone signal transduction//Signal transduction//Environmental Information Processing	–	–	–	I	COG0657	alpha beta hydrolase fold-3 domain protein	–	–	–	–	–	–
Unigene0063068	–	672	0	0	0	0.3215	0.0864	0.3473	0.001	0.251733	7.97575	0.000941479	0.0461258	up	–	–	–	–	–	–	–	–	–	–	–	–	–	–	–	–	–	–	–	–	–	–	–	–	–	–	–	–	–	–
Unigene0063084	–	674	0	1.0543	0.6493	0	0	0	0.567867	0.001	-9.14941	8.16961e-05	0.00720431	down	–	–	–	–	–	–	–	–	–	–	–	–	–	–	–	–	–	–	–	–	–	–	–	–	–	–	–	–	–	–
Unigene0063127	BG	1417	0.5957	2.0971	1.5649	0.2858	0.4098	0.7	1.41923	0.4652	-1.60919	0.000300637	0.0202089	down	XP_017974306.1	384	5e-128	PREDICTED: basic 7S globulin 2 [Theobroma cacao]	sp|P13917|7SB1_SOYBN	231	5.48e-70	Basic 7S globulin OS=Glycine max GN=BG PE=1 SV=2	At1g03220	317	1.4e-103	KOG1339	Aspartyl protease	–	–	–	–	–	–	–	–	O	ENOG410XNV7	aspartic	–	–	–	–	–	–
Unigene0063152	At1g23070	1385	0.1443	0.0933	0.3371	0.5069	0.4821	0.9269	0.191567	0.638633	1.73714	0.00033161	0.0217113	up	XP_011078102.1	659	0	PREDICTED: transmembrane protein 184 homolog DDB_G0279555 isoform X1 [Sesamum indicum]	sp|Q5BPZ5|LAZH2_ARATH	553	0	Protein LAZ1 homolog 2 OS=Arabidopsis thaliana GN=At1g23070 PE=2 SV=1	At1g23070	468	6.76e-164	KOG2641	Predicted seven transmembrane receptor - rhodopsin family	–	–	–	–	–	–	–	–	S	ENOG410XQ3V	transmembrane protein 184B	17	294	Solute_trans_a	Family	317.2	7.5e-95
Unigene0063301	–	856	0	0.6037	0.6817	0	0	0	0.428467	0.001	-8.74304	9.93253e-05	0.0084257	down	–	–	–	–	–	–	–	–	–	–	–	–	–	–	–	–	–	–	–	–	–	–	–	–	–	–	–	–	–	–
Unigene0063317	WUN1	894	4.9194	3.4685	7.5715	1.4498	0.8443	1.7623	5.3198	1.35213	-1.97613	2.63896e-10	1.15057e-07	down	KZV17157.1	229	1e-73	wound-induced protein 1-like [Dorcoceras hygrometricum]	sp|P20144|WUN1_SOLTU	78.2	5.88e-17	Wound-induced protein 1 OS=Solanum tuberosum GN=WUN1 PE=2 SV=1	–	–	–	–	–	–	–	–	–	–	–	–	–	S	ENOG410YQYD	wound-induced protein	58	153	WI12	Domain	111.1	2.1e-32
Unigene0063336	–	779	0	0.1106	0	0.3466	0.7081	0.749	0.0368667	0.601233	4.02754	1.7884e-06	0.000308314	up	–	–	–	–	–	–	–	–	–	–	–	–	–	–	–	–	–	–	–	–	–	–	–	–	–	–	–	–	–	–
Unigene0063345	–	705	3.9698	0.9774	2.0693	4.7878	5.4358	5.9178	2.33883	5.38047	1.20194	0.0010246	0.0486391	up	KVI11622.1	53.5	3e-07	hypothetical protein Ccrd_009960 [Cynara cardunculus var. scolymus] [Cynara cardunculus]	–	–	–	–	–	–	–	–	–	–	–	–	–	–	–	–	–	–	–	–	–	–	–	–	–	–
Unigene0063811	–	364	0.3661	0.5916	0.3206	0	0	0	0.4261	0.001	-8.73505	0.000556191	0.0314436	down	–	–	–	–	–	–	–	–	–	–	–	–	–	–	–	–	–	–	–	–	–	–	–	–	–	–	–	–	–	–
Unigene0063830	–	561	0	1.3051	0.6241	0	0	0	0.643067	0.001	-9.32882	0.000119963	0.00973093	down	–	–	–	–	–	–	–	–	–	–	–	–	–	–	–	–	–	–	–	–	–	–	–	–	–	–	–	–	–	–
Unigene0065470	–	1215	0.713	0.4076	0.9125	1.3779	1.7682	2.4012	0.6777	1.8491	1.4481	2.71485e-06	0.000442328	up	–	–	–	–	–	–	–	–	–	–	–	–	–	–	–	–	–	–	–	–	–	–	–	–	–	–	–	–	–	–
Unigene0065536	CYP75B1	1847	0.3608	0.513	0.6477	1.1111	1.5404	0.8846	0.507167	1.1787	1.21666	1.84443e-05	0.00217907	up	XP_011078642.1	741	0	PREDICTED: cytochrome P450 CYP736A12-like [Sesamum indicum]	sp|H2DH18|C7A12_PANGI	536	0	Cytochrome P450 CYP736A12 OS=Panax ginseng PE=2 SV=1	At5g07990	387	8.37e-128	KOG0156	Cytochrome P450 CYP2 subfamily	K07408//cytochrome P450, family 1, subfamily A, polypeptide 1 [EC:1.14.14.1]	0	687	pop:POPTR_0007s06310g	ko01100//Metabolic pathways//Global and Overview//Metabolism;ko00380//Tryptophan metabolism//Amino acid metabolism//Metabolism	–	–	–	Q	COG2124	Cytochrome p450	32	480	p450	Domain	348.3	4.8e-104
Unigene0065579	–	2117	0	0.9561	1.1301	0	0	0	0.6954	0.001	-9.4417	9.5215e-08	2.42839e-05	down	GAV65842.1	69.3	3e-20	DUF4283 domain-containing protein, partial [Cephalotus follicularis]	–	–	–	–	At4g15600	68.2	2.58e-11	KOG1075	FOG: Reverse transcriptase	–	–	–	–	–	–	–	–	S	ENOG4111SG9	Reverse transcriptase (RNA-dependent DNA polymerase)	1|74	67|115	DUF4283|zf-CCHC_4	Domain|Domain	42.7|27.9	2.6e-11|1.1e-06
Unigene0066116	–	337	0	1.214	0.8658	0	0	0	0.693267	0.001	-9.43727	0.00103587	0.0490001	down	–	–	–	–	–	–	–	–	–	–	–	–	–	–	–	–	–	–	–	–	–	–	–	–	–	–	–	–	–	–
Unigene0066673	TY3B-I	1041	0.0427	0.0621	0.1121	0.3372	0.3904	0.3924	0.0723	0.373333	2.3684	0.000169077	0.0127985	up	ABD78322.1	138	2e-58	polyprotein [Primula vulgaris]	sp|Q7LHG5|YI31B_YEAST	103	5.73e-23	Transposon Ty3-I Gag-Pol polyprotein OS=Saccharomyces cerevisiae (strain ATCC 204508 / S288c) GN=TY3B-I PE=3 SV=2	At1g36590_2	132	1.04e-33	KOG0017	FOG: Transposon-encoded proteins with TYA, reverse transcriptase, integrase domains in various combinations	–	–	–	–	–	–	–	–	L	COG2801	Retrotransposon protein	–	–	–	–	–	–
Unigene0066932	–	327	0	0	0	0	6.0373	0	0.001	2.01243	10.9747	0.000140516	0.0110771	up	–	–	–	–	–	–	–	–	–	–	–	–	–	–	–	–	–	–	–	–	–	–	–	–	–	–	–	–	–	–
Unigene0067207	–	361	0	1.2526	1.0507	0	0	0	0.767767	0.001	-9.58452	0.000432209	0.0262497	down	–	–	–	–	–	–	–	–	–	–	–	–	–	–	–	–	–	–	–	–	–	–	–	–	–	–	–	–	–	–
Unigene0067352	–	555	0.9205	0.7372	1.7874	0.2919	0.4185	0.2103	1.14837	0.3069	-1.90374	0.000464246	0.0275539	down	–	–	–	–	–	–	–	–	–	–	–	–	–	–	–	–	–	–	–	–	–	–	–	–	–	–	–	–	–	–
Unigene0067741	–	406	0.3283	1.1138	1.0779	2.3944	1.8592	2.8025	0.84	2.35203	1.48545	0.000403976	0.0250616	up	–	–	–	–	–	–	–	–	–	–	–	–	–	–	–	–	–	–	–	–	–	–	–	–	–	–	–	–	–	–
Unigene0067793	–	375	0	0.8039	1.5561	0	0	0	0.786667	0.001	-9.61961	0.000398255	0.0249047	down	–	–	–	–	–	–	–	–	–	–	–	–	–	–	–	–	–	–	–	–	–	–	–	–	–	–	–	–	–	–
Unigene0067884	–	727	0	0.5628	0.4816	0	0	0	0.348133	0.001	-8.4435	0.000703572	0.0372267	down	–	–	–	–	–	–	–	–	–	–	–	–	–	–	–	–	–	–	–	–	–	–	–	–	–	–	–	–	–	–
Unigene0068124	nep1	1834	1.853	1.8786	1.7818	6.0367	4.7173	4.9315	1.8378	5.2285	1.50842	4.67238e-25	1.35054e-21	up	XP_019155199.1	729	0	PREDICTED: probable aspartyl protease At4g16563 [Ipomoea nil]	sp|Q766C3|NEP1_NEPGR	135	3.65e-33	Aspartic proteinase nepenthesin-1 OS=Nepenthes gracilis GN=nep1 PE=1 SV=1	At4g16560_1	417	2.01e-139	KOG1339	Aspartyl protease	–	–	–	–	–	–	GO:0016787//hydrolase activity;GO:0003824//catalytic activity	–	O	ENOG410XNV7	aspartic	59	457	Asp	Family	37.5	1.4e-09
Unigene0068221	–	607	1.5003	1.9866	2.4514	3.7369	4.2568	4.9987	1.97943	4.3308	1.12955	9.04607e-07	0.000172191	up	CDP06903.1	108	7e-29	unnamed protein product [Coffea canephora]	–	–	–	–	–	–	–	–	–	–	–	–	–	–	–	–	–	–	–	–	–	–	–	–	–	–
Unigene0068506	–	916	0	1.0579	1.2104	0	0	0	0.7561	0.001	-9.56243	3.13471e-06	0.000496231	down	–	–	–	–	–	–	–	–	–	–	–	–	–	–	–	–	–	–	–	–	–	–	–	–	–	–	–	–	–	–
Unigene0068540	–	363	0	0	0	0.5951	0.3199	0.4822	0.001	0.465733	8.86336	0.000399427	0.0249579	up	–	–	–	–	–	–	–	–	–	–	–	–	–	–	–	–	–	–	–	–	–	–	–	–	–	–	–	–	–	–
Unigene0068674	–	623	0.0713	0.2765	0	0.9969	0.3728	0.7961	0.115933	0.721933	2.63857	0.000622391	0.0342789	up	–	–	–	–	–	–	–	–	–	–	–	–	–	–	–	–	–	–	–	–	–	–	–	–	–	–	–	–	–	–
Unigene0068692	CYP71A1	1659	0.241	0.2596	0.2814	0.6511	0.735	1.1431	0.260667	0.843067	1.69344	4.15017e-07	8.54595e-05	up	XP_011095827.1	702	0	PREDICTED: flavonoid 3'-monooxygenase-like [Sesamum indicum]	sp|P24465|C71A1_PERAE	377	1.99e-124	Cytochrome P450 71A1 OS=Persea americana GN=CYP71A1 PE=1 SV=2	At5g07990	366	1.19e-120	KOG0156	Cytochrome P450 CYP2 subfamily	–	–	–	–	–	–	–	–	Q	COG2124	Cytochrome p450	17	463	p450	Domain	323.8	1.3e-96
Unigene0069349	CCD7	537	0.7445	0.5614	0.7607	0.0503	0.2163	0.2173	0.688867	0.1613	-2.09448	0.00102272	0.0485797	down	OIT08633.1	266	9e-88	carotenoid cleavage dioxygenase 7, chloroplastic [Nicotiana attenuata]	sp|Q7XJM2|CCD7_ARATH	193	1.15e-57	Carotenoid cleavage dioxygenase 7, chloroplastic OS=Arabidopsis thaliana GN=CCD7 PE=1 SV=1	At2g44990	193	1.78e-58	KOG1285	Beta, beta-carotene 15,15'-dioxygenase and related enzymes	K17912//9-cis-beta-carotene 9',10'-cleaving dioxygenase [EC:1.13.11.68]	4.19e-82	259	sot:102587589	ko00906//Carotenoid biosynthesis//Metabolism of terpenoids and polyketides//Metabolism	–	GO:0016491//oxidoreductase activity;GO:0003824//catalytic activity;GO:0016701//oxidoreductase activity, acting on single donors with incorporation of molecular oxygen	GO:0006714//sesquiterpenoid metabolic process;GO:0009058//biosynthetic process;GO:1901576//organic substance biosynthetic process;GO:0016119//carotene metabolic process;GO:0016114//terpenoid biosynthetic process;GO:0044237//cellular metabolic process;GO:0008610//lipid biosynthetic process;GO:0044699//single-organism process;GO:0006721//terpenoid metabolic process;GO:0009987//cellular process;GO:0…	Q	COG3670	dioxygenase	69	168	RPE65	Family	54.8	5e-15
Unigene0069581	–	394	3.5517	2.678	2.1475	1.2336	1.3263	1.1848	2.7924	1.24823	-1.16162	0.000308354	0.0205331	down	–	–	–	–	–	–	–	–	–	–	–	–	–	–	–	–	–	–	–	–	–	–	–	–	–	–	–	–	–	–
Unigene0070219	–	375	0.9477	0.6316	0.4668	0.072	0.1548	0	0.682033	0.0756	-3.17338	0.000468704	0.0277745	down	–	–	–	–	–	–	–	–	–	–	–	–	–	–	–	–	–	–	–	–	–	–	–	–	–	–	–	–	–	–
Unigene0070281	SOT6	949	0.5617	0.1361	0.7379	0	0.1224	0.0615	0.478567	0.0613	-2.96476	0.000806153	0.0411745	down	XP_011021083.1	324	9e-109	PREDICTED: cytosolic sulfotransferase 6-like [Populus euphratica]	sp|Q9M1V1|SOT6_ARATH	209	1.72e-64	Cytosolic sulfotransferase 6 OS=Arabidopsis thaliana GN=SOT6 PE=2 SV=1	At2g03750	209	2.43e-65	KOG1584	Sulfotransferase	K01025//[EC:2.8.2.-]	3.87e-99	298	sot:102590546	–	–	–	–	S	ENOG4111H56	Sulfotransferase	50	299	Sulfotransfer_1	Domain	191.5	1.5e-56
Unigene0070482	–	262	0	2.5478	3.0067	0	0	0	1.8515	0.001	-10.8545	2.06447e-05	0.00239759	down	–	–	–	–	–	–	–	–	–	–	–	–	–	–	–	–	–	–	–	–	–	–	–	–	–	–	–	–	–	–
Unigene0070664	–	270	0.5759	0.957	0.6484	3.0004	2.3656	1.6208	0.7271	2.32893	1.67944	0.000337309	0.0220105	up	–	–	–	–	–	–	–	–	–	–	–	–	–	–	–	–	–	–	–	–	–	–	–	–	–	–	–	–	–	–
Unigene0070665	–	1277	3.4614	6.1042	4.204	11.461	8.7756	11.5832	4.58987	10.6066	1.20844	2.94761e-10	1.25705e-07	up	NP_199847.1	204	1e-60	von willebrand factor A domain protein [Arabidopsis thaliana]	–	–	–	–	–	–	–	–	–	–	–	–	–	–	–	–	–	S	ENOG410YJ5T	NA	–	–	–	–	–	–
Unigene0070707	–	1089	0.1428	0.2175	0.1072	0.6199	0.4799	0.5894	0.155833	0.563067	1.8533	6.92336e-05	0.00634178	up	–	–	–	–	–	–	–	–	–	–	–	–	–	–	–	–	–	–	–	–	–	–	–	–	–	–	–	–	–	–
Unigene0070765	–	998	0.1781	0.2589	0	0.4329	0.8145	0.6431	0.145667	0.630167	2.11306	0.00039791	0.0249031	up	OIT37947.1	60.5	1e-09	hypothetical protein A4A49_30595 [Nicotiana attenuata]	–	–	–	–	–	–	–	–	–	–	–	–	–	–	–	–	–	–	–	–	–	–	–	–	–	–
Unigene0071341	–	1120	9.5988	11.9972	12.4781	22.5911	20.1929	28.2113	11.358	23.6651	1.05905	7.27173e-14	5.85059e-11	up	KVH95254.1	218	1e-66	Tetratricopeptide-like helical [Cynara cardunculus var. scolymus] [Cynara cardunculus]	–	–	–	–	–	–	–	–	–	–	–	–	–	–	–	–	–	S	ENOG410YKCU	NA	–	–	–	–	–	–
Unigene0071361	–	360	0.1234	0.2991	0.1621	1.2001	0.8871	1.2967	0.194867	1.12797	2.53317	0.000118259	0.00963388	up	–	–	–	–	–	–	–	–	–	–	–	–	–	–	–	–	–	–	–	–	–	–	–	–	–	–	–	–	–	–
Unigene0071574	–	358	0	0.8421	1.2225	0	0	0	0.6882	0.001	-9.42668	0.00091027	0.0450477	down	–	–	–	–	–	–	–	–	–	–	–	–	–	–	–	–	–	–	–	–	–	–	–	–	–	–	–	–	–	–
Unigene0071673	LEA3	712	0	0.0605	0	1.3653	1.2233	1.721	0.0201667	1.43653	6.15448	4.83579e-20	7.548e-17	up	AAY84145.1	191	1e-59	late embryogenesis abundant protein [Catharanthus roseus]	sp|P83442|LEAD3_DAUCA	171	6.52e-53	Late embryogenesis abundant protein Dc3 OS=Daucus carota PE=2 SV=1	At3g15670	115	3.92e-31	KOG4744	Uncharacterized conserved protein	–	–	–	–	–	–	–	–	–	–	–	–	–	–	–	–	–
Unigene0072004	At5g49770	395	0.2249	0.4361	0.7386	0	0	0	0.466533	0.001	-8.86584	0.000377406	0.0240054	down	XP_010275979.1	165	5e-46	PREDICTED: probable leucine-rich repeat receptor-like protein kinase At5g49770 [Nelumbo nucifera]	sp|Q9LT96|Y5977_ARATH	87.4	8.7e-20	Probable leucine-rich repeat receptor-like protein kinase At5g49770 OS=Arabidopsis thaliana GN=At5g49770 PE=2 SV=1	At1g13910	60.1	3.37e-11	KOG0619	FOG: Leucine rich repeat	–	–	–	–	–	–	–	–	T	COG0515	Serine Threonine protein kinase	2|63|87	35|83|109	LRRNT_2|LRR_1|LRR_1	Family|Repeat|Repeat	27.7|9.5|12.8	1.7e-06|1|0.083
Unigene0072010	–	711	0	1.7263	2.6673	0	0	0	1.46453	0.001	-10.5162	4.60956e-07	9.39279e-05	down	–	–	–	–	–	–	–	–	–	–	–	–	–	–	–	–	–	–	–	–	–	–	–	–	–	–	–	–	–	–
Unigene0072689	–	365	0	0	0	0.2219	1.1931	0.5595	0.001	0.658167	9.36231	0.000137059	0.0108594	up	–	–	–	–	–	–	–	–	–	–	–	–	–	–	–	–	–	–	–	–	–	–	–	–	–	–	–	–	–	–
Unigene0072963	–	1307	0.1869	0.3789	0.3125	0.0826	0	0.0223	0.292767	0.0349667	-3.0657	7.68378e-05	0.00686902	down	–	–	–	–	–	–	–	–	–	–	–	–	–	–	–	–	–	–	–	–	–	–	–	–	–	–	–	–	–	–
Unigene0072980	SBT1.7	2496	0.7119	0.5349	0.339	1.5471	1.3376	1.578	0.5286	1.48757	1.49271	1.97727e-10	8.76771e-08	up	ADZ55305.1	997	0	serine protease [Coffea arabica]	sp|O65351|SBT17_ARATH	594	0	Subtilisin-like protease SBT1.7 OS=Arabidopsis thaliana GN=SBT1.7 PE=1 SV=1	SPAC4A8.04	54.7	3.65e-07	KOG1153	Subtilisin-related protease/Vacuolar protease B	–	–	–	–	–	–	–	–	O	COG1404	peptidase (S8 and S53, subtilisin, kexin, sedolisin	25|136|366	108|567|446	Inhibitor_I9|Peptidase_S8|PA	Domain|Domain|Family	37.0|153.7|46.1	3.3e-09|5e-45|2.6e-12
Unigene0073113	GA2OX8	1229	2.2772	2.8209	2.2316	9.0523	6.8269	8.8784	2.44323	8.25253	1.75605	3.93783e-27	1.39691e-23	up	XP_019250848.1	410	9e-141	PREDICTED: gibberellin 2-beta-dioxygenase 8-like [Nicotiana attenuata]	sp|O49561|G2OX8_ARATH	195	6.67e-58	Gibberellin 2-beta-dioxygenase 8 OS=Arabidopsis thaliana GN=GA2OX8 PE=1 SV=2	At5g58660	308	3.16e-102	KOG0143	Iron/ascorbate family oxidoreductases	–	–	–	–	–	–	–	–	S	COG3491	2OGFe(II) oxygenase	39|193	137|291	DIOX_N|2OG-FeII_Oxy	Family|Domain	54.4|84.6	1.4e-14|4e-24
Unigene0073206	–	899	0.2965	0.6228	0.3245	2.1326	1.1949	1.1034	0.4146	1.47697	1.83285	3.64273e-06	0.000565383	up	GAV80598.1	294	2e-97	DUF506 domain-containing protein [Cephalotus follicularis]	–	–	–	–	–	–	–	–	–	–	–	–	–	–	–	–	–	S	ENOG410YC9T	Plant-specific domain TIGR01615 family protein	11	243	DUF506	Family	222.8	3.4e-66
Unigene0073370	–	581	0	1.1119	0.452	0	0	0	0.5213	0.001	-9.02597	0.000338833	0.0220915	down	–	–	–	–	–	–	–	–	–	–	–	–	–	–	–	–	–	–	–	–	–	–	–	–	–	–	–	–	–	–
Unigene0073400	–	920	0.0483	0.0936	0	0.2935	0.3471	0.8245	0.0473	0.488367	3.36805	4.48678e-05	0.00444345	up	CDF77009.1	134	1e-39	hypothetical transposable element-related protein, partial [Boechera divaricarpa]	–	–	–	–	At4g03810	63.2	1.49e-10	KOG0017	FOG: Transposon-encoded proteins with TYA, reverse transcriptase, integrase domains in various combinations	–	–	–	–	–	–	–	–	S	ENOG410ZK01	NA	–	–	–	–	–	–
Unigene0073450	At3g07870	1519	1.0528	0.9781	0.9988	1.8488	2.4655	1.767	1.0099	2.0271	1.0052	8.45366e-07	0.000161809	up	XP_011097312.1	280	3e-87	PREDICTED: F-box protein At3g07870-like [Sesamum indicum]	sp|Q9SFC7|FB135_ARATH	99.8	2.79e-21	F-box protein At3g07870 OS=Arabidopsis thaliana GN=At3g07870 PE=2 SV=1	–	–	–	–	–	–	–	–	–	–	–	–	–	S	ENOG410ZR4H	FBOX	13|216	51|324	F-box|FBA_1	Domain|Family	29.4|44.9	4e-07|8.7e-12
Unigene0073526	LOG5	1029	0.2374	0.1256	0.0567	0.3411	0.5925	0.7655	0.1399	0.566367	2.01734	0.00040438	0.0250667	up	XP_012836829.1	371	1e-127	PREDICTED: cytokinin riboside 5'-monophosphate phosphoribohydrolase LOG5 [Erythranthe guttata]	sp|Q8LBB7|LOG5_ARATH	347	2.03e-119	Cytokinin riboside 5'-monophosphate phosphoribohydrolase LOG5 OS=Arabidopsis thaliana GN=LOG5 PE=1 SV=1	–	–	–	–	–	K06966//uncharacterized protein	1.35e-126	366	vvi:100264122	–	–	–	–	S	COG1611	decarboxylase	56	186	Lysine_decarbox	Family	147.8	1.4e-43
Unigene0073669	–	228	7.5988	0	0	0	0	0	2.53293	0.001	-11.3066	0.000199257	0.0144896	down	–	–	–	–	–	–	–	–	–	–	–	–	–	–	–	–	–	–	–	–	–	–	–	–	–	–	–	–	–	–
Unigene0074135	–	758	0.4102	0.4545	0.5389	0	0.0766	0.077	0.467867	0.0512	-3.19188	4.90119e-05	0.0047516	down	–	–	–	–	–	–	–	–	–	–	–	–	–	–	–	–	–	–	–	–	–	–	–	–	–	–	–	–	–	–
Unigene0074403	–	517	0.2578	0.3332	0.1693	0.6268	1.5162	0.9593	0.253433	1.0341	2.0287	0.000424359	0.0258939	up	–	–	–	–	–	–	–	–	–	–	–	–	–	–	–	–	–	–	–	–	–	–	–	–	–	–	–	–	–	–
Unigene0075039	–	455	0.0976	0.4733	0.8977	0	0	0	0.489533	0.001	-8.93526	0.000460879	0.0274358	down	–	–	–	–	–	–	–	–	–	–	–	–	–	–	–	–	–	–	–	–	–	–	–	–	–	–	–	–	–	–
Unigene0075578	EP1	1556	0.5282	0.6366	0.7125	0.2777	0.3358	0.2625	0.625767	0.292	-1.09966	0.000816755	0.0416071	down	XP_012457326.1	530	0	PREDICTED: epidermis-specific secreted glycoprotein EP1-like [Gossypium raimondii]	sp|Q39688|EP1G_DAUCA	304	6.05e-98	Epidermis-specific secreted glycoprotein EP1 OS=Daucus carota GN=EP1 PE=1 SV=1	–	–	–	–	–	–	–	–	–	–	–	–	–	S	ENOG410YGSV	Curculin-like mannose-binding lectin family protein	89|382	186|414	B_lectin|PAN_2	Domain|Family	91.1|28.1	3.8e-26|1.1e-06
Unigene0075924	–	513	0.0866	2.4766	0.7394	0	0	0	1.10087	0.001	-10.1044	4.9813e-06	0.00073628	down	–	–	–	–	–	–	–	–	–	–	–	–	–	–	–	–	–	–	–	–	–	–	–	–	–	–	–	–	–	–
Unigene0075925	–	327	7.4719	9.3509	7.138	16.1854	20.5977	17.1304	7.98693	17.9712	1.16997	6.51587e-12	3.79491e-09	up	CDP14818.1	50.8	2e-06	unnamed protein product [Coffea canephora]	–	–	–	–	–	–	–	–	–	–	–	–	–	–	–	–	–	–	–	–	–	–	–	–	–	–
Unigene0076288	–	781	0.5119	1.2131	0.7098	2.2128	2.0073	2.5029	0.8116	2.241	1.4653	1.97349e-06	0.00033482	up	–	–	–	–	–	–	–	–	–	–	–	–	–	–	–	–	–	–	–	–	–	–	–	–	–	–	–	–	–	–
Unigene0076623	–	407	0.6549	0.3704	0.3584	0.0663	0	0	0.461233	0.0221	-4.38338	0.000758136	0.0391369	down	–	–	–	–	–	–	–	–	–	–	–	–	–	–	–	–	–	–	–	–	–	–	–	–	–	–	–	–	–	–
Unigene0076699	–	794	0	0.9492	0.7349	0	0	0	0.561367	0.001	-9.1328	3.36116e-05	0.00352574	down	JAU22978.1	63.9	7e-19	LINE-1 retrotransposable element ORF2 protein, partial [Noccaea caerulescens]	–	–	–	–	At2g23880_2	59.7	1.14e-16	KOG1075	FOG: Reverse transcriptase	–	–	–	–	–	–	–	–	S	ENOG410XS82	Retrotransposon protein	–	–	–	–	–	–
Unigene0076700	–	487	0	1.1938	0.5991	0	0	0	0.597633	0.001	-9.22312	0.000358428	0.0231947	down	GAV62213.1	83.2	3e-21	LOW QUALITY PROTEIN: Exo_endo_phos domain-containing protein/DUF4283 domain-containing protein, partial [Cephalotus follicularis]	–	–	–	–	At2g15510	70.1	3.5e-14	KOG1075	FOG: Reverse transcriptase	–	–	–	–	–	–	–	–	S	ENOG410Y65V	Retrotransposon protein	1	89	Exo_endo_phos	Domain	34.9	1.4e-08
Unigene0076890	–	929	1.8171	2.1557	1.2563	5.8425	4.0314	4.5223	1.74303	4.79873	1.46105	7.12168e-11	3.51771e-08	up	NP_563661.1	187	3e-56	GATA transcription factor-like protein [Arabidopsis thaliana]	–	–	–	–	–	–	–	–	–	–	–	–	–	–	–	–	–	S	ENOG410YZ6J	NA	–	–	–	–	–	–
Unigene0077065	–	1050	0	0.6357	0.8058	0	0	0	0.4805	0.001	-8.90839	1.75553e-05	0.00209811	down	GAV92450.1	71.6	2e-11	Exo_endo_phos domain-containing protein/DUF4283 domain-containing protein [Cephalotus follicularis]	–	–	–	–	At1g10160	55.8	5.89e-08	KOG1075	FOG: Reverse transcriptase	–	–	–	–	–	–	–	–	S	ENOG410Y65V	Retrotransposon protein	–	–	–	–	–	–
Unigene0077093	At2g29380	1558	1.554	4.5057	2.0787	22.6355	14.7956	22.284	2.7128	19.905	2.87528	5.93894e-21	1.10355e-17	up	KVH94654.1	577	0	Protein phosphatase 2C [Cynara cardunculus var. scolymus] [Cynara cardunculus]	sp|Q9ZW21|P2C24_ARATH	430	1.71e-147	Probable protein phosphatase 2C 24 OS=Arabidopsis thaliana GN=At2g29380 PE=2 SV=1	At2g29380	430	2.65e-148	KOG0698	Serine/threonine protein phosphatase	K14497//protein phosphatase 2C [EC:3.1.3.16]	0	545	tcc:TCM_041761	ko04075//Plant hormone signal transduction//Signal transduction//Environmental Information Processing	–	–	–	T	COG0631	Phosphatase	123	386	PP2C	Family	233.2	2.8e-69
Unigene0077321	FEZ	1565	0.88	0.5229	0.7644	1.5011	2.4673	2.0506	0.722433	2.00633	1.47362	1.22497e-08	3.90205e-06	up	XP_008813634.1	300	7e-97	PREDICTED: NAC domain-containing protein 35-like [Phoenix dactylifera]	sp|Q9ZVH0|FEZ_ARATH	168	1.2e-45	Protein FEZ OS=Arabidopsis thaliana GN=FEZ PE=2 SV=1	–	–	–	–	–	–	–	–	–	–	–	–	–	S	ENOG410Y9QS	nac domain	4	131	NAM	Family	153.9	2.1e-45
Unigene0077348	–	1057	0.5674	0.3667	0.2208	0.9708	1.0987	1.0489	0.384967	1.03947	1.43304	3.90535e-05	0.00398413	up	–	–	–	–	–	–	–	–	–	–	–	–	–	–	–	–	–	–	–	–	–	–	–	–	–	–	–	–	–	–
Unigene0077370	PR10-1	710	0.5006	0.4853	0.6575	0.1141	0	0.0822	0.5478	0.0654333	-3.06555	4.1071e-05	0.00415733	down	XP_019191326.1	165	2e-49	PREDICTED: major allergen Pru ar 1-like [Ipomoea nil]	sp|P93333|PR101_MEDTR	108	2.75e-28	Class-10 pathogenesis-related protein 1 OS=Medicago truncatula GN=PR10-1 PE=2 SV=1	–	–	–	–	–	–	–	–	–	–	–	–	–	S	ENOG410YZ38	Pathogenesis-related protein	1	120	Bet_v_1	Domain	49.4	3.3e-13
Unigene0077832	–	584	0.6085	0.7006	0.5995	1.2947	2.8336	0.9991	0.6362	1.70913	1.42571	0.00106363	0.0496764	up	EOX93377.1	206	5e-66	PTB domain-containing engulfment adapter protein 1 isoform 1 [Theobroma cacao]	–	–	–	–	–	–	–	–	–	–	–	–	–	–	–	–	–	S	ENOG410XZ65	NA	–	–	–	–	–	–
Unigene0078198	CYP94B3	1247	0	0	0	0.3681	0.2561	0.4211	0.001	0.348433	8.44474	2.32467e-09	8.63925e-07	up	XP_018851327.1	484	4e-167	PREDICTED: cytochrome P450 94B3-like [Juglans regia]	sp|Q9SMP5|C94B3_ARATH	394	4.09e-133	Cytochrome P450 94B3 OS=Arabidopsis thaliana GN=CYP94B3 PE=2 SV=1	At3g01900	410	4.78e-140	KOG0157	Cytochrome P450 CYP4/CYP19/CYP26 subfamilies	–	–	–	–	–	–	–	–	Q	COG2124	Cytochrome p450	22	409	p450	Domain	132.7	1.2e-38
Unigene0078879	–	508	0	0	0	0.3721	0.5715	0.1723	0.001	0.371967	8.53903	0.000364722	0.0234436	up	–	–	–	–	–	–	–	–	–	–	–	–	–	–	–	–	–	–	–	–	–	–	–	–	–	–	–	–	–	–
Unigene0079192	–	1018	0	0.55	0.4586	0	0	0	0.3362	0.001	-8.39318	0.000147002	0.0115174	down	GAV92955.1	99.8	2e-32	zf-RVT domain-containing protein, partial [Cephalotus follicularis]	–	–	–	–	At4g11710	105	1.01e-24	KOG1075	FOG: Reverse transcriptase	–	–	–	–	–	–	–	–	S	ENOG410Y65V	Retrotransposon protein	131	207	zf-RVT	Domain	79.8	1.2e-22
Unigene0079308	–	675	0.3291	0.319	0.4322	1.0801	1.4624	0.8212	0.3601	1.12123	1.63862	9.24258e-05	0.00794865	up	EOY22720.1	102	1e-25	Bifunctional inhibitor/lipid-transfer protein/seed storage 2S albumin superfamily protein [Theobroma cacao]	–	–	–	–	–	–	–	–	–	–	–	–	–	–	–	–	–	S	ENOG4111EDW	NA	17	77	LTP_2	Family	31.5	1.3e-07
Unigene0079348	–	473	0.9392	1.1837	0.7402	2.1123	2.0869	2.0355	0.954367	2.07823	1.12274	0.000439844	0.0265481	up	–	–	–	–	–	–	–	–	–	–	–	–	–	–	–	–	–	–	–	–	–	–	–	–	–	–	–	–	–	–
Unigene0079450	Pol	1487	0	0.8544	0.8633	0.0363	0	0	0.572567	0.0121	-5.56436	2.65518e-05	0.00294344	down	BAB09379.1	139	4e-60	non-LTR retroelement reverse transcriptase-like protein [Arabidopsis thaliana]	sp|P11369|LORF2_MOUSE	57.4	2.44e-07	LINE-1 retrotransposable element ORF2 protein OS=Mus musculus GN=Pol PE=1 SV=2	At1g51750	130	3.04e-56	KOG1075	FOG: Reverse transcriptase	–	–	–	–	–	–	–	–	S	ENOG410Y65V	Retrotransposon protein	–	–	–	–	–	–
Unigene0079632	At4g33300	2841	2.6504	2.4027	2.4647	5.2372	5.2423	4.7444	2.50593	5.07463	1.01796	2.51618e-20	4.09104e-17	up	XP_012851693.1	987	0	PREDICTED: probable disease resistance protein At4g33300 isoform X2 [Erythranthe guttata]	sp|Q9SZA7|DRL29_ARATH	724	0	Probable disease resistance protein At4g33300 OS=Arabidopsis thaliana GN=At4g33300 PE=2 SV=3	At3g50950	120	3.38e-27	KOG4658	Apoptotic ATPase	–	–	–	–	–	–	–	–	S	ENOG410Y7SX	disease resistance protein	35|583	296|604	NB-ARC|LRR_1	Domain|Repeat	152.3|11.3	1.1e-44|0.26
Unigene0079810	–	490	1.1786	1.3184	2.0245	0.7164	0.5332	0.1191	1.50717	0.456233	-1.724	0.000525489	0.0300886	down	–	–	–	–	–	–	–	–	–	–	–	–	–	–	–	–	–	–	–	–	–	–	–	–	–	–	–	–	–	–

## Sheet: Table S4c
Table S4c DEGs in the comparison SD13-vs.-LD13
Gene_ID	Symbol	Gene Length	LD13-1_RPKM	LD13-2_RPKM	LD13-3_RPKM	SD13-1_RPKM	SD13-2_RPKM	SD13-3_RPKM	LD13_RPKM	SD13_RPKM	log2(SD13/LD13)	P-value	FDR	Up/Down	Nr-ID	Nr-Score	Nr-Evalue	Nr-annotation	Swissprot-ID	Swissprot-Score	Swissprot-Evalue	Swissprot-annotation	KOG-Protein-or-Domain	KOG-Score	KOG-Evalue	KOG-ID	KOG-Function-Description	KO-ID	KEGG-Evalue	KEGG-Score	KEGG-Gene	Pathway	GO Component	GO Function	GO Process	Class eggNOG	eggNOG ID	eggNOG Description	Pfam-alignment_start	Pfam-alignment_end	Pfam-hmm_name	Pfam-type	Pfam-bit_core	Pfam-E_value
Unigene0000441	–	1075	0.6486	0.594	0.4438	1.0911	1.2277	1.1468	0.562133	1.1552	1.03916	0.000695701	0.0440164	up	–	–	–	–	–	–	–	–	–	–	–	–	–	–	–	–	–	–	–	–	–	–	–	–	–	–	–	–	–	–
Unigene0000449	4b	1685	1.5832	1.8949	1.3656	0.8746	0.6394	0.7683	1.61457	0.760767	-1.08562	4.29989e-06	0.000716534	down	GAV71502.1	161	1e-43	MP domain-containing protein, partial [Cephalotus follicularis]	sp|Q6XKE6|POLG_PVCV2	66.2	7.04e-10	Genome polyprotein OS=Petunia vein clearing virus (isolate Hohn) PE=3 SV=1	–	–	–	–	–	–	–	–	–	–	–	–	–	S	ENOG410YF14	zinc knuckle family protein	53	164	MP	Family	60.9	9e-17
Unigene0000607	CMB1	1004	0	0	0	0.8986	0.1073	0.1535	0.001	0.386467	8.5942	5.09567e-05	0.00560099	up	XP_010257958.1	327	2e-110	PREDICTED: developmental protein SEPALLATA 1 [Nelumbo nucifera]	sp|Q39685|CMB1_DIACA	277	2.82e-92	MADS-box protein CMB1 OS=Dianthus caryophyllus GN=CMB1 PE=2 SV=1	At5g15800	246	3.62e-80	KOG0014	MADS box transcription factor	K09264//MADS-box transcription factor, plant	1.78e-106	315	sly:543884	–	GO:0044424//intracellular part;GO:0044464//cell part;GO:0043227//membrane-bounded organelle;GO:0043226//organelle;GO:0043229//intracellular organelle;GO:0043231//intracellular membrane-bounded organelle;GO:0005622//intracellular;GO:0005623//cell	GO:0016628//oxidoreductase activity, acting on the CH-CH group of donors, NAD or NADP as acceptor;GO:0005515//protein binding;GO:0001071//nucleic acid binding transcription factor activity;GO:0003824//catalytic activity;GO:0016627//oxidoreductase activity, acting on the CH-CH group of donors;GO:0016491//oxidoreductase activity;GO:0005488//binding	GO:0006725//cellular aromatic compound metabolic process;GO:0009059//macromolecule biosynthetic process;GO:0032774//RNA biosynthetic process;GO:0071704//organic substance metabolic process;GO:1901576//organic substance biosynthetic process;GO:0006351//transcription, DNA-templated;GO:0006139//nucleobase-containing compound metabolic process;GO:0046483//heterocycle metabolic process;GO:1901362//org…	K	COG5068	Transcription factor	9|81	59|170	SRF-TF|K-box	Domain|Family	97.6|97.5	1.5e-28|2.7e-28
Unigene0001167	alphaTub84B	502	0	0	0	0	0	4.8504	0.001	1.6168	10.6589	0.000548407	0.0370787	up	JAT57948.1	347	5e-119	Tubulin alpha-1 chain, partial [Anthurium amnicola]	sp|P06603|TBA1_DROME	348	5.5e-120	Tubulin alpha-1 chain OS=Drosophila melanogaster GN=alphaTub84B PE=2 SV=1	Hs17921991	347	1.98e-120	KOG1376	Alpha tubulin	K07374//tubulin alpha	9.49e-102	303	cre:CHLREDRAFT_186023	ko04145//Phagosome//Transport and catabolism//Cellular Processes	–	–	–	Z	COG5023	protein polymerization	4|101	63|166	Tubulin|Tubulin_C	Domain|Domain	46.6|92.3	3.2e-12|2.2e-26
Unigene0001212	FLA9	940	5.2245	4.7554	2.5375	8.9264	9.6277	10.8203	4.17247	9.79147	1.23062	4.6929e-08	1.33775e-05	up	XP_009773188.1	298	2e-99	PREDICTED: fasciclin-like arabinogalactan protein 9 [Nicotiana sylvestris]	sp|Q9ZWA8|FLA9_ARATH	223	8.44e-71	Fasciclin-like arabinogalactan protein 9 OS=Arabidopsis thaliana GN=FLA9 PE=1 SV=1	–	–	–	–	–	–	–	–	–	–	–	–	–	M	ENOG410YJJE	fasciclin-like arabinogalactan protein	41	175	Fasciclin	Family	71.3	6.4e-20
Unigene0001276	–	3798	0.2953	0.2354	0.2734	0.5464	0.4752	0.6492	0.268033	0.556933	1.05509	2.95342e-05	0.00348239	up	AFK13856.1	117	2e-31	Ty3/gypsy retrotransposon protein [Beta vulgaris subsp. vulgaris] [Beta vulgaris]	–	–	–	–	At2g16680	55.8	4.2e-07	KOG1075	FOG: Reverse transcriptase	–	–	–	–	–	–	–	–	S	ENOG4111MK6	Retrotransposon protein	5	78	Retrotrans_gag	Family	38.1	1e-09
Unigene0001292	–	570	2.7656	2.2406	3.0523	1.3191	1.5121	0.8652	2.68617	1.23213	-1.12439	0.000212632	0.0176222	down	–	–	–	–	–	–	–	–	–	–	–	–	–	–	–	–	–	–	–	–	–	–	–	–	–	–	–	–	–	–
Unigene0001910	–	387	0.235	0	0.29	1.5542	1.1136	0.7168	0.175	1.1282	2.6886	0.000431912	0.0311509	up	–	–	–	–	–	–	–	–	–	–	–	–	–	–	–	–	–	–	–	–	–	–	–	–	–	–	–	–	–	–
Unigene0001913	–	1377	2.5317	2.8984	2.8326	1.2449	1.4083	1.343	2.75423	1.33207	-1.04798	2.80735e-08	8.30687e-06	down	–	–	–	–	–	–	–	–	–	–	–	–	–	–	–	–	–	–	–	–	–	–	–	–	–	–	–	–	–	–
Unigene0001929	–	1376	0.5728	0.7889	0.5506	0.2623	0.2349	0.2688	0.637433	0.255333	-1.31989	0.000606846	0.039819	down	XP_018859648.1	58.2	5e-07	PREDICTED: DNA-directed RNA polymerase 2A-like [Juglans regia]	–	–	–	–	–	–	–	–	–	–	–	–	–	–	–	–	–	L	COG0708	Exodeoxyribonuclease III	–	–	–	–	–	–
Unigene0002282	–	944	1.6378	1.522	1.3971	0.669	0.4851	0.3918	1.51897	0.5153	-1.55961	8.88652e-07	0.000181036	down	–	–	–	–	–	–	–	–	–	–	–	–	–	–	–	–	–	–	–	–	–	–	–	–	–	–	–	–	–	–
Unigene0002661	–	888	2.3897	1.4382	1.1376	0.6096	0.5156	0.833	1.65517	0.652733	-1.34241	0.000308895	0.0239034	down	OIS98246.1	68.2	1e-28	histone-lysine n-methyltransferase atx3 [Nicotiana attenuata]	–	–	–	–	–	–	–	–	–	–	–	–	–	–	–	–	–	S	ENOG4111MDI	ZnF_PMZ	–	–	–	–	–	–
Unigene0002996	KCS4	1693	1.3788	1.0184	1.7404	4.2279	3.341	3.9323	1.3792	3.83373	1.47492	7.14801e-13	4.9227e-10	up	XP_019154703.1	698	0	PREDICTED: 3-ketoacyl-CoA synthase 17-like [Ipomoea nil]	sp|Q9LN49|KCS4_ARATH	404	1.16e-134	3-ketoacyl-CoA synthase 4 OS=Arabidopsis thaliana GN=KCS4 PE=2 SV=1	–	–	–	–	–	K15397//3-ketoacyl-CoA synthase [EC:2.3.1.199]	0	629	vvi:100251146	ko01110//Biosynthesis of secondary metabolites//Global and Overview//Metabolism;ko00062//Fatty acid elongation//Lipid metabolism//Metabolism	–	–	–	U	ENOG410YG92	3-ketoacyl-CoA synthase	57|363	343|443	FAE1_CUT1_RppA|ACP_syn_III_C	Family|Domain	359.0|39.4	1.4e-107|4.2e-10
Unigene0003314	–	229	0	0.1394	0	109.398	0	0	0.0464667	36.466	9.61614	7.78089e-06	0.00115557	up	BAA10929.1	50.1	1e-06	cytochrome P450 like_TBP [Nicotiana tabacum]	–	–	–	–	–	–	–	–	–	–	–	–	–	–	–	–	–	S	ENOG410XVWA	NA	–	–	–	–	–	–
Unigene0003403	–	422	9.9134	5.8259	8.179	0	0	0	7.97277	0.001	-12.9609	2.91333e-46	1.88932e-42	down	–	–	–	–	–	–	–	–	–	–	–	–	–	–	–	–	–	–	–	–	–	–	–	–	–	–	–	–	–	–
Unigene0003489	–	242	3.758	3.1665	3.5946	0	0	0	3.50637	0.001	-11.7758	1.53496e-16	1.63633e-13	down	–	–	–	–	–	–	–	–	–	–	–	–	–	–	–	–	–	–	–	–	–	–	–	–	–	–	–	–	–	–
Unigene0003490	–	334	1.9968	2.6767	1.7643	0	0	0	2.14593	0.001	-11.0674	2.50169e-13	1.81948e-10	down	–	–	–	–	–	–	–	–	–	–	–	–	–	–	–	–	–	–	–	–	–	–	–	–	–	–	–	–	–	–
Unigene0003491	X-element\ORF2	1075	4.9632	4.3364	4.7509	0	0	0	4.6835	0.001	-12.1934	1.73209e-82	1.68491e-78	down	XP_006607041.1	70.5	6e-11	PREDICTED: RNA-directed DNA polymerase from mobile element jockey-like [Glycine max]	sp|Q9NBX4|RTXE_DROME	126	1.77e-30	Probable RNA-directed DNA polymerase from transposon X-element OS=Drosophila melanogaster GN=X-element\ORF2 PE=3 SV=1	CE10688	57.4	1.6e-08	KOG1075	FOG: Reverse transcriptase	–	–	–	–	–	–	–	–	S	ENOG410ZN99	NA	2	101	RVT_1	Family	27.3	1.8e-06
Unigene0003564	PRR37	3240	19.7233	19.2855	21.4791	9.7	8.8369	8.8469	20.1626	9.12793	-1.14332	3.40919e-32	1.15351e-28	down	XP_015073256.1	879	0	PREDICTED: two-component response regulator-like PRR37 [Solanum pennellii]	sp|A2YQ93|PRR37_ORYSI	540	1.68e-177	Two-component response regulator-like PRR37 OS=Oryza sativa subsp. indica GN=PRR37 PE=2 SV=2	At5g02810	433	1.22e-137	KOG1601	GATA-4/5/6 transcription factors	K12129//pseudo-response regulator 7	0	875	sly:101254785	ko04712//Circadian rhythm - plant//Environmental adaptation//Organismal Systems	–	–	–	K	COG5641	Transcription factor	99|732	210|775	Response_reg|CCT	Domain|Motif	69.5|65.3	2e-19|2.4e-18
Unigene0003624	–	250	1.2126	0.6386	0.6735	0	0	0	0.841567	0.001	-9.71693	0.000261107	0.0209481	down	–	–	–	–	–	–	–	–	–	–	–	–	–	–	–	–	–	–	–	–	–	S	ENOG4111RKA	Reverse transcriptase	–	–	–	–	–	–
Unigene0003643	–	1033	0.9391	1.4836	1.1409	2.2709	3.2071	2.0587	1.18787	2.51223	1.0806	5.315e-05	0.00579298	up	XP_010651697.1	92	9e-20	PREDICTED: protein SRC2 [Vitis vinifera]	–	–	–	–	–	–	–	–	–	–	–	–	–	–	–	–	–	S	ENOG41113T5	C2 domain	6	78	C2	Domain	24.3	1.8e-05
Unigene0003790	RTase	1271	1.3357	1.8087	1.3468	0	0	0	1.49707	0.001	-10.5479	5.11068e-33	1.80781e-29	down	XP_006607041.1	240	2e-72	PREDICTED: RNA-directed DNA polymerase from mobile element jockey-like [Glycine max]	sp|Q95SX7|RTBS_DROME	279	3.59e-84	Probable RNA-directed DNA polymerase from transposon BS OS=Drosophila melanogaster GN=RTase PE=2 SV=1	7294764_2	162	4.12e-47	KOG1075	FOG: Reverse transcriptase	–	–	–	–	–	–	–	–	S	ENOG410ZN99	NA	64	325	RVT_1	Family	148.8	1.2e-43
Unigene0003878	XRI1	801	2.5735	3.1889	3.8887	6.045	8.2048	6.1951	3.21703	6.81497	1.08298	1.72212e-07	4.26806e-05	up	XP_019253335.1	246	5e-79	PREDICTED: protein XRI1 [Nicotiana attenuata]	sp|Q6NLW5|XRI1_ARATH	182	3.19e-55	Protein XRI1 OS=Arabidopsis thaliana GN=XRI1 PE=1 SV=2	–	–	–	–	–	–	–	–	–	–	–	–	–	S	ENOG410YGP1	NA	–	–	–	–	–	–
Unigene0003985	FLA19	1477	0.4515	0.3459	0.228	0.9774	1.0577	0.8347	0.3418	0.9566	1.48476	5.94777e-06	0.000922035	up	KZV19529.1	260	8e-81	fasciclin-like arabinogalactan protein 20 [Dorcoceras hygrometricum]	sp|Q5Q0H2|FLA19_ARATH	55.8	1.78e-07	Fasciclin-like arabinogalactan protein 19 OS=Arabidopsis thaliana GN=FLA19 PE=2 SV=2	–	–	–	–	–	–	–	–	–	–	–	–	–	S	ENOG41113TG	FAS1	155	290	Fasciclin	Family	25.9	7.5e-06
Unigene0004262	OSH71	2374	0.664	0.7128	0.9456	2.9897	4.4135	3.7261	0.774133	3.70977	2.26067	1.94239e-27	4.58057e-24	up	XP_019188031.1	101	7e-21	PREDICTED: homeobox protein knotted-1-like 1 isoform X3 [Ipomoea nil]	sp|Q7GDL5|KNOSA_ORYSJ	85.5	1.1e-16	Homeobox protein knotted-1-like 10 OS=Oryza sativa subsp. japonica GN=OSH71 PE=2 SV=1	At4g08150	79.7	3.11e-15	KOG0773	Transcription factor MEIS1 and related HOX domain proteins	K16670//homeobox protein Meis2	1.99e-20	97.8	egr:104414672	–	GO:0043229//intracellular organelle;GO:0044464//cell part;GO:0005623//cell;GO:0043231//intracellular membrane-bounded organelle;GO:0043227//membrane-bounded organelle;GO:0005622//intracellular;GO:0043226//organelle;GO:0044424//intracellular part	GO:0001071//nucleic acid binding transcription factor activity;GO:0003676//nucleic acid binding;GO:0003677//DNA binding;GO:0097159//organic cyclic compound binding;GO:0005488//binding;GO:1901363//heterocyclic compound binding	GO:0016070//RNA metabolic process;GO:0034641//cellular nitrogen compound metabolic process;GO:0006725//cellular aromatic compound metabolic process;GO:0006351//transcription, DNA-templated;GO:0044271//cellular nitrogen compound biosynthetic process;GO:0010467//gene expression;GO:0044237//cellular metabolic process;GO:0071704//organic substance metabolic process;GO:0009059//macromolecule biosynthe…	K	ENOG410XPMQ	homeobox	1	28	Homeobox_KN	Family	36.5	2.5e-09
Unigene0004315	AHP1	1247	0.3647	0.5889	0.4726	1.8329	1.404	1.2358	0.4754	1.4909	1.64897	6.70952e-08	1.85156e-05	up	XP_007030761.1	70.5	4e-19	PREDICTED: histidine-containing phosphotransfer protein 1 [Theobroma cacao]	sp|Q9ZNV9|AHP1_ARATH	54.7	8.14e-12	Histidine-containing phosphotransfer protein 1 OS=Arabidopsis thaliana GN=AHP1 PE=1 SV=1	At3g21510	54.7	1.54e-12	KOG4747	Two-component phosphorelay intermediate involved in MAP kinase cascade regulation	K14490//histidine-containing phosphotransfer peotein	1.01e-19	70.5	tcc:TCM_026508	ko04075//Plant hormone signal transduction//Signal transduction//Environmental Information Processing	–	GO:0003824//catalytic activity;GO:0016491//oxidoreductase activity;GO:0016628//oxidoreductase activity, acting on the CH-CH group of donors, NAD or NADP as acceptor;GO:0016627//oxidoreductase activity, acting on the CH-CH group of donors;GO:0060089//molecular transducer activity	GO:0008152//metabolic process;GO:0044710//single-organism metabolic process;GO:0044699//single-organism process	T	COG2198	Histidine kinase	–	–	–	–	–	–
Unigene0004441	–	326	1.0229	0.5877	0.7747	0	0	0	0.7951	0.001	-9.63499	2.86161e-05	0.00339665	down	–	–	–	–	–	–	–	–	–	–	–	–	–	–	–	–	–	–	–	–	–	–	–	–	–	–	–	–	–	–
Unigene0004581	–	267	0.7948	0.3588	0.9459	0	0	0	0.699833	0.001	-9.45087	0.000732902	0.0457443	down	–	–	–	–	–	–	–	–	–	–	–	–	–	–	–	–	–	–	–	–	–	–	–	–	–	–	–	–	–	–
Unigene0004582	RTase	1357	3.4626	4.1411	2.7503	0	0	0	3.45133	0.001	-11.7529	4.84225e-64	4.18699e-60	down	XP_006607041.1	93.6	3e-18	PREDICTED: RNA-directed DNA polymerase from mobile element jockey-like [Glycine max]	sp|Q95SX7|RTBS_DROME	107	2.14e-23	Probable RNA-directed DNA polymerase from transposon BS OS=Drosophila melanogaster GN=RTase PE=2 SV=1	CE12396	120	7.53e-29	KOG1075	FOG: Reverse transcriptase	–	–	–	–	–	–	–	–	S	ENOG410Y65V	Retrotransposon protein	1	128	RVT_1	Family	89.5	1.7e-25
Unigene0004737	SCM1	1259	0.4575	0.4058	0.3343	1.481	1.2622	1.6647	0.3992	1.4693	1.87995	2.7067e-10	1.21756e-07	up	AHW58040.1	341	7e-115	FUL [Coffea arabica]	sp|Q42429|AGL8_SOLTU	271	2.75e-88	Agamous-like MADS-box protein AGL8 homolog OS=Solanum tuberosum PE=2 SV=1	At1g69120	227	5.46e-72	KOG0014	MADS box transcription factor	K09264//MADS-box transcription factor, plant	4.08e-97	295	sly:543887	–	–	–	–	K	COG5068	Transcription factor	9|71	47|160	SRF-TF|K-box	Domain|Family	53.7|107.7	7.8e-15|1.8e-31
Unigene0004803	Pol	233	1.6914	1.5074	1.3248	0	0	0	1.50787	0.001	-10.5583	4.55922e-07	9.99445e-05	down	JAT74185.1	84	1e-18	hypothetical protein g.100086, partial [Auxenochlorella protothecoides]	sp|P11369|LORF2_MOUSE	119	7.19e-32	LINE-1 retrotransposable element ORF2 protein OS=Mus musculus GN=Pol PE=1 SV=2	–	–	–	–	–	–	–	–	–	–	–	–	–	S	ENOG410Y9TZ	NA	–	–	–	–	–	–
Unigene0004815	–	236	1.0276	0.947	0.4756	0	0	0	0.816733	0.001	-9.67372	0.000603617	0.0397076	down	–	–	–	–	–	–	–	–	–	–	–	–	–	–	–	–	–	–	–	–	–	S	ENOG410XPUM	Dmx-like 1	–	–	–	–	–	–
Unigene0004907	–	204	1.0402	0.7826	1.9258	0	0	0	1.24953	0.001	-10.2872	5.75542e-05	0.00614393	down	–	–	–	–	–	–	–	–	–	–	–	–	–	–	–	–	–	–	–	–	–	S	ENOG4111EGX	NA	–	–	–	–	–	–
Unigene0005216	–	953	1.336	1.9097	2.5323	0	0	0	1.926	0.001	-10.9114	8.7904e-28	2.13774e-24	down	–	–	–	–	–	–	–	–	–	–	–	–	–	–	–	–	–	–	–	–	–	–	–	–	–	–	–	–	–	–
Unigene0005232	–	1640	0.5915	0.4088	0.8042	1.5954	1.2975	1.1276	0.6015	1.34017	1.15578	4.98654e-05	0.00552788	up	XP_015083302.1	64.7	1e-08	PREDICTED: serine/threonine-protein kinase RIO1-like [Solanum pennellii]	–	–	–	–	At5g37350_1	60.5	3.52e-09	KOG2270	Serine/threonine protein kinase involved in cell cycle control	K07178//RIO kinase 1 [EC:2.7.11.1]	3.24e-09	64.7	sly:101261733	ko03008//Ribosome biogenesis in eukaryotes//Translation//Genetic Information Processing	–	–	–	T	COG1718	serine threonine-protein kinase	–	–	–	–	–	–
Unigene0005239	–	854	0.071	0.0748	0.1314	0.6691	1.1985	0.6857	0.0924	0.8511	3.20336	1.04883e-07	2.77623e-05	up	KYP69815.1	87	7e-17	Retrovirus-related Pol polyprotein from transposon TNT 1-94 [Cajanus cajan]	–	–	–	–	–	–	–	–	–	–	–	–	–	–	–	–	–	–	–	–	–	–	–	–	–	–
Unigene0005846	GAPDH	1169	1.2188	1.0106	0.9842	0	0	0	1.0712	0.001	-10.065	9.94491e-24	1.75891e-20	down	JAT54118.1	533	0	Glyceraldehyde-3-phosphate dehydrogenase 2 [Anthurium amnicola]	sp|P04406|G3P_HUMAN	692	0	Glyceraldehyde-3-phosphate dehydrogenase OS=Homo sapiens GN=GAPDH PE=1 SV=3	Hs7669492	692	0	KOG0657	Glyceraldehyde 3-phosphate dehydrogenase	K00134//glyceraldehyde 3-phosphate dehydrogenase [EC:1.2.1.12]	2.98e-179	509	atr:18443315	ko01100//Metabolic pathways//Global and Overview//Metabolism;ko01110//Biosynthesis of secondary metabolites//Global and Overview//Metabolism;ko01130//Biosynthesis of antibiotics//Global and Overview//Metabolism;ko01120//Microbial metabolism in diverse environments//Global and Overview//Metabolism;ko01200//Carbon metabolism//Global and Overview//Metabolism;ko01230//Biosynthesis of amino acids//Glo…	–	–	–	G	COG0057	glyceraldehyde3phosphate dehydrogenase	1|153	148|310	Gp_dh_N|Gp_dh_C	Domain|Domain	200.8|242.4	9.2e-60|1.1e-72
Unigene0005989	–	587	10.1221	9.1925	10.8039	5.2259	3.8085	5.4607	10.0395	4.8317	-1.05508	6.12181e-09	2.11736e-06	down	AHI85713.1	51.2	8e-07	stress-induced protein 8 [Capsicum annuum]	–	–	–	–	–	–	–	–	–	–	–	–	–	–	–	–	–	–	–	–	–	–	–	–	–	–
Unigene0006233	ERF118	2087	0.6101	0.459	0.6454	1.4266	1.5616	1.1076	0.5715	1.36527	1.25636	2.10942e-07	5.08226e-05	up	XP_016434934.1	171	1e-44	PREDICTED: ethylene-responsive transcription factor CRF6-like [Nicotiana tabacum]	sp|Q9CA27|EF118_ARATH	102	1.39e-22	Ethylene-responsive transcription factor ERF118 OS=Arabidopsis thaliana GN=ERF118 PE=2 SV=1	–	–	–	–	–	–	–	–	–	–	–	–	–	S	ENOG410Z0KN	AP2 domain	85	134	AP2	Domain	48.7	5.5e-13
Unigene0006330	–	2052	0.5318	0.249	0.2598	1.0113	0.7219	0.8111	0.346867	0.8481	1.28985	0.000100599	0.00970105	up	CDY29168.1	110	7e-24	BnaC09g15650D [Brassica napus]	–	–	–	–	–	–	–	–	–	–	–	–	–	–	–	–	–	S	ENOG4111K31	expressed protein	–	–	–	–	–	–
Unigene0006385	Act5C	1166	0	0	0	0	0	5.2074	0.001	1.7358	10.7614	6.97898e-05	0.0071462	up	JAT58481.1	766	0	Actin-5C, partial [Anthurium amnicola]	sp|P84185|ACT5C_ANOGA	785	0	Actin-5C OS=Anopheles gambiae GN=Act5C PE=2 SV=1	7290649	785	0	KOG0676	Actin and related proteins	K12313//actin, aortic smooth muscle	0	747	zma:100274491	–	GO:0009536//plastid;GO:0005634//nucleus;GO:0016020//membrane;GO:0005623//cell;GO:0005737//cytoplasm;GO:0043231//intracellular membrane-bounded organelle;GO:0044424//intracellular part;GO:0043227//membrane-bounded organelle;GO:0043226//organelle;GO:0044444//cytoplasmic part;GO:0070013//intracellular organelle lumen;GO:0030312//external encapsulating structure;GO:0044435//plastid part;GO:0043232//i…	GO:0097367//carbohydrate derivative binding;GO:0005488//binding;GO:0032549//ribonucleoside binding;GO:0097159//organic cyclic compound binding;GO:0046914//transition metal ion binding;GO:0036094//small molecule binding;GO:1901363//heterocyclic compound binding;GO:0001883//purine nucleoside binding;GO:0043167//ion binding;GO:0046872//metal ion binding;GO:0032550//purine ribonucleoside binding;GO:0…	GO:0044707//single-multicellular organism process;GO:0050896//response to stimulus;GO:0009416//response to light stimulus;GO:0000902//cell morphogenesis;GO:0030154//cell differentiation;GO:0009987//cellular process;GO:0048468//cell development;GO:0006950//response to stress;GO:0009913//epidermal cell differentiation;GO:0007275//multicellular organism development;GO:0048731//system development;GO:…	Z	COG5277	Actin-related protein	17	388	Actin	Family	537	1.5e-161
Unigene0006497	–	6270	1.523	1.8027	1.6783	3.6598	4.8156	3.0281	1.668	3.8345	1.20092	1.76796e-13	1.32293e-10	up	–	–	–	–	–	–	–	–	–	–	–	–	–	–	–	–	–	–	–	–	–	–	–	–	–	–	–	–	–	–
Unigene0006508	–	3100	0.6063	0.5253	0.4798	0.1746	0.3389	0.2088	0.537133	0.240767	-1.15764	0.000180328	0.0155926	down	–	–	–	–	–	–	–	–	–	–	–	–	–	–	–	–	–	–	–	–	–	–	–	–	–	–	–	–	–	–
Unigene0006558	–	1621	0.7293	0.9849	0.4501	0.2968	0.3323	0.2472	0.721433	0.2921	-1.3044	0.000777485	0.0479783	down	CDY27772.1	659	0	BnaA05g31810D [Brassica napus]	–	–	–	–	At5g40820	74.7	2.04e-13	KOG0890	Protein kinase of the PI-3 kinase family involved in mitotic growth, DNA repair and meiotic recombination	–	–	–	–	–	–	–	–	S	ENOG4111868	Pfam:DUF248	300	416	Methyltransf_29	Family	28.1	5.4e-07
Unigene0006777	tc1a	631	2.0178	1.2144	1.6899	0	0	0	1.6407	0.001	-10.6801	1.76151e-18	2.17592e-15	down	XP_005718812.1	55.8	4e-07	Transposase [Chondrus crispus]	sp|P03934|TC1A_CAEEL	65.5	1.29e-11	Transposable element Tc1 transposase OS=Caenorhabditis elegans GN=tc1a PE=3 SV=1	–	–	–	–	–	–	–	–	–	–	–	–	–	S	ENOG4111RI3	to H28G03.4 Hydra magnipapillata	–	–	–	–	–	–
Unigene0006883	–	907	0.9693	1.2673	0.8663	0.3316	0.5345	0.2039	1.0343	0.356667	-1.53601	0.000276842	0.0219614	down	–	–	–	–	–	–	–	–	–	–	–	–	–	–	–	–	–	–	–	–	–	–	–	–	–	–	–	–	–	–
Unigene0006937	–	700	1.0827	1.5508	0.9621	0	0	0	1.19853	0.001	-10.2271	3.83906e-15	3.68839e-12	down	–	–	–	–	–	–	–	–	–	–	–	–	–	–	–	–	–	–	–	–	–	–	–	–	–	–	–	–	–	–
Unigene0007097	–	667	1.818	1.819	2.4822	5.3656	5.3304	5.5913	2.03973	5.4291	1.41233	1.39922e-11	7.72258e-09	up	NP_001118559.1	120	2e-33	cold-regulated protein [Arabidopsis thaliana]	–	–	–	–	–	–	–	–	–	–	–	–	–	–	–	–	–	S	ENOG410Y4M9	NA	–	–	–	–	–	–
Unigene0007135	–	352	0.689	0.8164	0.7175	0	0	0	0.740967	0.001	-9.53326	1.9788e-05	0.00248776	down	–	–	–	–	–	–	–	–	–	–	–	–	–	–	–	–	–	–	–	–	–	–	–	–	–	–	–	–	–	–
Unigene0007600	–	380	0.8775	0.8402	0.2954	0	0	0	0.671033	0.001	-9.39024	8.431e-05	0.00832625	down	–	–	–	–	–	–	–	–	–	–	–	–	–	–	–	–	–	–	–	–	–	–	–	–	–	–	–	–	–	–
Unigene0007650	–	306	0.0991	0.1043	0.2751	246.396	0.176	0.2014	0.1595	82.2577	9.01045	5.09971e-06	0.000814916	up	ACU44975.1	52	4e-08	senescence-associated protein-like, partial [Pfiesteria piscicida]	–	–	–	–	–	–	–	–	–	–	–	–	–	–	–	–	–	S	ENOG410Y2ES	NA	–	–	–	–	–	–
Unigene0007791	–	279	3.0423	2.4033	2.3133	0	0	0	2.5863	0.001	-11.3367	7.23107e-14	5.68413e-11	down	XP_010105335.1	56.2	2e-08	DNA-directed RNA polymerase I subunit rpa1 [Morus notabilis]	–	–	–	–	–	–	–	–	–	K03231//elongation factor 1-alpha	3.75e-06	47.8	mtr:MTR_5g037350	ko03013//RNA transport//Translation//Genetic Information Processing	–	–	–	S	ENOG410Y42B	NA	–	–	–	–	–	–
Unigene0007802	–	288	4.2104	3.8803	3.8974	0	0	0	3.99603	0.001	-11.9644	1.73178e-22	2.86743e-19	down	–	–	–	–	–	–	–	–	–	–	–	–	–	–	–	–	–	–	–	–	–	G	ENOG4110QTT	Major Facilitator Superfamily	–	–	–	–	–	–
Unigene0007904	SRG1	1407	0.2585	0.5446	0.3789	0.8122	1.072	0.7886	0.394	0.890933	1.17712	0.000631934	0.0410156	up	XP_017221149.1	342	2e-112	PREDICTED: S-norcoclaurine synthase 1-like [Daucus carota subsp. sativus] [Daucus carota]	sp|Q39224|SRG1_ARATH	244	1.56e-75	Protein SRG1 OS=Arabidopsis thaliana GN=SRG1 PE=2 SV=1	At3g21420	254	1.89e-80	KOG0143	Iron/ascorbate family oxidoreductases	–	–	–	–	–	–	–	–	S	COG3491	2OGFe(II) oxygenase	–	–	–	–	–	–
Unigene0007943	PI1	347	0.6989	1.8403	1.1322	2.6001	7.7622	3.1976	1.2238	4.51997	1.88494	9.3884e-05	0.00914412	up	XP_008391172.1	106	2e-29	PREDICTED: glu S.griseus protease inhibitor-like [Malus domestica]	sp|P24076|BGIA_MOMCH	85.9	2.84e-22	Glu S.griseus protease inhibitor OS=Momordica charantia PE=1 SV=1	–	–	–	–	–	–	–	–	–	–	–	GO:0003824//catalytic activity;GO:0016787//hydrolase activity	GO:0048523//negative regulation of cellular process;GO:0051336//regulation of hydrolase activity;GO:0050789//regulation of biological process;GO:0009892//negative regulation of metabolic process;GO:0044092//negative regulation of molecular function;GO:0050794//regulation of cellular process;GO:0031324//negative regulation of cellular metabolic process;GO:0051248//negative regulation of protein me…	S	ENOG410Z25M	inhibitor	–	–	–	–	–	–
Unigene0008050	–	431	0	0	0	0.1396	0	4.2907	0.001	1.47677	10.5282	0.000292332	0.0228869	up	–	–	–	–	–	–	–	–	–	–	–	–	–	–	–	–	–	–	–	–	–	–	–	–	–	–	–	–	–	–
Unigene0008101	TAR1	403	0.6018	0.7131	0.4874	0	0	0.0765	0.600767	0.0255	-4.55824	0.000333653	0.0251934	down	XP_004516261.2	65.5	2e-18	PREDICTED: protein TAR1-like [Cicer arietinum]	sp|Q8TGM6|TAR1_YEAST	67.8	2.61e-14	Protein TAR1 OS=Saccharomyces cerevisiae (strain ATCC 204508 / S288c) GN=TAR1 PE=2 SV=1	–	–	–	–	–	–	–	–	–	–	–	–	–	S	ENOG410Y21X	NA	–	–	–	–	–	–
Unigene0008131	HSP70	2842	32.8854	27.2441	40.7887	12.3071	17.808	13.578	33.6394	14.5644	-1.20771	1.58626e-14	1.35653e-11	down	XP_012089450.1	1138	0	PREDICTED: probable mediator of RNA polymerase II transcription subunit 37c [Jatropha curcas]	sp|P09189|HSP7C_PETHY	1087	0	Heat shock cognate 70 kDa protein OS=Petunia hybrida GN=HSP70 PE=2 SV=1	At3g12580	1074	0	KOG0101	Molecular chaperones HSP70/HSC70, HSP70 superfamily	K03283//heat shock 70kDa protein 1/8	0	1138	jcu:105647830	ko04141//Protein processing in endoplasmic reticulum//Folding, sorting and degradation//Genetic Information Processing;ko03040//Spliceosome//Transcription//Genetic Information Processing;ko04144//Endocytosis//Transport and catabolism//Cellular Processes	–	–	–	O	COG0443	Heat shock protein	–	–	–	–	–	–
Unigene0008157	jockey\pol	875	1.3165	0.6933	1.3149	0	0	0	1.10823	0.001	-10.114	3.0981e-16	3.21463e-13	down	–	–	–	–	sp|P21329|RTJK_DROFU	60.8	4.9e-09	RNA-directed DNA polymerase from mobile element jockey OS=Drosophila funebris GN=jockey\pol PE=1 SV=1	–	–	–	–	–	–	–	–	–	–	–	–	–	S	ENOG410ZN99	NA	–	–	–	–	–	–
Unigene0008254	–	380	1.9146	2.2686	2.4369	0	0	0	2.2067	0.001	-11.1077	3.5198e-16	3.60413e-13	down	XP_011015409.1	107	2e-26	PREDICTED: pre-mRNA-splicing factor 38A-like [Populus euphratica]	–	–	–	–	–	–	–	–	–	–	–	–	–	–	–	–	–	S	ENOG410Y65V	Retrotransposon protein	–	–	–	–	–	–
Unigene0008323	–	395	46.4315	43.0031	49.0897	0	0	0	46.1748	0.001	-15.4948	6.83149e-215	2.65817e-210	down	–	–	–	–	–	–	–	–	–	–	–	–	–	–	–	–	–	–	–	–	–	–	–	–	–	–	–	–	–	–
Unigene0008414	–	490	0.0619	0	0	0.491	0.3298	0.5032	0.0206333	0.441333	4.41882	0.000800789	0.0490695	up	–	–	–	–	–	–	–	–	–	–	–	–	–	–	–	–	–	–	–	–	–	–	–	–	–	–	–	–	–	–
Unigene0008461	MT-ATP6	734	1.8585	1.566	1.4528	0	0	0	1.62577	0.001	-10.6669	1.39048e-22	2.35236e-19	down	YP_009138113.1	87	3e-18	H-transporting ATPase (mitochondrion) [Lobosphaera incisa]	sp|P00846|ATP6_HUMAN	333	8.33e-116	ATP synthase subunit a OS=Homo sapiens GN=MT-ATP6 PE=1 SV=1	HsMi001	337	3.56e-118	KOG4665	ATP synthase F0 subunit 6 and related proteins	K02126//F-type H+-transporting ATPase subunit a	3.49e-16	79.7	ppp:PhpafMp23	ko01100//Metabolic pathways//Global and Overview//Metabolism;ko00190//Oxidative phosphorylation//Energy metabolism//Metabolism	–	–	–	C	COG0356	it plays a direct role in the translocation of protons across the membrane (By similarity)	–	–	–	–	–	–
Unigene0008508	–	483	1.0042	1.1238	1.1039	0	0	0	1.0773	0.001	-10.0732	2.02654e-10	9.40007e-08	down	–	–	–	–	–	–	–	–	–	–	–	–	–	–	–	–	–	–	–	–	–	–	–	–	–	–	–	–	–	–
Unigene0008581	–	349	0.7818	0.6404	0.3216	0	0	0	0.581267	0.001	-9.18306	0.000464777	0.0328216	down	–	–	–	–	–	–	–	–	–	–	–	–	–	–	–	–	–	–	–	–	–	–	–	–	–	–	–	–	–	–
Unigene0008587	Rps16	319	0.9503	0.4004	0.5278	0	0	0	0.626167	0.001	-9.2904	0.000478981	0.0336415	down	JAT46231.1	179	4e-57	40S ribosomal protein S16, partial [Anthurium amnicola]	sp|P62250|RS16_RAT	211	4.88e-71	40S ribosomal protein S16 OS=Rattus norvegicus GN=Rps16 PE=1 SV=2	Hs4506691	211	7.57e-72	KOG1753	40S ribosomal protein S16	K02960//small subunit ribosomal protein S16e	1.69e-51	162	pop:POPTR_0001s31210g	ko03010//Ribosome//Translation//Genetic Information Processing	–	–	–	J	COG0103	30S ribosomal protein S9	–	–	–	–	–	–
Unigene0008594	–	2193	0.8432	1.2084	1.1644	0	0	0	1.072	0.001	-10.0661	6.4259e-39	3.57193e-35	down	XP_013733533.1	91.3	1e-17	PREDICTED: uncharacterized protein LOC106437159 [Brassica napus]	–	–	–	–	–	–	–	–	–	–	–	–	–	–	–	–	–	S	ENOG4111RKA	Reverse transcriptase	–	–	–	–	–	–
Unigene0008721	AVT1	1645	0.4607	0.9705	0.4435	0.256	0.0982	0.1124	0.6249	0.155533	-2.0064	6.67328e-05	0.00689669	down	XP_011006098.1	656	0	PREDICTED: vacuolar amino acid transporter 1-like [Populus euphratica]	sp|P47082|AVT1_YEAST	109	5.89e-24	Vacuolar amino acid transporter 1 OS=Saccharomyces cerevisiae (strain ATCC 204508 / S288c) GN=AVT1 PE=1 SV=1	At5g16740	501	6.67e-175	KOG1303	Amino acid transporters	K15015//solute carrier family 32 (vesicular inhibitory amino acid transporter)	0	660	pper:PRUPE_ppa016615mg	–	–	–	–	E	COG0814	amino acid transport	–	–	–	–	–	–
Unigene0008778	POL	762	0.9946	0.5028	0.626	0	0	0	0.7078	0.001	-9.4672	8.75616e-10	3.45895e-07	down	KYP35243.1	124	2e-30	Gypsy retrotransposon integrase-like protein 1 [Cajanus cajan]	sp|P10394|POL4_DROME	160	1.1e-43	Retrovirus-related Pol polyprotein from transposon 412 OS=Drosophila melanogaster GN=POL PE=3 SV=1	At2g10780	107	6.03e-26	KOG0017	FOG: Transposon-encoded proteins with TYA, reverse transcriptase, integrase domains in various combinations	–	–	–	–	–	–	–	–	L	COG2801	Retrotransposon protein	–	–	–	–	–	–
Unigene0009216	–	1701	0.1426	0.2065	0.231	0.5127	0.7126	0.3443	0.193367	0.5232	1.43602	0.000808686	0.0494366	up	XP_018812276.1	56.2	3e-06	PREDICTED: pectin acetylesterase 8-like [Juglans regia]	–	–	–	–	–	–	–	–	–	–	–	–	–	–	–	–	–	–	–	–	–	–	–	–	–	–
Unigene0009368	LDHA	416	1.3846	0.6908	0.3373	0	0	0	0.804233	0.001	-9.65147	1.21934e-05	0.00166183	down	GAQ83929.1	147	5e-41	lactate dehydrogenase [Klebsormidium flaccidum]	sp|P00338|LDHA_HUMAN	253	2.4e-84	L-lactate dehydrogenase A chain OS=Homo sapiens GN=LDHA PE=1 SV=2	Hs5031857	253	3.72e-85	KOG1495	Lactate dehydrogenase	K00016//L-lactate dehydrogenase [EC:1.1.1.27]	2.89e-38	136	bvg:104907820	ko01100//Metabolic pathways//Global and Overview//Metabolism;ko01110//Biosynthesis of secondary metabolites//Global and Overview//Metabolism;ko01130//Biosynthesis of antibiotics//Global and Overview//Metabolism;ko01120//Microbial metabolism in diverse environments//Global and Overview//Metabolism;ko00010//Glycolysis / Gluconeogenesis//Carbohydrate metabolism//Metabolism;ko00270//Cysteine and meth…	–	GO:0016614//oxidoreductase activity, acting on CH-OH group of donors;GO:0003824//catalytic activity;GO:0016491//oxidoreductase activity	GO:0008152//metabolic process;GO:0044238//primary metabolic process;GO:0009987//cellular process;GO:0044710//single-organism metabolic process;GO:0071704//organic substance metabolic process;GO:0044699//single-organism process;GO:0005975//carbohydrate metabolic process;GO:0044237//cellular metabolic process	C	COG0039	Catalyzes the reversible oxidation of malate to oxaloacetate (By similarity)	–	–	–	–	–	–
Unigene0010150	–	419	0.0724	0	0.067	0.7178	0.5143	0.5149	0.0464667	0.582333	3.64758	0.00080648	0.0493405	up	KYP33667.1	71.6	3e-13	Retrovirus-related Pol polyprotein from transposon 17.6 [Cajanus cajan]	–	–	–	–	At4g07660	60.5	4.35e-11	KOG0017	FOG: Transposon-encoded proteins with TYA, reverse transcriptase, integrase domains in various combinations	–	–	–	–	–	–	–	–	L	COG2801	Retrotransposon protein	–	–	–	–	–	–
Unigene0010283	–	514	0	0	0	0.4096	0.3144	0.3598	0.001	0.361267	8.49692	0.000410679	0.0299246	up	–	–	–	–	–	–	–	–	–	–	–	–	–	–	–	–	–	–	–	–	–	–	–	–	–	–	–	–	–	–
Unigene0010460	–	254	1.7902	2.5141	2.541	0	0	0	2.28177	0.001	-11.1559	3.51161e-11	1.89776e-08	down	–	–	–	–	–	–	–	–	–	–	–	–	–	–	–	–	–	–	–	–	–	S	ENOG410YPYR	Sex peptide receptor	–	–	–	–	–	–
Unigene0010898	–	1033	0.1174	0.1236	0.163	0.8152	0.9908	0.358	0.134667	0.721333	2.42127	1.7598e-05	0.0022414	up	–	–	–	–	–	–	–	–	–	–	–	–	–	–	–	–	–	–	–	–	–	–	–	–	–	–	–	–	–	–
Unigene0010970	MT-CO3	665	1.6867	1.7285	1.5613	0	0	0	1.65883	0.001	-10.696	1.68191e-21	2.61776e-18	down	AGZ19406.1	250	5e-82	cytochrome c oxidase subunit 3 (mitochondrion) [Chlorella sp. ArM0029B]	sp|P00414|COX3_HUMAN	365	2.97e-128	Cytochrome c oxidase subunit 3 OS=Homo sapiens GN=MT-CO3 PE=1 SV=2	HsMi005	364	8.03e-129	KOG4664	Cytochrome oxidase subunit III and related proteins	K02262//cytochrome c oxidase subunit 3	1.37e-76	235	csl:CospCoM_p10	ko01100//Metabolic pathways//Global and Overview//Metabolism;ko00190//Oxidative phosphorylation//Energy metabolism//Metabolism	GO:0043226//organelle;GO:0044464//cell part;GO:0043231//intracellular membrane-bounded organelle;GO:0005623//cell;GO:0043229//intracellular organelle;GO:0043227//membrane-bounded organelle;GO:0044424//intracellular part;GO:0005622//intracellular;GO:0016020//membrane	GO:0016491//oxidoreductase activity;GO:0003824//catalytic activity	GO:0015980//energy derivation by oxidation of organic compounds;GO:0008152//metabolic process;GO:0055114//oxidation-reduction process;GO:0006091//generation of precursor metabolites and energy;GO:0022904//respiratory electron transport chain;GO:0022900//electron transport chain;GO:0044237//cellular metabolic process;GO:0009987//cellular process;GO:0045333//cellular respiration;GO:0044710//single-…	C	COG1845	Cytochrome C Oxidase, Subunit III	–	–	–	–	–	–
Unigene0011084	ENO1	909	0.9671	0.5971	0.8335	0	0	0	0.799233	0.001	-9.64247	1.48051e-13	1.11859e-10	down	JAT59808.1	481	1e-168	Enolase, partial [Anthurium amnicola]	sp|P06733|ENOA_HUMAN	624	0	Alpha-enolase OS=Homo sapiens GN=ENO1 PE=1 SV=2	Hs4503571	624	0	KOG2670	Enolase	K01689//enolase [EC:4.2.1.11]	7.54e-160	457	aly:ARALYDRAFT_906676	ko01100//Metabolic pathways//Global and Overview//Metabolism;ko01110//Biosynthesis of secondary metabolites//Global and Overview//Metabolism;ko01130//Biosynthesis of antibiotics//Global and Overview//Metabolism;ko01120//Microbial metabolism in diverse environments//Global and Overview//Metabolism;ko01200//Carbon metabolism//Global and Overview//Metabolism;ko01230//Biosynthesis of amino acids//Glo…	–	–	–	G	COG0148	Catalyzes the reversible conversion of 2- phosphoglycerate into phosphoenolpyruvate. It is essential for the degradation of carbohydrates via glycolysis (By similarity)	–	–	–	–	–	–
Unigene0011307	–	596	1.1699	0.75	1.0358	0.4037	0.2712	0.1551	0.985233	0.276667	-1.83232	0.000732275	0.0457443	down	–	–	–	–	–	–	–	–	–	–	–	–	–	–	–	–	–	–	–	–	–	–	–	–	–	–	–	–	–	–
Unigene0011468	–	273	2.4429	1.8713	3.5976	0	0	0	2.63727	0.001	-11.3648	9.64185e-13	6.52468e-10	down	–	–	–	–	–	–	–	–	–	–	–	–	–	–	–	–	–	–	–	–	–	–	–	–	–	–	–	–	–	–
Unigene0011518	–	691	0	0.1386	0.2437	0.6093	0.6237	0.7583	0.127433	0.663767	2.38093	0.000633875	0.0410731	up	–	–	–	–	–	–	–	–	–	–	–	–	–	–	–	–	–	–	–	–	–	–	–	–	–	–	–	–	–	–
Unigene0011629	HSP22.0	1215	18.613	6.7274	18.3381	2.4258	2.3942	2.5875	14.5595	2.46917	-2.55986	6.65463e-17	7.50536e-14	down	XP_009594185.1	252	5e-81	PREDICTED: 22.0 kDa heat shock protein-like [Nicotiana tomentosiformis]	sp|Q38806|HSP22_ARATH	167	1.05e-48	22.0 kDa heat shock protein OS=Arabidopsis thaliana GN=HSP22.0 PE=2 SV=1	At4g10250	167	1.64e-49	KOG0710	Molecular chaperone (small heat-shock protein Hsp26/Hsp42)	K13993//HSP20 family protein	7.78e-81	250	jcu:105631575	ko04141//Protein processing in endoplasmic reticulum//Folding, sorting and degradation//Genetic Information Processing	–	–	–	O	COG0071	response to heat	–	–	–	–	–	–
Unigene0011630	HSP22.0	641	6.1481	3.6362	7.5735	0	0.084	0.2885	5.78593	0.124167	-5.5422	8.03835e-32	2.50221e-28	down	XP_019256537.1	254	2e-84	PREDICTED: 22.0 kDa class IV heat shock protein-like [Nicotiana attenuata]	sp|Q38806|HSP22_ARATH	164	4.54e-50	22.0 kDa heat shock protein OS=Arabidopsis thaliana GN=HSP22.0 PE=2 SV=1	At4g10250	164	7.05e-51	KOG0710	Molecular chaperone (small heat-shock protein Hsp26/Hsp42)	K13993//HSP20 family protein	5.41e-84	251	sly:101256272	ko04141//Protein processing in endoplasmic reticulum//Folding, sorting and degradation//Genetic Information Processing	–	–	–	O	COG0071	response to heat	–	–	–	–	–	–
Unigene0011660	PPIA	272	1.226	1.0565	0.5158	0	0	0	0.932767	0.001	-9.86537	5.3248e-05	0.00579554	down	XP_001416738.1	173	5e-55	Peptidyl-prolyl cis-trans isomerase, cyclophilin-type [Ostreococcus lucimarinus CCE9901]	sp|Q0ZQK6|PPIA_SYMSY	189	2.46e-62	Peptidyl-prolyl cis-trans isomerase A OS=Symphalangus syndactylus GN=PPIA PE=3 SV=3	Hs10863927	189	3.82e-63	KOG0865	Cyclophilin type peptidyl-prolyl cis-trans isomerase	K03767//peptidyl-prolyl cis-trans isomerase A (cyclophilin A) [EC:5.2.1.8]	1.19e-55	173	olu:OSTLU_34076	–	–	GO:0016853//isomerase activity;GO:0016859//cis-trans isomerase activity;GO:0003824//catalytic activity	GO:0019538//protein metabolic process;GO:0071704//organic substance metabolic process;GO:0044260//cellular macromolecule metabolic process;GO:0009987//cellular process;GO:0044267//cellular protein metabolic process;GO:0044238//primary metabolic process;GO:0043170//macromolecule metabolic process;GO:0008152//metabolic process;GO:0044237//cellular metabolic process	O	COG0652	peptidyl-prolyl cis-trans isomerase activity	–	–	–	–	–	–
Unigene0011975	–	1315	0.2766	0.2671	0.4481	0.9148	0.635	0.8672	0.3306	0.805667	1.2851	0.00048491	0.0339659	up	–	–	–	–	–	–	–	–	–	–	–	–	–	–	–	–	–	–	–	–	–	–	–	–	–	–	–	–	–	–
Unigene0012257	Pol	248	1.1001	1.9312	1.8104	0	0	0	1.6139	0.001	-10.6563	1.31942e-07	3.38874e-05	down	XP_017411387.1	138	2e-37	PREDICTED: LINE-1 retrotransposable element ORF2 protein, partial [Vigna angularis]	sp|P11369|LORF2_MOUSE	152	1.49e-43	LINE-1 retrotransposable element ORF2 protein OS=Mus musculus GN=Pol PE=1 SV=2	Hs14720692	88.6	1.19e-23	KOG1075	FOG: Reverse transcriptase	–	–	–	–	–	–	–	–	S	ENOG4111K5V	Reverse transcriptase (RNA-dependent DNA polymerase)	–	–	–	–	–	–
Unigene0012423	RPL13A	494	0.6137	0.8402	0.8521	0	0	0	0.768667	0.001	-9.58621	1.59604e-07	3.99373e-05	down	XP_020219204.1	235	1e-77	60S ribosomal protein L13a-4-like [Cajanus cajan]	sp|P40429|RL13A_HUMAN	335	4.05e-118	60S ribosomal protein L13a OS=Homo sapiens GN=RPL13A PE=1 SV=2	Hs6912634	335	6.29e-119	KOG3204	60S ribosomal protein L13a	K02872//large subunit ribosomal protein L13Ae	7.98e-77	231	gmx:100499978	ko03010//Ribosome//Translation//Genetic Information Processing	–	–	–	J	COG0102	This protein is one of the early assembly proteins of the 50S ribosomal subunit, although it is not seen to bind rRNA by itself. It is important during the early stages of 50S assembly (By similarity)	–	–	–	–	–	–
Unigene0012550	–	335	0.9954	1.4297	1.5078	0.3591	0.0804	0	1.31097	0.1465	-3.16166	6.49672e-05	0.00675008	down	–	–	–	–	–	–	–	–	–	–	–	–	–	–	–	–	–	–	–	–	–	–	–	–	–	–	–	–	–	–
Unigene0012596	TGA1	1034	0.7329	0.7411	0.7327	2.0942	2.8393	1.9971	0.735567	2.3102	1.65109	5.37107e-10	2.25936e-07	up	XP_016670165.1	304	7e-101	PREDICTED: transcription factor TGA6-like [Gossypium hirsutum]	sp|Q39237|TGA1_ARATH	75.5	5.65e-14	Transcription factor TGA1 OS=Arabidopsis thaliana GN=TGA1 PE=1 SV=2	–	–	–	–	–	–	–	–	–	–	–	–	–	S	ENOG4111P9G	NA	–	–	–	–	–	–
Unigene0012604	R1A	6333	0.0383	0.0403	0.0576	0.095	0.1786	0.146	0.0454	0.139867	1.62329	0.00015051	0.0134014	up	AGX27500.1	485	2e-146	NBS-LRR class resistance protein Fy2-Ry2 [Sesamum indicum]	sp|Q8W1E0|R1A_SOLDE	425	1.11e-122	Late blight resistance protein R1-A OS=Solanum demissum GN=R1A PE=3 SV=1	At1g58390	248	2.64e-67	KOG4658	Apoptotic ATPase	–	–	–	–	–	–	–	–	S	COG4886	leucine Rich Repeat	–	–	–	–	–	–
Unigene0012636	APX3	1134	0.695	0.7321	0.5939	1.4586	1.7576	1.1959	0.673667	1.4707	1.1264	7.19403e-05	0.00731826	up	XP_009796807.1	497	2e-176	PREDICTED: L-ascorbate peroxidase 3, peroxisomal-like [Nicotiana sylvestris]	sp|Q42564|APX3_ARATH	448	3.93e-158	L-ascorbate peroxidase 3, peroxisomal OS=Arabidopsis thaliana GN=APX3 PE=1 SV=1	–	–	–	–	–	K00434//L-ascorbate peroxidase [EC:1.11.1.11]	9.33e-174	489	sly:101264583	ko00480//Glutathione metabolism//Metabolism of other amino acids//Metabolism;ko00053//Ascorbate and aldarate metabolism//Carbohydrate metabolism//Metabolism	–	–	–	P	COG0376	Bifunctional enzyme with both catalase and broad- spectrum peroxidase activity (By similarity)	–	–	–	–	–	–
Unigene0012790	–	802	0.4536	0.0796	0.3149	1.125	0.7053	0.9992	0.2827	0.943167	1.73824	0.000724228	0.0454517	up	XP_002283128.1	162	6e-48	PREDICTED: DUF724 domain-containing protein 2 [Vitis vinifera]	–	–	–	–	–	–	–	–	–	–	–	–	–	–	–	–	–	S	ENOG410YVCW	Agenet domain	–	–	–	–	–	–
Unigene0013080	–	258	0.8225	1.4851	0.7614	0	0	0	1.023	0.001	-9.99859	3.02223e-05	0.00355814	down	–	–	–	–	–	–	–	–	–	–	–	–	–	–	–	–	–	–	–	–	–	–	–	–	–	–	–	–	–	–
Unigene0013172	–	1186	1.0991	8.6688	1.8928	0.8115	0.7949	0.2079	3.8869	0.604767	-2.68417	4.49905e-05	0.00505225	down	–	–	–	–	–	–	–	–	–	–	–	–	–	–	–	–	–	–	–	–	–	–	–	–	–	–	–	–	–	–
Unigene0013241	BSPA	1176	49.2357	82.5376	39.6343	20.817	28.6983	27.1261	57.1359	25.5471	-1.16124	6.48227e-08	1.79522e-05	down	XP_019181799.1	482	3e-169	PREDICTED: bark storage protein A-like isoform X1 [Ipomoea nil]	sp|Q07469|BSPA_POPDE	170	1.19e-48	Bark storage protein A OS=Populus deltoides GN=BSPA PE=2 SV=1	–	–	–	–	–	–	–	–	–	–	–	–	–	F	COG0775	Catalyzes the irreversible cleavage of the glycosidic bond in both 5'-methylthioadenosine (MTA) and S- adenosylhomocysteine (SAH AdoHcy) to adenine and the corresponding thioribose, 5'-methylthioribose and S-ribosylhomocysteine, respectively (By similarity)	–	–	–	–	–	–
Unigene0013574	MT-ND4	862	0.8089	0.6667	0.7487	0	0	0	0.741433	0.001	-9.53417	1.30692e-12	8.54672e-10	down	ACH42369.1	167	2e-48	NADH dehydrogenase subunit 4, partial (mitochondrion) [Dictyopteris polypodioides]	sp|P03906|NU4M_PANTR	481	7.04e-170	NADH-ubiquinone oxidoreductase chain 4 OS=Pan troglodytes GN=MT-ND4 PE=3 SV=2	HsMi009	479	4.48e-170	KOG4845	NADH dehydrogenase, subunit 4	K03881//NADH-ubiquinone oxidoreductase chain 4 [EC:1.6.5.3]	1.45e-40	151	ppp:PhpafMp19	ko01100//Metabolic pathways//Global and Overview//Metabolism;ko00190//Oxidative phosphorylation//Energy metabolism//Metabolism	–	–	–	C	COG1008	subunit m	–	–	–	–	–	–
Unigene0013575	MT-ND4L	398	1.2949	1.0429	0.282	0	0	0	0.873267	0.001	-9.77028	1.11955e-05	0.0015558	down	–	–	–	–	sp|P03901|NU4LM_HUMAN	155	2.86e-49	NADH-ubiquinone oxidoreductase chain 4L OS=Homo sapiens GN=MT-ND4L PE=1 SV=1	HsMi010	155	4.44e-50	KOG4669	NADH dehydrogenase subunit 4L and related proteins	–	–	–	–	–	–	–	–	C	COG0713	NDH-1 shuttles electrons from NADH, via FMN and iron- sulfur (Fe-S) centers, to quinones in the respiratory chain. The immediate electron acceptor for the enzyme in this species is believed to be ubiquinone. Couples the redox reaction to proton translocation (for every two electrons transferred, four hydrogen ions are translocated across the cytoplasmic membrane), and thus conserves the redox ene…	–	–	–	–	–	–
Unigene0013839	–	3428	0.7251	0.6427	0.8923	2.0178	1.9093	2.1579	0.753367	2.02833	1.42887	1.08862e-16	1.17663e-13	up	KZV37137.1	599	0	dentin sialophosphoprotein-like [Dorcoceras hygrometricum]	–	–	–	–	–	–	–	–	–	–	–	–	–	–	–	–	–	S	ENOG411142F	NA	–	–	–	–	–	–
Unigene0013968	–	554	0.2189	0.2305	0.2026	0.5429	1.0696	1.1127	0.217333	0.9084	2.06342	0.000571049	0.0380954	up	XP_012840530.1	68.6	8e-13	PREDICTED: gibberellin-regulated protein 14-like [Erythranthe guttata]	–	–	–	–	–	–	–	–	–	–	–	–	–	–	–	–	–	–	–	–	–	–	–	–	–	–
Unigene0014226	–	298	7.2226	6.7501	5.8383	0	0	0	6.60367	0.001	-12.6891	6.27267e-36	3.05091e-32	down	–	–	–	–	–	–	–	–	–	–	–	–	–	–	–	–	–	–	–	–	–	S	ENOG410XS1V	NA	–	–	–	–	–	–
Unigene0014384	At2g30660	614	0.9875	1.248	0.4113	0.098	0.1316	0	0.882267	0.0765333	-3.52705	1.52824e-05	0.00200217	down	XP_002272772.2	278	3e-91	PREDICTED: 3-hydroxyisobutyryl-CoA hydrolase 1 isoform X2 [Vitis vinifera]	sp|Q6NMB0|HIBC3_ARATH	253	7.35e-83	Probable 3-hydroxyisobutyryl-CoA hydrolase 3 OS=Arabidopsis thaliana GN=At2g30660 PE=2 SV=1	CE00689	169	1.45e-50	KOG1684	Enoyl-CoA hydratase	K05605//3-hydroxyisobutyryl-CoA hydrolase [EC:3.1.2.4]	7.19e-92	278	vvi:100260736	ko01100//Metabolic pathways//Global and Overview//Metabolism;ko01200//Carbon metabolism//Global and Overview//Metabolism;ko00280//Valine, leucine and isoleucine degradation//Amino acid metabolism//Metabolism;ko00410//beta-Alanine metabolism//Metabolism of other amino acids//Metabolism;ko00640//Propanoate metabolism//Carbohydrate metabolism//Metabolism	–	–	–	I	COG1024	Enoyl-CoA hydratase	–	–	–	–	–	–
Unigene0014386	LAF1	941	0	0.0679	0	0.5433	0.3435	0.8189	0.0226333	0.568567	4.65081	2.56872e-07	6.0211e-05	up	XP_016567835.1	349	6e-119	PREDICTED: transcription factor LAF1-like [Capsicum annuum]	sp|Q9M0K4|LAF1_ARATH	190	8.29e-58	Transcription factor LAF1 OS=Arabidopsis thaliana GN=LAF1 PE=1 SV=2	At5g52260	191	3.95e-59	KOG0048	Transcription factor, Myb superfamily	K09422//myb proto-oncogene protein, plant	2.25e-109	323	sot:102597000	–	–	–	–	K	COG5147	Myblike DNAbinding domain containing protein	–	–	–	–	–	–
Unigene0014887	Ef1alpha100E	516	0	0	0	0	0.1044	4.1215	0.001	1.40863	10.4601	0.000247487	0.0200622	up	JAT59868.1	346	1e-117	Elongation factor 1-alpha 1 [Anthurium amnicola]	sp|Q26487|EF1A_SPOFR	343	2.02e-118	Elongation factor 1-alpha (Fragment) OS=Spodoptera frugiperda PE=1 SV=1	7302084	339	8.73e-117	KOG0052	Translation elongation factor EF-1 alpha/Tu	K03231//elongation factor 1-alpha	1.74e-80	249	csl:COCSUDRAFT_27513	ko03013//RNA transport//Translation//Genetic Information Processing	GO:0005623//cell;GO:0005622//intracellular;GO:0044464//cell part;GO:0044424//intracellular part	GO:0016817//hydrolase activity, acting on acid anhydrides;GO:0017111//nucleoside-triphosphatase activity;GO:0016787//hydrolase activity;GO:0003723//RNA binding;GO:0032550//purine ribonucleoside binding;GO:0003676//nucleic acid binding;GO:0032549//ribonucleoside binding;GO:0008135//translation factor activity, RNA binding;GO:0001882//nucleoside binding;GO:0036094//small molecule binding;GO:0097159…	GO:0006725//cellular aromatic compound metabolic process;GO:0006518//peptide metabolic process;GO:0009117//nucleotide metabolic process;GO:0044248//cellular catabolic process;GO:0071704//organic substance metabolic process;GO:0009987//cellular process;GO:0006412//translation;GO:0044271//cellular nitrogen compound biosynthetic process;GO:0006139//nucleobase-containing compound metabolic process;GO…	J	COG5256	This protein promotes the GTP-dependent binding of aminoacyl-tRNA to the A-site of ribosomes during protein biosynthesis (By similarity)	–	–	–	–	–	–
Unigene0015138	ANXA2	293	1.1381	0.7628	0.3831	0	0	0	0.761333	0.001	-9.57238	0.00028722	0.0225775	down	–	–	–	–	sp|Q5R5A0|ANXA2_PONAB	188	1.36e-59	Annexin A2 OS=Pongo abelii GN=ANXA2 PE=2 SV=1	Hs4757756	188	2.11e-60	KOG0819	Annexin	–	–	–	–	–	–	–	–	S	ENOG410XPUN	annexin A7	–	–	–	–	–	–
Unigene0015475	–	564	1.0212	0.3963	0.6468	0	0	0	0.6881	0.001	-9.42647	5.53734e-07	0.000119039	down	–	–	–	–	–	–	–	–	–	–	–	–	–	–	–	–	–	–	–	–	–	S	ENOG4111RKA	Reverse transcriptase	–	–	–	–	–	–
Unigene0015532	–	401	0.6048	0.3981	0.5598	0	0	0	0.5209	0.001	-9.02486	0.00019031	0.0161859	down	–	–	–	–	–	–	–	–	–	–	–	–	–	–	–	–	–	–	–	–	–	–	–	–	40	130	Retrotrans_gag	Family	30.9	1.9e-07
Unigene0015533	–	414	0.5858	0.2314	0.8134	0	0	0	0.543533	0.001	-9.08622	0.000249152	0.0201761	down	XP_019244351.1	50.8	2e-06	PREDICTED: uncharacterized protein LOC109224220 [Nicotiana attenuata]	–	–	–	–	–	–	–	–	–	–	–	–	–	–	–	–	–	–	–	–	–	–	–	–	–	–
Unigene0016026	–	1798	0.4721	0.1421	0.2497	0.8029	0.7041	0.6685	0.287967	0.725167	1.33241	0.000539802	0.0367765	up	–	–	–	–	–	–	–	–	–	–	–	–	–	–	–	–	–	–	–	–	–	–	–	–	–	–	–	–	–	–
Unigene0016190	–	757	0.881	1.0123	1.3345	0.437	0.427	0.0814	1.07593	0.315133	-1.77155	0.000327549	0.0248897	down	CDP02193.1	94	9e-22	unnamed protein product [Coffea canephora]	–	–	–	–	–	–	–	–	–	–	–	–	–	–	–	–	–	S	ENOG410YT04	NA	–	–	–	–	–	–
Unigene0016558	HSP18.2	813	309.412	124.613	269.327	40.7653	33.5275	54.1747	234.451	42.8225	-2.45284	1.61607e-20	2.28662e-17	down	ADU55794.1	285	4e-96	HSP18.1B [Citrullus lanatus]	sp|P27880|HSP12_MEDSA	262	2.42e-88	18.2 kDa class I heat shock protein OS=Medicago sativa GN=HSP18.2 PE=2 SV=1	At1g53540	251	7.03e-85	KOG0710	Molecular chaperone (small heat-shock protein Hsp26/Hsp42)	K13993//HSP20 family protein	4.56e-94	278	cmo:103502478	ko04141//Protein processing in endoplasmic reticulum//Folding, sorting and degradation//Genetic Information Processing	–	–	–	O	COG0071	response to heat	–	–	–	–	–	–
Unigene0016712	–	670	0.6787	0.3336	0.2513	0.9875	1.2864	1.3801	0.4212	1.218	1.53194	0.000674699	0.0430679	up	NP_196214.1	193	1e-60	maternal effect embryo arrest 60 [Arabidopsis thaliana]	–	–	–	–	–	–	–	–	–	–	–	–	–	–	–	–	GO:0003006//developmental process involved in reproduction;GO:0006650//glycerophospholipid metabolic process;GO:0046486//glycerolipid metabolic process;GO:0008610//lipid biosynthetic process;GO:0008654//phospholipid biosynthetic process;GO:0044238//primary metabolic process;GO:0044249//cellular biosynthetic process;GO:0009058//biosynthetic process;GO:0044763//single-organism cellular process;GO:0…	S	ENOG410YKS5	NA	–	–	–	–	–	–
Unigene0016878	RHA2A	764	1.111	0.6269	0.5877	1.6927	2.7499	1.9364	0.7752	2.12633	1.45573	1.98804e-05	0.00249534	up	XP_011099308.1	132	4e-36	PREDICTED: E3 ubiquitin-protein ligase ATL15-like [Sesamum indicum]	sp|Q9ZT50|RHA2A_ARATH	75.1	1.36e-15	E3 ubiquitin-protein ligase RHA2A OS=Arabidopsis thaliana GN=RHA2A PE=1 SV=1	At1g15100	75.1	2.11e-16	KOG0800	FOG: Predicted E3 ubiquitin ligase	K16282//E3 ubiquitin-protein ligase RHA2 [EC:2.3.2.27]	2.07e-31	117	pper:PRUPE_ppa012579mg	–	–	–	–	O	ENOG41121N2	zinc ion binding	–	–	–	–	–	–
Unigene0016997	–	846	1.6125	2.2645	1.1941	4.9058	5.5716	4.5176	1.69037	4.99833	1.56411	2.65012e-11	1.45236e-08	up	GAV61433.1	149	9e-43	DUF1677 domain-containing protein [Cephalotus follicularis]	–	–	–	–	–	–	–	–	–	–	–	–	–	–	–	–	–	S	ENOG4111CFF	Protein of unknown function (DUF1677)	5	95	DUF1677	Family	115.1	1.1e-33
Unigene0017066	–	1018	9.023	14.114	9.4824	4.9632	6.7204	4.1479	10.8731	5.27717	-1.04293	1.15871e-06	0.000228284	down	NP_001305502.1	218	7e-68	uncharacterized LOC102585328 [Solanum tuberosum]	–	–	–	–	–	–	–	–	–	–	–	–	–	–	–	–	–	S	ENOG410YKIU	Serine-rich	–	–	–	–	–	–
Unigene0017079	Pol	382	2.3014	2.5911	1.9099	0	0	0	2.26747	0.001	-11.1469	2.29864e-16	2.41733e-13	down	JAT74185.1	194	1e-59	hypothetical protein g.100086, partial [Auxenochlorella protothecoides]	sp|P11369|LORF2_MOUSE	219	3.26e-66	LINE-1 retrotransposable element ORF2 protein OS=Mus musculus GN=Pol PE=1 SV=2	–	–	–	–	–	–	–	–	–	–	–	–	–	S	ENOG410Y65V	Retrotransposon protein	–	–	–	–	–	–
Unigene0017145	HSFB2B	1706	0.8529	1.2727	1.1021	0.5994	0.2842	0.542	1.0759	0.4752	-1.17894	0.000174073	0.0151527	down	XP_009760921.1	401	8e-135	PREDICTED: heat stress transcription factor B-2b [Nicotiana sylvestris]	sp|Q9T0D3|HFB2B_ARATH	276	1.66e-86	Heat stress transcription factor B-2b OS=Arabidopsis thaliana GN=HSFB2B PE=2 SV=1	At4g11660	276	2.57e-87	KOG0627	Heat shock transcription factor	K09419//heat shock transcription factor, other eukaryote	7.52e-126	376	jcu:105645856	–	–	–	–	K	COG5169	Transcription factor	27	118	HSF_DNA-bind	Family	116.2	5.9e-34
Unigene0017169	–	1613	0.3383	0.2375	0.5219	1.1746	1.3359	0.4968	0.3659	1.00243	1.45398	0.000491238	0.0343166	up	GAV61227.1	528	0	DUF3537 domain-containing protein [Cephalotus follicularis]	–	–	–	–	–	–	–	–	–	–	–	–	–	–	–	–	–	S	ENOG410XQ41	Protein of unknown function (DUF3537)	25	410	DUF3537	Family	567.3	1.3e-170
Unigene0017196	At2g18220	1168	1.0382	1.3942	1.2253	0.618	0.2767	0.5805	1.21923	0.491733	-1.31003	0.000108081	0.0102698	down	XP_019194113.1	270	6e-93	PREDICTED: nucleolar complex protein 2 homolog isoform X2 [Ipomoea nil]	sp|Q9ZPV5|NOC2L_ARATH	125	1.06e-33	Nucleolar complex protein 2 homolog OS=Arabidopsis thaliana GN=At2g18220 PE=3 SV=2	At3g55510	208	3.27e-73	KOG2256	Predicted protein involved in nuclear export of pre-ribosomes	K14833//nucleolar complex protein 2	1.5e-87	239	vvi:100247856	–	–	–	–	S	COG5604	nucleolar complex protein 2	1	168	Noc2	Family	156.8	4.9e-46
Unigene0017278	–	406	1.0453	1.5729	2.35	5.0371	6.7005	5.7696	1.65607	5.83573	1.81715	9.19321e-10	3.61326e-07	up	NP_564599.1	50.8	3e-07	cryptdin protein-like protein [Arabidopsis thaliana]	–	–	–	–	–	–	–	–	–	–	–	–	–	–	–	–	–	–	–	–	–	–	–	–	–	–
Unigene0017293	–	405	0	0.1577	0	0.5941	0.5985	0.761	0.0525667	0.6512	3.63088	0.000557153	0.0374747	up	–	–	–	–	–	–	–	–	–	–	–	–	–	–	–	–	–	–	–	–	–	–	–	–	–	–	–	–	–	–
Unigene0017298	BZIP43	493	2.1522	1.4248	0.9107	0.122	0.3278	0	1.4959	0.149933	-3.31862	7.81029e-07	0.000161221	down	XP_011074583.1	152	1e-45	PREDICTED: basic leucine zipper 43-like [Sesamum indicum]	sp|Q9FMC2|BZP43_ARATH	62	2.57e-11	Basic leucine zipper 43 OS=Arabidopsis thaliana GN=BZIP43 PE=1 SV=1	–	–	–	–	–	–	–	–	–	–	–	–	–	S	ENOG411180J	Basic region leucine zipper	58	113	bZIP_1	Family	39.7	3.1e-10
Unigene0017346	–	1273	0.2381	0.1505	0.2866	0.5906	0.529	0.7021	0.225067	0.607233	1.4319	0.000732265	0.0457443	up	–	–	–	–	–	–	–	–	–	–	–	–	–	–	–	–	–	–	–	–	–	–	–	–	–	–	–	–	–	–
Unigene0017562	–	1653	1.3571	1.1396	1.0865	0.4367	0.5214	0.634	1.1944	0.5307	-1.17032	8.42975e-06	0.0012331	down	–	–	–	–	–	–	–	–	–	–	–	–	–	–	–	–	–	–	–	–	–	–	–	–	–	–	–	–	–	–
Unigene0017738	MT-CO2	607	1.8479	1.6832	1.803	0	0	0	1.77803	0.001	-10.7961	4.13639e-21	6.19035e-18	down	YP_009310456.1	218	2e-69	cytochrome c oxidase subunit 2 (mitochondrion) [Pyramimonas parkeae]	sp|P00403|COX2_HUMAN	359	7.88e-127	Cytochrome c oxidase subunit 2 OS=Homo sapiens GN=MT-CO2 PE=1 SV=1	HsMi004	359	1.22e-127	KOG4766	Uncharacterized conserved protein	K02261//cytochrome c oxidase subunit 2	5.04e-67	210	csl:CospCoM_p09	ko01100//Metabolic pathways//Global and Overview//Metabolism;ko00190//Oxidative phosphorylation//Energy metabolism//Metabolism	GO:0016020//membrane	–	GO:0044699//single-organism process	C	COG1622	Subunits I and II form the functional core of the enzyme complex. Electrons originating in cytochrome c are transferred via heme a and Cu(A) to the binuclear center formed by heme a3 and Cu(B) (By similarity)	1|83	71|200	COX2_TM|COX2	Family|Domain	77.5|167.2	4.8e-22|1e-49
Unigene0017781	–	1340	0.3167	0.3336	0.2513	0.0449	0.0201	0.046	0.300533	0.037	-3.02193	5.12509e-05	0.00562538	down	–	–	–	–	–	–	–	–	–	–	–	–	–	–	–	–	–	–	–	–	–	–	–	–	–	–	–	–	–	–
Unigene0017819	–	1254	0.7252	0.6875	1.007	1.5589	1.5465	1.7697	0.806567	1.62503	1.0106	7.96729e-05	0.007949	up	CDP13529.1	97.4	8e-21	unnamed protein product [Coffea canephora]	–	–	–	–	–	–	–	–	–	K02109//F-type H+-transporting ATPase subunit b	5.87e-09	62.8	sly:101262527	ko01100//Metabolic pathways//Global and Overview//Metabolism;ko00190//Oxidative phosphorylation//Energy metabolism//Metabolism;ko00195//Photosynthesis//Energy metabolism//Metabolism	–	–	–	S	ENOG410YVUN	NA	–	–	–	–	–	–
Unigene0018032	–	535	0	0	0	0	0	4.3784	0.001	1.45947	10.5112	0.000592566	0.039246	up	–	–	–	–	–	–	–	–	–	–	–	–	–	–	–	–	–	–	–	–	–	–	–	–	–	–	–	–	–	–
Unigene0018111	EXO	1081	0.7291	0.5907	0.6749	1.1963	1.6943	1.4256	0.6649	1.43873	1.11359	0.000115101	0.0107531	up	OMP01251.1	465	1e-163	Phosphate-induced protein 1 [Corchorus olitorius]	sp|Q9ZPE7|EXO_ARATH	407	6.15e-142	Protein EXORDIUM OS=Arabidopsis thaliana GN=EXO PE=2 SV=1	–	–	–	–	–	–	–	–	–	–	–	–	–	S	ENOG410YFUT	Phi-1 protein	38	312	Phi_1	Family	424.6	1.2e-127
Unigene0018255	–	433	0.21	0	0.1944	1.2502	0.8709	0.5695	0.1348	0.896867	2.73407	0.000719058	0.0452367	up	–	–	–	–	–	–	–	–	–	–	–	–	–	–	–	–	–	–	–	–	–	–	–	–	–	–	–	–	–	–
Unigene0018555	–	712	0.2555	0.0897	0.2365	0.6336	1.2862	0.7792	0.1939	0.899667	2.21408	0.000104347	0.00999564	up	JAT48180.1	163	4e-45	hypothetical protein g.51529 [Anthurium amnicola]	–	–	–	–	–	–	–	–	–	–	–	–	–	–	–	–	–	S	ENOG4112A8B	NA	–	–	–	–	–	–
Unigene0018605	APOD	795	0	0	0	0	0	9.2271	0.001	3.0757	11.5867	4.45863e-05	0.00501408	up	JAT66649.1	274	5e-91	Apolipoprotein D, partial [Anthurium amnicola]	sp|P05090|APOD_HUMAN	86.3	2.33e-19	Apolipoprotein D OS=Homo sapiens GN=APOD PE=1 SV=1	7296083	112	2.58e-28	KOG4824	Apolipoprotein D/Lipocalin	K03098//apolipoprotein D and lipocalin family protein	2.87e-06	51.2	mtr:MTR_4g131400	–	–	–	–	M	COG3040	Outer membrane lipoprotein	18	138	Lipocalin_2	Domain	58.8	4.4e-16
Unigene0018636	–	585	0	0.1092	0	0.3085	0.5065	0.5269	0.0364	0.4473	3.61923	0.000717031	0.0452189	up	–	–	–	–	–	–	–	–	–	–	–	–	–	–	–	–	–	–	–	–	–	–	–	–	–	–	–	–	–	–
Unigene0018760	–	233	1.171	0.9592	2.5291	0	0	0	1.5531	0.001	-10.6009	1.80886e-06	0.000331998	down	–	–	–	–	–	–	–	–	–	–	–	–	–	–	–	–	–	–	–	–	–	–	–	–	–	–	–	–	–	–
Unigene0018928	CBSCBS2	1637	0.5185	0.6632	0.2571	0.1102	0.0658	0.0377	0.4796	0.0712333	-2.75121	4.14665e-06	0.000693971	down	XP_012091929.1	192	2e-64	PREDICTED: LOW QUALITY PROTEIN: SNF1-related protein kinase regulatory subunit gamma-1-like [Jatropha curcas]	sp|Q9CAR3|KINGL_ARATH	143	8.77e-48	SNF1-related protein kinase regulatory subunit gamma-1-like OS=Arabidopsis thaliana GN=CBSCBS2 PE=1 SV=1	At1g69800	143	1.66e-48	KOG1764	5'-AMP-activated protein kinase, gamma subunit	–	–	–	–	–	–	GO:0000166//nucleotide binding;GO:1901363//heterocyclic compound binding;GO:0097159//organic cyclic compound binding;GO:0005488//binding;GO:1901265//nucleoside phosphate binding;GO:0017076//purine nucleotide binding;GO:0036094//small molecule binding	GO:0006796//phosphate-containing compound metabolic process;GO:0008152//metabolic process;GO:0044237//cellular metabolic process;GO:0006793//phosphorus metabolic process;GO:0009987//cellular process	T	ENOG4110MRX	snf1-related protein kinase regulatory subunit	1	56	CBS	Domain	27.3	1.9e-06
Unigene0018971	–	240	0.5052	1.0643	0.8185	0	0	0	0.796	0.001	-9.63662	0.000560425	0.0375972	down	–	–	–	–	–	–	–	–	–	–	–	–	–	–	–	–	–	–	–	–	–	S	ENOG410YRUW	reverse transcriptase	–	–	–	–	–	–
Unigene0019132	–	292	0.9344	0.8748	1.8259	0	0	0	1.2117	0.001	-10.2428	1.29232e-06	0.000250174	down	ONM32720.1	59.7	1e-09	Retrovirus-related Pol polyprotein LINE-1 [Zea mays]	sp|Q03277|PO11_BRACO	51.2	1.14e-07	Retrovirus-related Pol polyprotein from type-1 retrotransposable element R1 (Fragment) OS=Bradysia coprophila PE=3 SV=1	CE12396	68.6	1.27e-14	KOG1075	FOG: Reverse transcriptase	–	–	–	–	–	–	–	–	S	ENOG410Y65V	Retrotransposon protein	–	–	–	–	–	–
Unigene0019277	SCM1	5413	0.1176	0.059	0.0311	0.8334	0.7514	0.8712	0.0692333	0.818667	3.56374	4.38015e-35	2.0051e-31	up	KHN10636.1	121	3e-30	Agamous-like MADS-box protein AGL8 [Glycine soja]	sp|O22328|AGL8_SOLCO	121	4.22e-29	Agamous-like MADS-box protein AGL8 homolog OS=Solanum commersonii GN=SCM1 PE=2 SV=1	At5g60910	122	2.59e-31	KOG0014	MADS box transcription factor	K09264//MADS-box transcription factor, plant	3.48e-30	125	vvi:100232953	–	–	–	–	K	COG5068	Transcription factor	9	59	SRF-TF	Domain	97.6	1.5e-28
Unigene0019278	AP1	976	0	0	0	0.3081	0.2208	0.1895	0.001	0.239467	7.90368	6.48914e-05	0.00675008	up	AAK21258.1	332	9e-113	MADS-box transcription factor FBP29 [Petunia x hybrida]	sp|Q42429|AGL8_SOLTU	271	8.36e-90	Agamous-like MADS-box protein AGL8 homolog OS=Solanum tuberosum PE=2 SV=1	At1g69120	260	3.07e-86	KOG0014	MADS box transcription factor	K09264//MADS-box transcription factor, plant	1.44e-103	307	sot:102602089	–	–	–	–	K	COG5068	Transcription factor	9|88	59|186	SRF-TF|K-box	Domain|Family	93.7|100.6	2.5e-27|3.1e-29
Unigene0019279	AP1	940	0	0.2717	0.1194	1.2798	1.3181	1.5083	0.130367	1.36873	3.39219	3.98012e-13	2.84163e-10	up	AAK21258.1	340	3e-116	MADS-box transcription factor FBP29 [Petunia x hybrida]	sp|Q42429|AGL8_SOLTU	279	6.75e-93	Agamous-like MADS-box protein AGL8 homolog OS=Solanum tuberosum PE=2 SV=1	At1g69120	268	1.35e-89	KOG0014	MADS box transcription factor	K09264//MADS-box transcription factor, plant	4.26e-106	313	egr:104419444	–	–	–	–	K	COG5068	Transcription factor	9|76	59|174	SRF-TF|K-box	Domain|Family	93.8|100.8	2.3e-27|2.6e-29
Unigene0019622	GLR2.7	3183	0.7048	1.1636	0.5995	0.2835	0.3554	0.5229	0.822633	0.387267	-1.08692	0.000635914	0.0411367	down	XP_009590939.1	1238	0	PREDICTED: glutamate receptor 2.8-like [Nicotiana tomentosiformis]	sp|Q8LGN0|GLR27_ARATH	834	0	Glutamate receptor 2.7 OS=Arabidopsis thaliana GN=GLR2.7 PE=2 SV=3	At2g29120	827	0	KOG1052	Glutamate-gated kainate-type ion channel receptor subunit GluR5 and related subunits	K05387//glutamate receptor, ionotropic, plant	0	1171	sly:101262321	–	–	–	–	P	ENOG41120B7	Glutamate-gated receptor that probably acts as non- selective cation channel (By similarity)	38|478|578	385|800|831	ANF_receptor|SBP_bac_3|Lig_chan	Family|Domain|Family	210.8|64.4|125.6	2.2e-62|7.8e-18|1.1e-36
Unigene0019709	Pol	419	4.6304	3.7339	4.0183	0	0	0	4.12753	0.001	-12.0111	3.94963e-32	1.28068e-28	down	JAT74185.1	119	8e-31	hypothetical protein g.100086, partial [Auxenochlorella protothecoides]	sp|P11369|LORF2_MOUSE	239	6.73e-73	LINE-1 retrotransposable element ORF2 protein OS=Mus musculus GN=Pol PE=1 SV=2	–	–	–	–	–	–	–	–	–	–	–	–	–	S	ENOG410Y9TZ	NA	–	–	–	–	–	–
Unigene0020276	–	541	0.2241	0.7082	0.3112	0	0	0	0.4145	0.001	-8.69523	0.000283454	0.0223719	down	–	–	–	–	–	–	–	–	–	–	–	–	–	–	–	–	–	–	–	–	–	–	–	–	–	–	–	–	–	–
Unigene0020326	–	421	1.3681	1.2893	1.9996	0	0	0	1.55233	0.001	-10.6002	3.5366e-12	2.11709e-09	down	–	–	–	–	–	–	–	–	–	–	–	–	–	–	–	–	–	–	–	–	–	–	–	–	–	–	–	–	–	–
Unigene0020482	actb	832	1.1295	0.614	0.6746	0	0	0	0.806033	0.001	-9.6547	6.93568e-12	3.99808e-09	down	JAT58481.1	530	0	Actin-5C, partial [Anthurium amnicola]	sp|Q6NVA9|ACTB_XENTR	544	0	Actin, cytoplasmic 1 OS=Xenopus tropicalis GN=actb PE=2 SV=1	Hs4501885	544	0	KOG0676	Actin and related proteins	K12313//actin, aortic smooth muscle	0	516	zma:100274491	–	GO:0043229//intracellular organelle;GO:0043226//organelle;GO:0044464//cell part;GO:0043228//non-membrane-bounded organelle;GO:0043232//intracellular non-membrane-bounded organelle;GO:0005623//cell;GO:0044424//intracellular part;GO:0005622//intracellular	GO:0001882//nucleoside binding;GO:0001883//purine nucleoside binding;GO:0005488//binding;GO:0032549//ribonucleoside binding;GO:0036094//small molecule binding;GO:1901363//heterocyclic compound binding;GO:0097367//carbohydrate derivative binding;GO:0097159//organic cyclic compound binding;GO:0032550//purine ribonucleoside binding	–	Z	COG5277	Actin-related protein	5	262	Actin	Family	340.7	6.8e-102
Unigene0020483	ACT1	425	0.4993	0.2254	0.5942	0	0	0	0.439633	0.001	-8.78016	0.000732636	0.0457443	down	JAT56410.1	270	9e-90	Actin, partial [Anthurium amnicola]	sp|P10982|ACT1_ABSGL	267	8.26e-93	Actin-1 (Fragment) OS=Absidia glauca GN=ACT1 PE=3 SV=1	Hs4501887	272	2.56e-92	KOG0676	Actin and related proteins	K12313//actin, aortic smooth muscle	1.03e-85	259	zma:100274491	–	GO:0043226//organelle;GO:0005622//intracellular;GO:0044424//intracellular part;GO:0043228//non-membrane-bounded organelle;GO:0005623//cell;GO:0043229//intracellular organelle;GO:0044464//cell part;GO:0043232//intracellular non-membrane-bounded organelle	GO:0001883//purine nucleoside binding;GO:0032550//purine ribonucleoside binding;GO:0032549//ribonucleoside binding;GO:0097367//carbohydrate derivative binding;GO:0097159//organic cyclic compound binding;GO:1901363//heterocyclic compound binding;GO:0036094//small molecule binding;GO:0005488//binding;GO:0001882//nucleoside binding	–	Z	COG5277	Actin-related protein	3	127	Actin	Family	172.6	7.7e-51
Unigene0020492	RHA2A	771	4.4037	3.9756	5.241	2.6525	2.0262	1.7589	4.5401	2.14587	-1.08116	1.19843e-06	0.000235513	down	XP_019241072.1	218	4e-70	PREDICTED: E3 ubiquitin-protein ligase RHA2A-like [Nicotiana attenuata]	sp|Q9ZT50|RHA2A_ARATH	140	1.34e-40	E3 ubiquitin-protein ligase RHA2A OS=Arabidopsis thaliana GN=RHA2A PE=1 SV=1	At1g15100	140	2.09e-41	KOG0800	FOG: Predicted E3 ubiquitin ligase	K16282//E3 ubiquitin-protein ligase RHA2 [EC:2.3.2.27]	2.45e-68	212	vvi:100262985	–	–	–	–	O	ENOG41121N2	zinc ion binding	101	146	zf-RING_2	Domain	59.2	2.2e-16
Unigene0020801	–	416	0.8016	0.4605	0.6071	0	0	0	0.623067	0.001	-9.28324	2.86324e-05	0.00339665	down	–	–	–	–	–	–	–	–	–	–	–	–	–	–	–	–	–	–	–	–	–	–	–	–	–	–	–	–	–	–
Unigene0020803	jockey\pol	378	0.8822	0.6757	1.262	0	0	0	0.939967	0.001	-9.87647	6.85156e-07	0.000143718	down	–	–	–	–	sp|P21329|RTJK_DROFU	57.8	1.43e-09	RNA-directed DNA polymerase from mobile element jockey OS=Drosophila funebris GN=jockey\pol PE=1 SV=1	–	–	–	–	–	–	–	–	–	–	–	–	–	S	ENOG410ZQT9	Reverse transcriptase (RNA-dependent DNA polymerase)	–	–	–	–	–	–
Unigene0021523	–	1095	0.0554	0.1166	0	1.5106	1.8694	1.2103	0.0573333	1.5301	4.73811	3.08821e-21	4.7123e-18	up	EOY23464.1	421	2e-146	General transcription factor IIF subunit 1 [Theobroma cacao]	–	–	–	–	–	–	–	–	–	–	–	–	–	–	–	–	–	S	ENOG4111YXD	NA	–	–	–	–	–	–
Unigene0021919	At4g30420	1097	0.6356	0.4657	0.7418	1.2063	1.3259	1.5172	0.614367	1.3498	1.13557	0.0001215	0.0112295	up	XP_017250237.1	328	1e-108	PREDICTED: WAT1-related protein At4g30420 [Daucus carota subsp. sativus] [Daucus carota]	sp|Q9M0B8|WTR37_ARATH	251	1.27e-79	WAT1-related protein At4g30420 OS=Arabidopsis thaliana GN=At4g30420 PE=3 SV=1	–	–	–	–	–	–	–	–	–	–	–	–	–	S	ENOG410ZZXZ	auxin-induced protein	71	197	EamA	Family	37	2.7e-09
Unigene0021942	–	375	0	0.1703	0	0.5614	1.3647	0.5753	0.0567667	0.8338	3.87659	0.000313221	0.02411	up	–	–	–	–	–	–	–	–	–	–	–	–	–	–	–	–	–	–	–	–	–	–	–	–	–	–	–	–	–	–
Unigene0021953	SAUR71	1010	0.9605	0.8852	0.639	1.6079	2.0534	1.5258	0.828233	1.72903	1.06186	0.000168661	0.0147476	up	XP_006468108.1	207	2e-64	PREDICTED: auxin-responsive protein SAUR61-like [Citrus sinensis]	sp|Q9SGU2|SAU71_ARATH	74.7	1.72e-15	Auxin-responsive protein SAUR71 OS=Arabidopsis thaliana GN=SAUR71 PE=2 SV=1	–	–	–	–	–	K14488//SAUR family protein	3.38e-67	213	fve:101309563	ko04075//Plant hormone signal transduction//Signal transduction//Environmental Information Processing	–	–	–	S	ENOG410YIHK	auxin-responsive protein	72	155	Auxin_inducible	Family	95.6	1.3e-27
Unigene0022159	–	484	5.0107	6.2671	3.7106	17.0257	15.1368	18.8495	4.99613	17.004	1.76699	1.59516e-19	2.14029e-16	up	–	–	–	–	–	–	–	–	–	–	–	–	–	–	–	–	–	–	–	–	–	–	–	–	–	–	–	–	–	–
Unigene0022195	–	259	3.2773	3.3285	4.3338	0	0	0	3.64653	0.001	-11.8323	7.19345e-18	8.48184e-15	down	–	–	–	–	–	–	–	–	–	–	–	–	–	–	–	–	–	–	–	–	–	–	–	–	–	–	–	–	–	–
Unigene0022210	At4g12490	768	1.9736	2.2866	1.9731	4.6992	6.4882	3.2908	2.07777	4.82607	1.21581	4.51184e-06	0.00074389	up	XP_012475941.1	183	6e-57	PREDICTED: 14 kDa proline-rich protein DC2.15-like [Gossypium raimondii]	sp|Q9SU34|ERLL2_ARATH	146	1.04e-42	pEARLI1-like lipid transfer protein 2 OS=Arabidopsis thaliana GN=At4g12490 PE=2 SV=1	–	–	–	–	–	–	–	–	–	–	–	–	–	S	ENOG410YRRT	14 kDa proline-rich protein	67	146	Tryp_alpha_amyl	Family	28.6	1.1e-06
Unigene0022471	–	1649	0.2574	0.5228	0.5616	1.2949	1.9927	1.4205	0.447267	1.56937	1.81098	4.75508e-09	1.65939e-06	up	XP_016169223.1	69.3	2e-10	PREDICTED: probable serine/threonine-protein kinase DDB_G0286465 [Arachis ipaensis]	–	–	–	–	–	–	–	–	–	–	–	–	–	–	–	–	–	S	ENOG4111CS1	NA	–	–	–	–	–	–
Unigene0022505	GSTF12	830	1.5705	0.8078	0.8114	0.3623	0.1947	0.2228	1.06323	0.259933	-2.03224	3.58716e-05	0.00416031	down	BAM14584.1	330	3e-113	glutathione S-transferase for anthocyanin accumulation [Cyclamen persicum x Cyclamen purpurascens]	sp|Q9FE46|GSTFC_ARATH	251	4.59e-83	Glutathione S-transferase F12 OS=Arabidopsis thaliana GN=GSTF12 PE=1 SV=1	At5g17220	251	7.13e-84	KOG0867	Glutathione S-transferase	K00799//glutathione S-transferase [EC:2.5.1.18]	3.42e-113	328	pxb:103959931	ko00480//Glutathione metabolism//Metabolism of other amino acids//Metabolism	GO:0044464//cell part;GO:0005622//intracellular;GO:0043227//membrane-bounded organelle;GO:0005773//vacuole;GO:0043229//intracellular organelle;GO:0044444//cytoplasmic part;GO:0000325//plant-type vacuole;GO:0005737//cytoplasm;GO:0044424//intracellular part;GO:0043231//intracellular membrane-bounded organelle;GO:0005623//cell;GO:0043226//organelle	GO:0005488//binding;GO:0043167//ion binding;GO:0003824//catalytic activity	GO:0019222//regulation of metabolic process;GO:0050896//response to stimulus;GO:0009889//regulation of biosynthetic process;GO:0050789//regulation of biological process;GO:0009962//regulation of flavonoid biosynthetic process;GO:0006950//response to stress;GO:0080090//regulation of primary metabolic process;GO:0065007//biological regulation	O	ENOG4111Q0I	Glutathione S-transferase, C-terminal domain	11|127	75|203	GST_N|GST_C	Domain|Domain	56.3|50.4	2.4e-15|1.4e-13
Unigene0022747	SHSP-2	761	6.8915	4.2796	5.9736	2.2922	1.5927	2.1466	5.7149	2.0105	-1.50717	3.96305e-10	1.70392e-07	down	XP_016433962.1	253	8e-84	PREDICTED: 18.8 kDa class II heat shock protein-like [Nicotiana tabacum]	sp|Q01545|HSP22_IPONI	221	2.81e-72	18.8 kDa class II heat shock protein OS=Ipomoea nil GN=SHSP-2 PE=2 SV=1	At5g12020	185	3.6e-59	KOG0710	Molecular chaperone (small heat-shock protein Hsp26/Hsp42)	K13993//HSP20 family protein	1.76e-73	225	cic:CICLE_v10009767mg	ko04141//Protein processing in endoplasmic reticulum//Folding, sorting and degradation//Genetic Information Processing	–	–	–	O	COG0071	response to heat	51	154	HSP20	Family	107.6	2.2e-31
Unigene0022896	–	461	0.6576	0.6926	0.6696	2.8052	2.0449	1.1366	0.673267	1.99557	1.56755	0.000393345	0.0288779	up	XP_010535123.1	56.2	1e-07	PREDICTED: probable 2-oxoglutarate-dependent dioxygenase AOP1 [Tarenaya hassleriana]	–	–	–	–	At1g52800	51.6	5.76e-08	KOG0143	Iron/ascorbate family oxidoreductases	–	–	–	–	–	–	–	–	–	–	–	–	–	–	–	–	–
Unigene0022959	TIFY3B	1007	3.462	5.0414	3.7062	1.6127	2.4073	0.9488	4.06987	1.65627	-1.29705	1.06402e-05	0.00148999	down	XP_012468980.1	125	7e-32	PREDICTED: protein TIFY 3A-like [Gossypium raimondii]	sp|Q9C5K8|TIF3B_ARATH	80.5	1.07e-16	Protein TIFY 3B OS=Arabidopsis thaliana GN=TIFY3B PE=1 SV=1	–	–	–	–	–	K13464//jasmonate ZIM domain-containing protein	1.03e-30	120	tcc:TCM_006179	ko04075//Plant hormone signal transduction//Signal transduction//Environmental Information Processing	–	–	–	S	ENOG410YSZ1	Divergent CCT motif	129|196	164|221	tify|CCT_2	Domain|Motif	58.7|40.7	2.1e-16|1e-10
Unigene0023157	–	2729	0.3888	0.4212	0.4524	0.8706	0.8192	0.8358	0.4208	0.841867	1.00046	9.16844e-06	0.00131885	up	–	–	–	–	–	–	–	–	–	–	–	–	–	–	–	–	–	–	–	–	–	–	–	–	–	–	–	–	–	–
Unigene0023226	Pol	210	3.1758	2.2806	4.4096	0	0	0	3.28867	0.001	-11.6833	2.60622e-12	1.63563e-09	down	–	–	–	–	sp|P11369|LORF2_MOUSE	115	6.88e-31	LINE-1 retrotransposable element ORF2 protein OS=Mus musculus GN=Pol PE=1 SV=2	–	–	–	–	–	–	–	–	–	–	–	–	–	U	ENOG4111WJ7	protein transport protein sec61	–	–	–	–	–	–
Unigene0023227	Pol	490	3.4027	2.7368	5.3259	0	0	0	3.8218	0.001	-11.9	2.59744e-27	5.94516e-24	down	–	–	–	–	sp|P11369|LORF2_MOUSE	246	4.06e-75	LINE-1 retrotransposable element ORF2 protein OS=Mus musculus GN=Pol PE=1 SV=2	–	–	–	–	–	–	–	–	–	–	–	–	–	S	ENOG410Y9TZ	NA	116	135	DUF1725	Family	38.5	3.8e-10
Unigene0023295	ATL2	1363	2.0239	1.9677	1.2765	3.8834	4.2684	2.6457	1.75603	3.59917	1.03534	1.47863e-05	0.00195695	up	XP_009595337.1	325	5e-107	PREDICTED: RING-H2 finger protein ATL2-like [Nicotiana tomentosiformis]	sp|Q8L9T5|ATL2_ARATH	210	1.62e-63	RING-H2 finger protein ATL2 OS=Arabidopsis thaliana GN=ATL2 PE=2 SV=2	At3g16720	210	2.52e-64	KOG0800	FOG: Predicted E3 ubiquitin ligase	–	–	–	–	–	–	–	–	O	ENOG41121N2	zinc ion binding	118	163	zf-RING_2	Domain	60.8	6.5e-17
Unigene0023297	LOG8	953	0	0	0	0.4418	0.1696	0.194	0.001	0.268467	8.0686	7.71702e-05	0.00776904	up	XP_002285716.2	119	4e-30	PREDICTED: probable cytokinin riboside 5'-monophosphate phosphoribohydrolase LOGL1 [Vitis vinifera]	sp|Q84MC2|LOG8_ARATH	99	2.12e-23	Cytokinin riboside 5'-monophosphate phosphoribohydrolase LOG8 OS=Arabidopsis thaliana GN=LOG8 PE=1 SV=1	–	–	–	–	–	K06966//uncharacterized protein	1.1e-30	119	vvi:100248535	–	–	–	–	S	COG1611	decarboxylase	3	49	Lysine_decarbox	Family	29	6.7e-07
Unigene0023345	–	825	2.1312	2.8639	2.0068	5.14	5.5502	4.1095	2.33397	4.93323	1.07975	4.28612e-07	9.47586e-05	up	XP_016555733.1	196	7e-61	PREDICTED: mitochondrial ubiquitin ligase activator of nfkb 1-like [Capsicum annuum]	–	–	–	–	At3g06140	50.1	1.86e-06	KOG4265	Predicted E3 ubiquitin ligase	–	–	–	–	–	–	–	–	S	ENOG410YP5G	RING	128	174	zf-C3HC4_3	Domain	44.9	5.7e-12
Unigene0023513	WRKY51	861	0.3521	0.2967	0.1955	1.8164	1.8457	2.0047	0.281433	1.88893	2.74671	5.31975e-15	4.98781e-12	up	XP_010261070.1	178	3e-53	PREDICTED: probable WRKY transcription factor 51 isoform X1 [Nelumbo nucifera]	sp|Q93WU9|WRK51_ARATH	130	3.93e-36	Probable WRKY transcription factor 51 OS=Arabidopsis thaliana GN=WRKY51 PE=1 SV=1	–	–	–	–	–	–	–	–	–	–	–	–	–	K	ENOG410YQZM	WRKY transcription factor	134	192	WRKY	Domain	93.4	4.9e-27
Unigene0023916	ERF5	1464	1.0768	1.3086	0.8625	2.7527	2.4837	2.0211	1.08263	2.41917	1.15997	2.46074e-07	5.82059e-05	up	KZV37246.1	286	6e-92	ethylene-responsive transcription factor 5-like [Dorcoceras hygrometricum]	sp|Q40478|ERF5_TOBAC	256	3.5e-81	Ethylene-responsive transcription factor 5 OS=Nicotiana tabacum GN=ERF5 PE=2 SV=1	–	–	–	–	–	K09286//EREBP-like factor	1.92e-76	246	sly:543634	–	–	–	–	S	ENOG410ZM5J	AP2	148	198	AP2	Domain	59.9	1.8e-16
Unigene0024027	–	946	15.8944	27.2375	26.6969	40.6293	69.2728	33.7864	23.2763	47.8962	1.04105	1.62767e-05	0.00210761	up	XP_009351247.1	182	8e-56	PREDICTED: non-specific lipid-transfer protein 1-like [Pyrus x bretschneideri]	–	–	–	–	–	–	–	–	–	–	–	–	–	–	–	–	–	S	ENOG410YQ10	protease inhibitor seed storage	33	108	LTP_2	Family	48.7	5.4e-13
Unigene0024076	BHLH120	909	0.7337	1.124	0.4013	3.3747	3.0224	2.543	0.753	2.98003	1.98461	1.09599e-10	5.29758e-08	up	AOY34406.1	177	2e-52	transcription factor BHLH035, partial [Vaccinium corymbosum]	sp|Q9FLI0|BH120_ARATH	134	3.35e-37	Transcription factor bHLH120 OS=Arabidopsis thaliana GN=BHLH120 PE=2 SV=2	–	–	–	–	–	–	–	–	–	–	–	–	–	K	ENOG41114KF	Transcription factor	63	112	HLH	Domain	36.1	3.5e-09
Unigene0024102	At4g14103	1628	2.5697	2.7457	2.6027	6.595	7.3293	6.6831	2.63937	6.86913	1.37994	3.05343e-24	6.09285e-21	up	XP_011099289.1	352	3e-115	PREDICTED: F-box/LRR-repeat protein At2g42730-like [Sesamum indicum]	sp|Q8L7H1|FBL75_ARATH	110	6.45e-25	F-box/LRR-repeat protein At4g14103 OS=Arabidopsis thaliana GN=At4g14103 PE=2 SV=1	–	–	–	–	–	–	–	–	–	–	–	–	–	S	ENOG410Z53X	F-box domain containing protein	–	–	–	–	–	–
Unigene0024256	RPL7	328	0.7394	1.1681	0.1711	0	0	0	0.692867	0.001	-9.43643	0.000668039	0.0427454	down	JAT41921.1	118	8e-32	60S ribosomal protein L7, partial [Anthurium amnicola]	sp|Q58DT1|RL7_BOVIN	215	2.87e-71	60S ribosomal protein L7 OS=Bos taurus GN=RPL7 PE=2 SV=1	Hs15431301	215	4.87e-72	KOG3184	60S ribosomal protein L7	K02937//large subunit ribosomal protein L7e	4.18e-31	114	cmo:103500626	ko03010//Ribosome//Translation//Genetic Information Processing	–	–	–	J	COG1841	ribosomal large subunit biogenesis	1|63	61|107	Ribosomal_L30_N|Ribosomal_L30	Domain|Domain	76.7|66.2	9.3e-22|1.2e-18
Unigene0024295	–	581	1.9305	1.4288	2.753	0	0	0	2.03743	0.001	-10.9925	1.58126e-19	2.14029e-16	down	–	–	–	–	–	–	–	–	–	–	–	–	–	–	–	–	–	–	–	–	–	S	ENOG4111RI3	to H28G03.4 Hydra magnipapillata	9	105	HTH_29	Domain	35.5	7.5e-09
Unigene0024429	SPL4	617	9.0404	13.3512	9.9602	27.3937	34.0503	27.125	10.7839	29.523	1.45296	4.69057e-19	6.18686e-16	up	XP_002275728.1	227	2e-74	PREDICTED: squamosa promoter-binding protein 1 isoform X2 [Vitis vinifera]	sp|Q9S7A9|SPL4_ARATH	150	7.64e-45	Squamosa promoter-binding-like protein 4 OS=Arabidopsis thaliana GN=SPL4 PE=1 SV=1	–	–	–	–	–	–	–	–	–	–	GO:0005623//cell;GO:0043229//intracellular organelle;GO:0043227//membrane-bounded organelle;GO:0044464//cell part;GO:0043231//intracellular membrane-bounded organelle;GO:0044424//intracellular part;GO:0005622//intracellular;GO:0043226//organelle	–	–	S	ENOG4111DUE	squamosa	11	88	SBP	Domain	135.4	5e-40
Unigene0024430	SPL4	2185	0.2775	0.0877	0.2312	0.9084	1.245	0.6207	0.1988	0.9247	2.21767	1.38449e-08	4.4418e-06	up	XP_010656994.1	133	1e-33	PREDICTED: squamosa promoter-binding protein 1 isoform X1 [Vitis vinifera]	sp|Q9S7A9|SPL4_ARATH	82.8	5.36e-17	Squamosa promoter-binding-like protein 4 OS=Arabidopsis thaliana GN=SPL4 PE=1 SV=1	–	–	–	–	–	–	–	–	–	–	GO:0044424//intracellular part;GO:0043231//intracellular membrane-bounded organelle;GO:0043227//membrane-bounded organelle;GO:0005623//cell;GO:0043229//intracellular organelle;GO:0043226//organelle;GO:0044464//cell part;GO:0005622//intracellular	–	–	S	ENOG4111DUE	squamosa	6	38	SBP	Domain	53.4	1.9e-14
Unigene0024715	At3g57940	1534	0.494	0.7285	0.622	0.2941	0.2283	0.2612	0.614833	0.2612	-1.23504	0.000778225	0.0479783	down	XP_011077999.1	63.9	3e-24	PREDICTED: UPF0202 protein At3g57940-like [Sesamum indicum]	sp|Q9M2Q4|U202B_ARATH	45.1	2.97e-06	UPF0202 protein At3g57940 OS=Arabidopsis thaliana GN=At3g57940 PE=2 SV=2	–	–	–	–	–	K14521//N-acetyltransferase 10 [EC:2.3.1.-]	2.2e-07	42.7	pda:103712943	ko03008//Ribosome biogenesis in eukaryotes//Translation//Genetic Information Processing	–	–	–	–	–	–	–	–	–	–	–	–
Unigene0024758	–	882	0.9967	0.5792	0.7636	0.0682	0.1832	0.1398	0.779833	0.1304	-2.58022	4.00128e-06	0.000673991	down	–	–	–	–	–	–	–	–	–	–	–	–	–	–	–	–	–	–	–	–	–	–	–	–	–	–	–	–	–	–
Unigene0024957	At2g39510	2887	1.2286	1.8359	1.6913	3.1252	5.1873	2.4021	1.58527	3.57153	1.17182	5.40188e-06	0.000850971	up	XP_019254269.1	99.4	1e-41	PREDICTED: WAT1-related protein At2g39510-like [Nicotiana attenuata]	sp|O80638|WTR14_ARATH	92	6.69e-31	WAT1-related protein At2g39510 OS=Arabidopsis thaliana GN=At2g39510 PE=2 SV=1	–	–	–	–	–	–	–	–	–	–	–	–	–	S	ENOG41118HE	auxin-induced protein	5	61	EamA	Family	35.5	7.5e-09
Unigene0025099	DOF3.7	1699	3.1046	3.7961	3.2702	6.992	8.101	6.567	3.3903	7.22	1.09059	3.57301e-14	2.89641e-11	up	XP_012474644.1	300	3e-96	PREDICTED: dof zinc finger protein DOF4.6-like isoform X1 [Gossypium raimondii]	sp|Q43385|DOF37_ARATH	174	9.25e-49	Dof zinc finger protein DOF3.7 OS=Arabidopsis thaliana GN=DOF3.7 PE=1 SV=2	–	–	–	–	–	–	–	–	–	–	–	–	–	S	ENOG410YN7N	zinc finger protein	27	87	zf-Dof	Family	126.1	3.1e-37
Unigene0025100	DOF3.7	1578	5.379	6.7986	5.6905	11.4352	14.9182	10.0004	5.95603	12.1179	1.02472	1.79282e-10	8.45571e-08	up	XP_017629079.1	285	9e-91	PREDICTED: dof zinc finger protein DOF1.8-like isoform X1 [Gossypium arboreum]	sp|Q43385|DOF37_ARATH	167	2.37e-46	Dof zinc finger protein DOF3.7 OS=Arabidopsis thaliana GN=DOF3.7 PE=1 SV=2	–	–	–	–	–	–	–	–	–	–	–	–	–	S	ENOG410YN7N	zinc finger protein	26	86	zf-Dof	Family	124	1.4e-36
Unigene0025130	CMB1	1256	0	0.0508	0.1341	1.748	1.2652	1.546	0.0616333	1.51973	4.62396	3.67308e-24	6.97178e-21	up	AHW58033.1	392	6e-135	SEP4 [Coffea arabica]	sp|Q39685|CMB1_DIACA	292	7.58e-97	MADS-box protein CMB1 OS=Dianthus caryophyllus GN=CMB1 PE=2 SV=1	At2g03710	271	5.12e-89	KOG0014	MADS box transcription factor	K09264//MADS-box transcription factor, plant	1.32e-108	323	sly:543708	–	–	–	GO:1901360//organic cyclic compound metabolic process;GO:0043170//macromolecule metabolic process;GO:0044238//primary metabolic process;GO:0090304//nucleic acid metabolic process;GO:0009059//macromolecule biosynthetic process;GO:0019438//aromatic compound biosynthetic process;GO:1901576//organic substance biosynthetic process;GO:0018130//heterocycle biosynthetic process;GO:0044249//cellular biosy…	K	COG5068	Transcription factor	9|81	59|173	SRF-TF|K-box	Domain|Family	91.1|94.7	1.6e-26|2e-27
Unigene0025356	At1g64065	987	0.1843	0.3235	0.1706	0.6704	1.1734	0.6246	0.226133	0.8228	1.86337	0.000125498	0.0115442	up	XP_010662657.1	208	2e-64	PREDICTED: late embryogenesis abundant protein At1g64065-like [Vitis vinifera]	sp|Q6DST1|Y1465_ARATH	80.9	1.06e-16	Late embryogenesis abundant protein At1g64065 OS=Arabidopsis thaliana GN=At1g64065 PE=2 SV=1	–	–	–	–	–	–	–	–	–	–	–	–	–	S	ENOG4111A3K	Late embryogenesis abundant protein	95	194	LEA_2	Family	30.9	2.4e-07
Unigene0025418	–	891	7.4851	6.9878	6.0469	17.6195	15.5985	19.1294	6.83993	17.4491	1.3511	2.51669e-22	4.08023e-19	up	KZV27502.1	83.2	2e-17	ATPase family AAA domain-containing protein 2 [Dorcoceras hygrometricum]	–	–	–	–	–	–	–	–	–	–	–	–	–	–	–	–	–	S	ENOG41115XK	NA	–	–	–	–	–	–
Unigene0025480	slc47a1	1785	2.6663	2.1286	1.462	4.8018	5.734	3.7124	2.08563	4.7494	1.18726	1.61075e-07	4.01764e-05	up	XP_009593168.1	830	0	PREDICTED: protein DETOXIFICATION 54 [Nicotiana tomentosiformis]	sp|A4IIS8|S47A1_XENTR	229	3.48e-66	Multidrug and toxin extrusion protein 1 OS=Xenopus tropicalis GN=slc47a1 PE=2 SV=1	At1g71870	722	0	KOG1347	Uncharacterized membrane protein, predicted efflux pump	K03327//multidrug resistance protein, MATE family	0	791	sot:102595555	–	–	–	–	V	COG0534	Mate efflux family protein	32|255	192|416	MatE|MatE	Family|Family	111.0|118.2	3.7e-32|2.3e-34
Unigene0025785	MBF1C	572	7.8437	4.5214	8.5362	3.4701	3.0608	3.1791	6.9671	3.23667	-1.10605	1.16564e-05	0.00160814	down	XP_004139340.1	221	2e-72	PREDICTED: multiprotein-bridging factor 1c [Cucumis sativus]	sp|Q9LV58|MBF1C_ARATH	214	1.28e-70	Multiprotein-bridging factor 1c OS=Arabidopsis thaliana GN=MBF1C PE=1 SV=1	At3g24500	214	1.99e-71	KOG3398	Transcription factor MBF1	K03627//putative transcription factor	5.46e-73	221	csv:101207723	–	GO:0043233//organelle lumen;GO:0044464//cell part;GO:0031974//membrane-enclosed lumen;GO:0044446//intracellular organelle part;GO:0005623//cell;GO:0043227//membrane-bounded organelle;GO:0043226//organelle;GO:0044424//intracellular part;GO:0044428//nuclear part;GO:0044422//organelle part;GO:0070013//intracellular organelle lumen;GO:0005622//intracellular;GO:0005634//nucleus;GO:0031981//nuclear lum…	GO:0000989//transcription factor activity, transcription factor binding;GO:0001071//nucleic acid binding transcription factor activity;GO:0000988//transcription factor activity, protein binding;GO:0003712//transcription cofactor activity	GO:0044237//cellular metabolic process;GO:0009719//response to endogenous stimulus;GO:0009642//response to light intensity;GO:0044763//single-organism cellular process;GO:0019538//protein metabolic process;GO:0000160//phosphorelay signal transduction system;GO:0001101//response to acid chemical;GO:0016070//RNA metabolic process;GO:0044249//cellular biosynthetic process;GO:0090304//nucleic acid me…	K	COG1813	Factor 1	11|88	80|139	MBF1|HTH_3	Family|Domain	76.7|50.5	9e-22|1.2e-13
Unigene0026006	RTase	412	0.883	1.395	0.4768	0	0	0	0.918267	0.001	-9.84277	1.28676e-06	0.000249718	down	XP_006607041.1	94.7	2e-21	PREDICTED: RNA-directed DNA polymerase from mobile element jockey-like [Glycine max]	sp|Q95SX7|RTBS_DROME	130	1.18e-34	Probable RNA-directed DNA polymerase from transposon BS OS=Drosophila melanogaster GN=RTase PE=2 SV=1	7294764_2	114	9.04e-32	KOG1075	FOG: Reverse transcriptase	–	–	–	–	–	–	–	–	S	ENOG410ZN99	NA	39	135	RVT_1	Family	58.9	3.9e-16
Unigene0026069	–	342	1.6842	1.307	2.0513	0	0	0	1.68083	0.001	-10.715	6.29917e-11	3.26805e-08	down	–	–	–	–	–	–	–	–	–	–	–	–	–	–	–	–	–	–	–	–	–	–	–	–	–	–	–	–	–	–
Unigene0026075	–	1121	11.8717	16.406	14.3186	9.068	5.4062	4.8666	14.1988	6.44693	-1.13908	8.13406e-08	2.20558e-05	down	XP_016190321.1	125	3e-32	PREDICTED: cell wall integrity and stress response component 1-like [Arachis ipaensis]	–	–	–	–	At5g56550	67	8.43e-13	KOG4210	Nuclear localization sequence binding protein	–	–	–	–	–	–	–	–	S	ENOG41117CQ	NA	–	–	–	–	–	–
Unigene0026078	CYP78A5	1810	0.469	0.6351	0.2791	3.5724	5.8929	4.0358	0.461067	4.50037	3.287	1.30522e-31	3.76197e-28	up	XP_019262028.1	755	0	PREDICTED: cytochrome P450 78A5-like [Nicotiana attenuata]	sp|Q9LMX7|C78A5_ARATH	521	8.61e-180	Cytochrome P450 78A5 OS=Arabidopsis thaliana GN=CYP78A5 PE=2 SV=1	At1g13710	521	1.34e-180	KOG0156	Cytochrome P450 CYP2 subfamily	–	–	–	–	–	–	–	–	Q	COG2124	Cytochrome p450	58	503	p450	Domain	286.4	2.9e-85
Unigene0026162	B2M	475	0.7658	0.3361	1.4769	0	0	0	0.8596	0.001	-9.74752	1.2237e-06	0.000239872	down	–	–	–	–	sp|P16213|B2MG_PONPY	243	2.15e-83	Beta-2-microglobulin OS=Pongo pygmaeus GN=B2M PE=3 SV=2	–	–	–	–	–	–	–	–	–	–	–	–	–	O	ENOG410YTDG	Component of the class I major histocompatibility complex (MHC). Involved in the presentation of peptide antigens to the immune system (By similarity)	29	108	C1-set	Domain	83	9.8e-24
Unigene0026211	At1g47380	1980	0.3521	0.2903	0.1984	0.6835	0.7754	0.934	0.280267	0.797633	1.50893	1.50232e-06	0.000284443	up	XP_016434723.1	139	1e-33	PREDICTED: probable protein phosphatase 2C 12 isoform X2 [Nicotiana tabacum]	sp|Q9FX08|P2C12_ARATH	134	1.46e-32	Probable protein phosphatase 2C 12 OS=Arabidopsis thaliana GN=At1g47380 PE=2 SV=1	At1g47380	134	2.63e-33	KOG0698	Serine/threonine protein phosphatase	–	–	–	–	–	–	–	–	T	COG0631	Phosphatase	3	66	PP2C	Family	49.9	2.3e-13
Unigene0026347	WRKY28	1293	0.5158	0.568	0.3038	1.0234	1.3957	1.025	0.462533	1.14803	1.31154	5.41175e-05	0.00586556	up	XP_002272089.1	341	2e-113	PREDICTED: probable WRKY transcription factor 71 [Vitis vinifera]	sp|Q8VWJ2|WRK28_ARATH	219	7.27e-67	Probable WRKY transcription factor 28 OS=Arabidopsis thaliana GN=WRKY28 PE=2 SV=1	–	–	–	–	–	–	–	–	–	–	–	–	–	K	ENOG410YIC2	Transcription factor	184	241	WRKY	Domain	106.5	3.8e-31
Unigene0026360	CYP72A1	1631	0.2602	0.1175	0.2237	0.7745	0.8092	0.548	0.200467	0.710567	1.82561	1.88606e-06	0.000344543	up	XP_011082820.1	709	0	PREDICTED: cytochrome P450 CYP72A219-like [Sesamum indicum]	sp|H2DH21|C7A29_PANGI	593	0	Cytochrome P450 CYP72A219 OS=Panax ginseng PE=2 SV=1	At3g14610	556	0	KOG0157	Cytochrome P450 CYP4/CYP19/CYP26 subfamilies	–	–	–	–	–	–	–	–	Q	COG2124	Cytochrome p450	58	459	p450	Domain	272.9	3.5e-81
Unigene0026451	ERF2	1378	8.5577	10.0792	8.003	20.057	28.5179	25.2746	8.87997	24.6165	1.471	7.72234e-24	1.39758e-20	up	AHA93900.1	357	4e-120	ethylene response factor 10 [Coffea arabica]	sp|Q40479|ERF2_TOBAC	348	4.57e-118	Ethylene-responsive transcription factor 2 OS=Nicotiana tabacum GN=ERF2 PE=2 SV=1	–	–	–	–	–	K09286//EREBP-like factor	4.41e-108	324	sot:102584874	ko04626//Plant-pathogen interaction//Environmental adaptation//Organismal Systems	GO:0044424//intracellular part;GO:0043226//organelle;GO:0043227//membrane-bounded organelle;GO:0005622//intracellular;GO:0043231//intracellular membrane-bounded organelle;GO:0005623//cell;GO:0043229//intracellular organelle;GO:0044464//cell part	GO:0001071//nucleic acid binding transcription factor activity	GO:0044237//cellular metabolic process;GO:0043170//macromolecule metabolic process;GO:0010467//gene expression;GO:0044260//cellular macromolecule metabolic process;GO:0044249//cellular biosynthetic process;GO:0090304//nucleic acid metabolic process;GO:0034654//nucleobase-containing compound biosynthetic process;GO:0044271//cellular nitrogen compound biosynthetic process;GO:0009987//cellular proce…	K	ENOG410YJV7	Transcription factor	128	178	AP2	Domain	57.8	8.1e-16
Unigene0026514	At3g47200	1770	0.2055	0.1804	0.222	1.1214	0.9587	0.7488	0.202633	0.942967	2.21834	5.26805e-11	2.75144e-08	up	GAV70919.1	684	0	DUF247 domain-containing protein [Cephalotus follicularis]	sp|Q9SD53|Y3720_ARATH	58.9	8.02e-08	UPF0481 protein At3g47200 OS=Arabidopsis thaliana GN=At3g47200 PE=2 SV=1	–	–	–	–	–	–	–	–	–	–	–	–	–	S	ENOG410YDVR	UPF0481 protein	33|338	277|527	DUF247|DUF247	Family|Family	119.4|129.2	1.7e-34|1.7e-37
Unigene0026726	CET4	1537	4.4575	1.8696	2.9029	1.8393	0.7535	1.143	3.07667	1.24527	-1.30491	0.000168634	0.0147476	down	XP_017645796.1	167	3e-47	PREDICTED: CEN-like protein 2 isoform X2 [Gossypium arboreum]	sp|Q9XH42|CET4_TOBAC	155	1.08e-43	CEN-like protein 4 OS=Nicotiana tabacum GN=CET4 PE=2 SV=1	At2g27550	153	1.08e-43	KOG3346	Phosphatidylethanolamine binding protein	–	–	–	–	–	–	–	GO:0022414//reproductive process;GO:0044702//single organism reproductive process;GO:0048731//system development;GO:0007275//multicellular organism development;GO:0044699//single-organism process;GO:0032501//multicellular organismal process;GO:0000003//reproduction;GO:0048608//reproductive structure development;GO:0009791//post-embryonic development;GO:0009908//flower development;GO:0032502//deve…	S	COG1881	phosphatidylethanolamine-binding protein	25	88	PBP	Domain	34.7	1.2e-08
Unigene0026727	CET2	740	9.7089	7.2056	8.608	5.8117	2.0747	4.3317	8.5075	4.0727	-1.06275	0.000244151	0.019879	down	NP_001267929.1	322	3e-111	TFL1A protein [Vitis vinifera]	sp|Q9XH43|CET2_TOBAC	305	1.31e-105	CEN-like protein 2 OS=Nicotiana tabacum GN=CET2 PE=2 SV=1	At2g27550	297	3.1e-103	KOG3346	Phosphatidylethanolamine binding protein	–	–	–	–	–	–	–	GO:0061458//reproductive system development;GO:0048367//shoot system development;GO:0044699//single-organism process;GO:0032502//developmental process;GO:0000003//reproduction;GO:0048608//reproductive structure development;GO:0003006//developmental process involved in reproduction;GO:0044767//single-organism developmental process;GO:0048731//system development;GO:0032501//multicellular organismal…	S	COG1881	phosphatidylethanolamine-binding protein	26	162	PBP	Domain	82.1	3.1e-23
Unigene0026796	–	439	0.5524	7.7095	0.7671	0.274	0.1227	0.2808	3.00967	0.225833	-3.73627	6.09455e-05	0.00641792	down	–	–	–	–	–	–	–	–	–	–	–	–	–	–	–	–	–	–	–	–	–	–	–	–	–	–	–	–	–	–
Unigene0026921	AHP4	643	0.9901	0.8938	0.9601	0.0935	0.3351	0.2397	0.948	0.222767	-2.08935	6.13653e-05	0.00642734	down	XP_012857943.1	225	9e-74	PREDICTED: histidine-containing phosphotransfer protein 4-like [Erythranthe guttata]	sp|Q9LU15|AHP4_ARATH	174	6.21e-55	Histidine-containing phosphotransfer protein 4 OS=Arabidopsis thaliana GN=AHP4 PE=1 SV=2	At3g16360	192	4.98e-63	KOG4747	Two-component phosphorelay intermediate involved in MAP kinase cascade regulation	K14490//histidine-containing phosphotransfer peotein	4.19e-72	219	vvi:100252462	ko04075//Plant hormone signal transduction//Signal transduction//Environmental Information Processing	–	–	–	T	COG2198	Histidine kinase	44	126	Hpt	Family	44.1	1.4e-11
Unigene0027079	–	874	1.8383	2.1189	1.8301	0	0	0	1.9291	0.001	-10.9137	1.00087e-31	2.99572e-28	down	–	–	–	–	–	–	–	–	–	–	–	–	–	–	–	–	–	–	–	–	–	S	ENOG4111RKA	Reverse transcriptase	–	–	–	–	–	–
Unigene0027311	FD	1213	4.2736	6.2647	8.1894	15.3224	15.7656	14.5342	6.24257	15.2074	1.28456	6.793e-12	3.94506e-09	up	XP_010646869.1	162	4e-45	PREDICTED: protein FD [Vitis vinifera]	sp|Q84JK2|FD_ARATH	106	6.71e-25	Protein FD OS=Arabidopsis thaliana GN=FD PE=1 SV=1	–	–	–	–	–	–	–	–	–	–	–	–	–	K	ENOG410YWQ7	Transcription factor	139	161	bZIP_1	Family	23.9	2.6e-05
Unigene0027425	Dynll1	1911	1.4277	1.4536	1.6593	0.7869	0.451	0.8387	1.51353	0.6922	-1.12866	5.26884e-06	0.000836788	down	XP_009626872.1	167	2e-47	PREDICTED: dynein light chain LC6, flagellar outer arm-like [Nicotiana tomentosiformis]	sp|O02414|DYL1_HELCR	64.7	1.15e-11	Dynein light chain LC6, flagellar outer arm OS=Heliocidaris crassispina PE=3 SV=1	At1g52250	153	3.98e-44	KOG3430	Dynein light chain type 1	K10418//dynein light chain LC8-type	5.56e-47	165	jcu:105635002	–	–	–	–	S	ENOG4111NK2	dynein, light chain	1|78	46|122	Dynein_light|Dynein_light	Domain|Domain	25.0|60.8	1.2e-05|8.4e-17
Unigene0027427	Dynll1	777	1.4045	1.7259	1.5891	0.3871	0.5546	0.714	1.57317	0.5519	-1.51119	8.36094e-06	0.00122765	down	KVI05994.1	168	2e-51	Dynein light chain, type 1/2 [Cynara cardunculus var. scolymus] [Cynara cardunculus]	sp|O02414|DYL1_HELCR	79.7	4.84e-18	Dynein light chain LC6, flagellar outer arm OS=Heliocidaris crassispina PE=3 SV=1	At1g52250	159	1.27e-49	KOG3430	Dynein light chain type 1	K10418//dynein light chain LC8-type	8.74e-52	168	jcu:105635002	–	–	–	GO:0044699//single-organism process;GO:0009987//cellular process;GO:0044763//single-organism cellular process	S	ENOG4111NK2	dynein, light chain	1	87	Dynein_light	Domain	98.5	1.4e-28
Unigene0027443	XERICO	541	5.1552	4.3674	3.2159	8.3386	13.0441	7.3493	4.24617	9.57733	1.17346	5.01799e-06	0.000810705	up	XP_010648272.1	112	8e-30	PREDICTED: RING-H2 finger protein ATL5 [Vitis vinifera]	sp|Q9SI09|XERIC_ARATH	58.5	6.06e-10	Probable E3 ubiquitin-protein ligase XERICO OS=Arabidopsis thaliana GN=XERICO PE=1 SV=1	At1g63840	63.9	8.52e-13	KOG0800	FOG: Predicted E3 ubiquitin ligase	–	–	–	–	–	–	–	–	O	ENOG41121N2	zinc ion binding	44	89	zf-RING_2	Domain	52.3	3.1e-14
Unigene0027491	–	372	0.7334	0.9441	0.6035	1.7786	3.403	2.1542	0.760333	2.44527	1.68529	0.000138829	0.0125918	up	CDP08971.1	58.9	1e-09	unnamed protein product [Coffea canephora]	–	–	–	–	–	–	–	–	–	–	–	–	–	–	–	–	–	–	–	–	–	–	–	–	–	–
Unigene0027493	–	1762	2.7183	2.6094	2.6437	7.0834	7.0623	5.3527	2.65713	6.49947	1.29045	7.71106e-17	8.57261e-14	up	XP_009599898.1	97.1	5e-20	PREDICTED: two-component response regulator-like APRR5 isoform X1 [Nicotiana tomentosiformis]	–	–	–	–	–	–	–	–	–	–	–	–	–	–	–	–	–	S	ENOG410YZD0	CCT motif	–	–	–	–	–	–
Unigene0027538	SPAC167.05	1182	0.9746	0.8914	1.7568	3.613	2.6661	3.6506	1.2076	3.3099	1.45464	7.35321e-08	2.02203e-05	up	XP_017632032.1	307	8e-102	PREDICTED: universal stress protein PHOS34-like [Gossypium arboreum]	sp|P87132|YFK5_SCHPO	52.4	4.3e-06	Uncharacterized protein C167.05 OS=Schizosaccharomyces pombe (strain 972 / ATCC 24843) GN=SPAC167.05 PE=1 SV=2	–	–	–	–	–	–	–	–	–	–	–	–	–	S	ENOG4111HXP	universal stress protein domain containing protein	15	178	Usp	Domain	78.6	4.3e-22
Unigene0027631	GAT1	1869	1.8166	1.5717	1.9668	4.1837	3.7758	4.4361	1.78503	4.13187	1.21084	2.29204e-14	1.89754e-11	up	XP_006367532.1	542	0	PREDICTED: GABA transporter 1-like [Solanum tuberosum]	sp|F4HW02|GAT1_ARATH	399	1.61e-132	GABA transporter 1 OS=Arabidopsis thaliana GN=GAT1 PE=1 SV=1	At1g08230	335	6.24e-109	KOG1303	Amino acid transporters	–	–	–	–	–	–	–	–	E	COG0814	amino acid transport	38	327	Aa_trans	Family	143.1	7.4e-42
Unigene0027739	–	948	2.9419	5.8941	3.2265	1.269	2.6707	1.7231	4.02083	1.8876	-1.09094	0.000739313	0.0460641	down	XP_017256949.1	126	4e-36	PREDICTED: transcription factor bHLH118-like [Daucus carota subsp. sativus] [Daucus carota]	–	–	–	–	–	–	–	–	–	–	–	–	–	–	–	–	–	K	ENOG41119GS	NA	–	–	–	–	–	–
Unigene0027755	PDIL1-4	1251	0.0727	0.1531	0.0673	0.5048	0.3014	0.3942	0.0977	0.400133	2.03405	0.000523946	0.0360195	up	ABS11216.1	286	1e-89	protein disulfide isomerase precursor, partial [Oldenlandia affinis]	sp|Q9FF55|PDI14_ARATH	221	7.48e-65	Protein disulfide isomerase-like 1-4 OS=Arabidopsis thaliana GN=PDIL1-4 PE=1 SV=1	At5g60640	221	1.11e-65	KOG0190	Protein disulfide isomerase (prolyl 4-hydroxylase beta subunit)	K09580//protein disulfide-isomerase A1 [EC:5.3.4.1]	1e-85	276	sly:101257163	ko04141//Protein processing in endoplasmic reticulum//Folding, sorting and degradation//Genetic Information Processing	–	–	–	O	COG0526	Thioredoxin	35	137	Thioredoxin	Domain	108.3	1.2e-31
Unigene0027813	ATHB-40	709	0.3848	0.0901	0.1583	0.6787	1.6715	0.5217	0.211067	0.9573	2.18127	0.000809643	0.0494562	up	KVI02750.1	303	2e-103	Helix-turn-helix motif-containing protein [Cynara cardunculus var. scolymus] [Cynara cardunculus]	sp|O23208|ATB40_ARATH	233	1.69e-76	Homeobox-leucine zipper protein ATHB-40 OS=Arabidopsis thaliana GN=ATHB-40 PE=2 SV=3	At4g36740	236	2.25e-78	KOG0483	Transcription factor HEX, contains HOX and HALZ domains	K09338//homeobox-leucine zipper protein	3.5e-96	284	sly:101251349	–	–	–	–	K	ENOG410Z2UE	homeobox-leucine zipper protein	52	104	Homeobox	Domain	60.3	9.3e-17
Unigene0027814	ATHB-40	744	0.2445	0.515	0.3017	2.1828	2.6428	0.58	0.353733	1.80187	2.34876	2.09312e-05	0.00260119	up	KVI02750.1	290	1e-97	Helix-turn-helix motif-containing protein [Cynara cardunculus var. scolymus] [Cynara cardunculus]	sp|O23208|ATB40_ARATH	219	5.27e-71	Homeobox-leucine zipper protein ATHB-40 OS=Arabidopsis thaliana GN=ATHB-40 PE=2 SV=3	At4g36740	221	2.07e-72	KOG0483	Transcription factor HEX, contains HOX and HALZ domains	K09338//homeobox-leucine zipper protein	1.21e-94	280	sly:101251349	–	–	–	–	K	ENOG410Z2UE	homeobox-leucine zipper protein	54	106	Homeobox	Domain	59.4	1.7e-16
Unigene0027867	PAP	1232	5.1181	5.5979	6.6509	13.8656	17.818	12.884	5.78897	14.8559	1.35966	6.10202e-18	7.30562e-15	up	XP_015066631.1	483	2e-169	PREDICTED: light-induced protein, chloroplastic [Solanum pennellii]	sp|Q9ZWQ8|PAP_CITUN	462	1.08e-162	Plastid-lipid-associated protein, chloroplastic OS=Citrus unshiu GN=PAP PE=2 SV=1	–	–	–	–	–	–	–	–	–	–	GO:0031976//plastid thylakoid;GO:0031967//organelle envelope;GO:0043229//intracellular organelle;GO:0043227//membrane-bounded organelle;GO:0044422//organelle part;GO:0009526//plastid envelope;GO:0044434//chloroplast part;GO:0009507//chloroplast;GO:0043231//intracellular membrane-bounded organelle;GO:0044435//plastid part;GO:0044444//cytoplasmic part;GO:0005622//intracellular;GO:0043226//organelle…	–	GO:0044699//single-organism process;GO:0009987//cellular process;GO:0001101//response to acid chemical;GO:0044237//cellular metabolic process;GO:0044710//single-organism metabolic process;GO:0006950//response to stress;GO:0055114//oxidation-reduction process;GO:0015979//photosynthesis;GO:0050896//response to stimulus;GO:0008152//metabolic process;GO:0019684//photosynthesis, light reaction;GO:0009…	S	ENOG4111PVP	negative regulation of photosynthesis, light reaction	99	313	PAP_fibrillin	Family	266.7	1e-79
Unigene0027976	HSP83A	2282	2.524	1.3712	1.8445	0.2372	0.4013	0.4997	1.91323	0.3794	-2.33422	1.09029e-14	9.64177e-12	down	XP_011046024.1	1240	0	PREDICTED: heat shock protein 83 [Populus euphratica]	sp|P51819|HSP83_IPONI	1204	0	Heat shock protein 83 OS=Ipomoea nil GN=HSP83A PE=2 SV=1	At5g52640	1181	0	KOG0019	Molecular chaperone (HSP90 family)	K04079//molecular chaperone HtpG	0	1240	csv:101210914	ko04141//Protein processing in endoplasmic reticulum//Folding, sorting and degradation//Genetic Information Processing;ko04626//Plant-pathogen interaction//Environmental adaptation//Organismal Systems	–	–	–	O	COG0326	Molecular chaperone. Has ATPase activity (By similarity)	35|190	185|703	HATPase_c|HSP90	Domain|Family	43.4|869.7	2e-11|5.6e-262
Unigene0027981	XI-E	5337	0.7498	0.682	0.6415	1.3355	1.5897	1.334	0.6911	1.41973	1.03865	3.57903e-11	1.92085e-08	up	XP_011076889.1	2774	0	PREDICTED: myosin-11-like [Sesamum indicum]	sp|F4HWY6|MYO11_ARATH	2654	0	Myosin-11 OS=Arabidopsis thaliana GN=XI-E PE=3 SV=1	At1g54560	2654	0	KOG0160	Myosin class V heavy chain	K10357//myosin V	0	2771	pxb:103954373	–	–	–	–	Z	COG5022	myosin heavy chain	11|64|739|761|834|1349	48|722|757|780|851|1455	Myosin_N|Myosin_head|IQ|IQ|IQ|DIL	Domain|Domain|Motif|Motif|Motif|Family	29.5|787.2|12.1|12.0|16.2|120.3	3.9e-07|9.8e-237|0.1|0.11|0.0049|2.5e-35
Unigene0028080	PYL4	1040	0.6413	0.8596	1.0523	1.3013	2.4086	2.1338	0.851067	1.9479	1.19458	0.000138004	0.012561	up	XP_009628019.1	308	6e-103	PREDICTED: abscisic acid receptor PYL4-like [Nicotiana tomentosiformis]	sp|O80920|PYL4_ARATH	238	4.37e-77	Abscisic acid receptor PYL4 OS=Arabidopsis thaliana GN=PYL4 PE=1 SV=1	–	–	–	–	–	K14496//abscisic acid receptor PYR/PYL family	1.24e-100	299	sly:101256856	ko04075//Plant hormone signal transduction//Signal transduction//Environmental Information Processing	–	–	–	S	ENOG4111D40	abscisic acid receptor	66	206	Polyketide_cyc2	Family	56.9	2.2e-15
Unigene0028105	ACT	1556	12.5467	6.4022	11.4879	29.7847	18.695	25.7309	10.1456	24.7369	1.28581	4.68047e-09	1.64072e-06	up	XP_016505574.1	506	3e-175	PREDICTED: vinorine synthase-like [Nicotiana tabacum]	sp|Q70PR7|VINSY_RAUSE	238	5.99e-72	Vinorine synthase OS=Rauvolfia serpentina GN=ACT PE=1 SV=2	–	–	–	–	–	K13065//shikimate O-hydroxycinnamoyltransferase [EC:2.3.1.133]	7.6e-103	320	sot:102600568	ko01100//Metabolic pathways//Global and Overview//Metabolism;ko01110//Biosynthesis of secondary metabolites//Global and Overview//Metabolism;ko00940//Phenylpropanoid biosynthesis//Biosynthesis of other secondary metabolites//Metabolism;ko00941//Flavonoid biosynthesis//Biosynthesis of other secondary metabolites//Metabolism;ko00945//Stilbenoid, diarylheptanoid and gingerol biosynthesis//Biosynthes…	–	–	–	S	ENOG4111AUS	Transferase family	1	428	Transferase	Family	278.3	7.1e-83
Unigene0028388	NAC072	1451	1.4416	1.7164	1.7792	3.2334	4.1581	3.3137	1.64573	3.5684	1.11655	2.84695e-09	1.03529e-06	up	XP_011095243.1	491	1e-171	PREDICTED: NAC domain-containing protein 72-like [Sesamum indicum]	sp|Q93VY3|NAC72_ARATH	374	4.14e-127	NAC domain-containing protein 72 OS=Arabidopsis thaliana GN=NAC072 PE=2 SV=1	At1g64100	57.4	3.79e-08	KOG4197	FOG: PPR repeat	–	–	–	–	–	–	–	–	K	ENOG4111FG3	nac domain	14	139	NAM	Family	167.8	1e-49
Unigene0028389	NAC072	1445	0.5245	0.8397	1.806	2.4143	3.1315	2.6876	1.05673	2.74447	1.37691	6.72659e-05	0.00692421	up	XP_011095243.1	501	1e-175	PREDICTED: NAC domain-containing protein 72-like [Sesamum indicum]	sp|Q93VY3|NAC72_ARATH	368	1.32e-124	NAC domain-containing protein 72 OS=Arabidopsis thaliana GN=NAC072 PE=2 SV=1	At1g64100	56.6	5.41e-08	KOG4197	FOG: PPR repeat	–	–	–	–	–	–	–	–	K	ENOG4111FG3	nac domain	14	139	NAM	Family	167.2	1.7e-49
Unigene0028560	CYP71D10	1557	0.623	0.1641	0.2523	1.5259	2.3181	1.5638	0.346467	1.8026	2.37929	4.04638e-10	1.73018e-07	up	XP_017975886.1	635	0	PREDICTED: cytochrome P450 71D9 [Theobroma cacao]	sp|O48923|C71DA_SOYBN	565	0	Cytochrome P450 71D10 OS=Glycine max GN=CYP71D10 PE=2 SV=1	At3g26300	400	1.27e-134	KOG0156	Cytochrome P450 CYP2 subfamily	–	–	–	–	–	–	–	–	Q	COG2124	Cytochrome p450	32	483	p450	Domain	338.8	3.7e-101
Unigene0028645	–	729	1.2059	1.4453	1.4242	5.1568	3.3622	3.636	1.35847	4.05167	1.57654	9.547e-10	3.71478e-07	up	JAT47602.1	67	2e-10	Embryogenesis-associated protein EMB8, partial [Anthurium amnicola]	–	–	–	–	–	–	–	–	–	K07052//uncharacterized protein	4.03e-11	67.4	bdi:100840463	–	–	–	–	S	COG0429	Alpha beta hydrolase	–	–	–	–	–	–
Unigene0028929	–	1452	0.167	0.1539	0.0387	0.4143	0.538	0.4458	0.119867	0.466033	1.959	0.000156356	0.0138427	up	–	–	–	–	–	–	–	–	–	–	–	–	–	–	–	–	–	–	–	–	–	–	–	–	–	–	–	–	–	–
Unigene0029156	–	698	0.4777	1.4638	1.4473	7.3678	9.0683	6.182	1.1296	7.53937	2.73863	1.35636e-19	1.88488e-16	up	AAR26237.1	60.5	6e-10	early dehydration inducible protein [Craterostigma plantagineum]	–	–	–	–	–	–	–	–	–	–	–	–	–	–	–	–	–	–	–	–	–	–	–	–	–	–
Unigene0029338	WRKY6	2165	1.6243	1.3568	1.6072	2.7644	4.1802	2.591	1.52943	3.17853	1.05536	4.33691e-07	9.56097e-05	up	XP_011096037.1	758	0	PREDICTED: WRKY transcription factor 6 [Sesamum indicum]	sp|Q9C519|WRKY6_ARATH	468	1.26e-156	WRKY transcription factor 6 OS=Arabidopsis thaliana GN=WRKY6 PE=1 SV=1	–	–	–	–	–	–	–	–	–	–	–	–	–	K	ENOG410YDVM	Transcription factor	308	366	WRKY	Domain	96.4	5.6e-28
Unigene0029369	–	1430	0.742	0.6029	0.7261	0.1682	0.1318	0.3017	0.690333	0.200567	-1.78321	1.04382e-05	0.00146892	down	–	–	–	–	–	–	–	–	–	–	–	–	–	–	–	–	–	–	–	–	–	–	–	–	–	–	–	–	–	–
Unigene0029556	SPT	2119	0.4006	0.5123	0.3708	1.1354	1.6651	1.0182	0.4279	1.2729	1.57277	1.7525e-08	5.49924e-06	up	ACM41588.1	259	1e-78	bHLH transcription factor MYC5 [Catharanthus roseus]	sp|Q9FUA4|SPT_ARATH	156	8.32e-41	Transcription factor SPATULA OS=Arabidopsis thaliana GN=SPT PE=1 SV=1	Hs4557755	53.9	5.57e-07	KOG1318	Helix loop helix transcription factor EB	–	–	–	–	–	–	–	–	K	ENOG410YQY7	Transcription factor	158	204	HLH	Domain	50.8	8.9e-14
Unigene0029933	RAV1	1463	0.6631	0.6111	0.959	1.9529	2.7432	2.2753	0.7444	2.3238	1.64234	4.05467e-11	2.16122e-08	up	AGS83386.1	587	0	tempranillo [Olea europaea]	sp|Q9ZWM9|RAV1_ARATH	437	6.48e-151	AP2/ERF and B3 domain-containing transcription factor RAV1 OS=Arabidopsis thaliana GN=RAV1 PE=1 SV=1	–	–	–	–	–	K09287//RAV-like factor	0	575	vvi:100262843	–	–	–	–	K	ENOG4110AU5	AP2 ERF and B3 domain-containing	62|192	110|292	AP2|B3	Domain|Family	43.0|104.8	3.2e-11|1.3e-30
Unigene0030079	–	1561	3.7675	4.8476	4.4582	1.6569	1.9498	1.5401	4.35777	1.7156	-1.34488	3.02356e-14	2.4768e-11	down	XP_016181894.1	149	5e-40	PREDICTED: CCG-binding protein 1 [Arachis ipaensis]	–	–	–	–	–	–	–	–	–	–	–	–	–	–	–	–	–	S	ENOG41123WT	NA	–	–	–	–	–	–
Unigene0030174	LAC14	1139	0	0.7008	5.9621	0.132	0.1419	0.1082	2.22097	0.127367	-4.12413	0.000373101	0.0275999	down	XP_019175359.1	450	9e-154	PREDICTED: laccase-15-like [Ipomoea nil]	sp|Q9FY79|LAC14_ARATH	318	7.02e-103	Laccase-14 OS=Arabidopsis thaliana GN=LAC14 PE=2 SV=1	At5g09360	318	1.09e-103	KOG1263	Multicopper oxidases	K05909//laccase [EC:1.10.3.2]	2.52e-144	425	sly:101261512	–	–	–	–	Q	COG2132	Multicopper oxidase	161	275	Cu-oxidase_2	Domain	133.9	2.3e-39
Unigene0030454	–	2074	0.3216	0.4003	0.3383	0.7395	1.2467	0.6985	0.3534	0.8949	1.34042	2.26831e-05	0.00277115	up	CDP06629.1	48.9	2e-07	unnamed protein product [Coffea canephora]	–	–	–	–	–	–	–	–	–	–	–	–	–	–	–	–	–	–	–	–	–	–	–	–	–	–
Unigene0030860	gpsn2	1125	3.5839	2.1286	2.4445	0.7753	1.1492	0.7671	2.719	0.8972	-1.59957	1.39247e-08	4.4418e-06	down	XP_019233509.1	394	3e-136	PREDICTED: very-long-chain enoyl-CoA reductase [Nicotiana attenuata]	sp|Q55C17|TECR_DICDI	97.1	1.55e-21	Very-long-chain enoyl-CoA reductase OS=Dictyostelium discoideum GN=gpsn2 PE=3 SV=1	At5g16010	333	1.05e-113	KOG1638	Steroid reductase	–	–	–	–	–	–	–	–	S	ENOG410XS6P	3-oxo-5-alpha-steroid 4-dehydrogenase activity	156	265	Steroid_dh	Family	99.3	1.5e-28
Unigene0030861	DET2	1978	0.7663	0.5004	0.8796	0.0608	0.354	0.3116	0.715433	0.242133	-1.56302	0.000553421	0.0372881	down	XP_012084489.1	256	1e-78	PREDICTED: very-long-chain enoyl-CoA reductase [Jatropha curcas]	sp|Q2QDF6|DET2_GOSHI	90.5	6.44e-19	Steroid 5-alpha-reductase DET2 OS=Gossypium hirsutum GN=DET2 PE=1 SV=1	At5g16010	215	1.03e-64	KOG1638	Steroid reductase	K10258//very-long-chain enoyl-CoA reductase [EC:1.3.1.93]	2.19e-75	247	sot:102599277	ko01110//Biosynthesis of secondary metabolites//Global and Overview//Metabolism;ko01212//Fatty acid metabolism//Global and Overview//Metabolism;ko01040//Biosynthesis of unsaturated fatty acids//Lipid metabolism//Metabolism;ko00062//Fatty acid elongation//Lipid metabolism//Metabolism	GO:0005623//cell;GO:0044444//cytoplasmic part;GO:0043231//intracellular membrane-bounded organelle;GO:0044422//organelle part;GO:0031967//organelle envelope;GO:0031224//intrinsic component of membrane;GO:0043227//membrane-bounded organelle;GO:0005737//cytoplasm;GO:0044424//intracellular part;GO:0044464//cell part;GO:0009536//plastid;GO:0044446//intracellular organelle part;GO:0043229//intracellul…	GO:0016491//oxidoreductase activity;GO:0003824//catalytic activity	GO:0044710//single-organism metabolic process;GO:0008152//metabolic process;GO:0044238//primary metabolic process;GO:0044699//single-organism process	S	ENOG410XS6P	3-oxo-5-alpha-steroid 4-dehydrogenase activity	47	156	Steroid_dh	Family	101.5	3.2e-29
Unigene0030928	–	1667	0	2.2218	0.0337	0	0	0	0.751833	0.001	-9.55427	5.99635e-05	0.00633164	down	ABR26094.1	56.2	2e-07	retrotransposon protein [Oryza sativa Indica Group]	–	–	–	–	–	–	–	–	–	–	–	–	–	–	–	–	–	S	ENOG410XUN0	NA	–	–	–	–	–	–
Unigene0030979	FL	1389	0.2619	0.046	0.2424	0.6496	0.4072	0.7545	0.183433	0.603767	1.71874	0.000759769	0.0471123	up	AGF33325.1	612	0	LEAFY-like protein [Pistacia chinensis]	sp|O04064|FLLH_POPTR	568	0	Floricaula/leafy homolog OS=Populus trichocarpa GN=FL PE=2 SV=2	–	–	–	–	–	–	–	–	–	–	–	–	–	K	ENOG4110P9Q	Transcription factor	1	373	FLO_LFY	Family	636.1	1.5e-191
Unigene0030991	BURP3	1047	0.4054	0.7929	0.5628	0.1723	0.1544	0.1178	0.587033	0.148167	-1.98622	0.000276496	0.0219563	down	XP_009800567.1	336	2e-113	PREDICTED: BURP domain-containing protein 5 [Nicotiana sylvestris]	sp|Q942D4|BURP3_ORYSJ	187	2.07e-54	BURP domain-containing protein 3 OS=Oryza sativa subsp. japonica GN=BURP3 PE=2 SV=1	–	–	–	–	–	–	–	–	–	–	–	–	–	S	ENOG4111CQ0	BURP domain-containing protein	41	258	BURP	Family	239.9	1.5e-71
Unigene0031106	AP1	1227	1.26	3.6171	2.4471	28.8981	33.1689	28.1338	2.4414	30.0669	3.6224	4.51385e-47	3.19339e-43	up	AHW58038.1	411	1e-142	AP1 [Coffea arabica]	sp|D7KWY6|AP1_ARALL	351	1.24e-119	Floral homeotic protein APETALA 1 OS=Arabidopsis lyrata subsp. lyrata GN=AP1 PE=3 SV=1	At1g69120	326	1.01e-110	KOG0014	MADS box transcription factor	K09264//MADS-box transcription factor, plant	1.42e-141	407	tcc:TCM_011475	–	GO:0005623//cell;GO:0005622//intracellular;GO:0043231//intracellular membrane-bounded organelle;GO:0044424//intracellular part;GO:0043226//organelle;GO:0043229//intracellular organelle;GO:0043227//membrane-bounded organelle;GO:0044464//cell part	GO:0005515//protein binding;GO:0003824//catalytic activity;GO:0046983//protein dimerization activity;GO:0016628//oxidoreductase activity, acting on the CH-CH group of donors, NAD or NADP as acceptor;GO:0016627//oxidoreductase activity, acting on the CH-CH group of donors;GO:0016491//oxidoreductase activity;GO:0005488//binding;GO:0001071//nucleic acid binding transcription factor activity	GO:0034654//nucleobase-containing compound biosynthetic process;GO:0044249//cellular biosynthetic process;GO:0009888//tissue development;GO:0048856//anatomical structure development;GO:0016070//RNA metabolic process;GO:0006139//nucleobase-containing compound metabolic process;GO:0019827//stem cell population maintenance;GO:0008152//metabolic process;GO:0032501//multicellular organismal process;GO…	K	COG5068	Transcription factor	9|88	59|173	SRF-TF|K-box	Domain|Family	97.0|110.0	2.3e-28|3.5e-32
Unigene0031192	HSP70-8	2171	3.3093	2.7355	4.0586	1.7593	1.4888	1.7746	3.3678	1.67423	-1.00831	3.93362e-08	1.13377e-05	down	XP_019168004.1	997	0	PREDICTED: heat shock 70 kDa protein 8 [Ipomoea nil]	sp|Q9SKY8|HSP7H_ARATH	877	0	Heat shock 70 kDa protein 8 OS=Arabidopsis thaliana GN=HSP70-8 PE=1 SV=1	At2g32120	877	0	KOG0101	Molecular chaperones HSP70/HSC70, HSP70 superfamily	K09489//heat shock 70kDa protein 4	0	984	pop:POPTR_0008s15140g	–	–	–	–	O	COG0443	Heat shock protein	27	520	HSP70	Family	315.9	3.1e-94
Unigene0031487	VIT1	889	1.364	0.5747	1.0101	2.8079	2.242	2.7043	0.982933	2.58473	1.39485	2.06206e-06	0.000370604	up	XP_009787813.1	432	1e-152	PREDICTED: vacuolar iron transporter 1 [Nicotiana sylvestris]	sp|Q9ZUA5|VIT1_ARATH	405	3.98e-143	Vacuolar iron transporter 1 OS=Arabidopsis thaliana GN=VIT1 PE=2 SV=1	At2g01770	405	6.18e-144	KOG4473	Uncharacterized membrane protein	–	–	–	–	–	–	–	–	S	COG1814	integral membrane protein	20	232	VIT1	Family	251.3	5.5e-75
Unigene0031525	HSP83A	2531	17.7026	10.6977	17.44	5.4541	5.5764	5.8818	15.2801	5.63743	-1.43854	2.43881e-17	2.8327e-14	down	XP_011046024.1	1281	0	PREDICTED: heat shock protein 83 [Populus euphratica]	sp|P51819|HSP83_IPONI	1259	0	Heat shock protein 83 OS=Ipomoea nil GN=HSP83A PE=2 SV=1	At5g52640	1225	0	KOG0019	Molecular chaperone (HSP90 family)	K04079//molecular chaperone HtpG	0	1278	csv:101210914	ko04141//Protein processing in endoplasmic reticulum//Folding, sorting and degradation//Genetic Information Processing;ko04626//Plant-pathogen interaction//Environmental adaptation//Organismal Systems	–	–	–	O	COG0326	Molecular chaperone. Has ATPase activity (By similarity)	34|189	184|704	HATPase_c|HSP90	Domain|Family	42.6|873.2	3.6e-11|4.7e-263
Unigene0031580	COX3	1047	0.4343	0.3659	0.3216	0.1149	0.0515	0.0294	0.373933	0.0652667	-2.51836	0.000446745	0.032013	down	AAW55730.1	107	3e-26	cytochrome oxidase subunit III, partial (mitochondrion) [Platanus occidentalis]	sp|P08745|COX3_OENBE	105	3.71e-25	Cytochrome c oxidase subunit 3 OS=Oenothera berteroana GN=COX3 PE=3 SV=2	At2g07687	105	5.48e-26	KOG4664	Cytochrome oxidase subunit III and related proteins	K02262//cytochrome c oxidase subunit 3	2.49e-25	107	vvi:7498521	ko01100//Metabolic pathways//Global and Overview//Metabolism;ko00190//Oxidative phosphorylation//Energy metabolism//Metabolism	GO:0044464//cell part;GO:0005622//intracellular;GO:0044424//intracellular part;GO:0043229//intracellular organelle;GO:0043231//intracellular membrane-bounded organelle;GO:0044425//membrane part;GO:0043227//membrane-bounded organelle;GO:0031224//intrinsic component of membrane;GO:0043226//organelle;GO:0016020//membrane;GO:0005623//cell	GO:0003824//catalytic activity;GO:0016491//oxidoreductase activity	GO:0055114//oxidation-reduction process;GO:0044237//cellular metabolic process;GO:0006810//transport;GO:0044699//single-organism process;GO:0044765//single-organism transport;GO:0015992//proton transport;GO:0008152//metabolic process;GO:0009987//cellular process;GO:0044763//single-organism cellular process;GO:0022904//respiratory electron transport chain;GO:0045333//cellular respiration;GO:000681…	C	COG1845	Cytochrome C Oxidase, Subunit III	1	63	COX3	Family	72.3	3.6e-20
Unigene0031653	ALF4	1039	1.984	1.4443	1.5125	0.6079	0.9073	0.9493	1.64693	0.8215	-1.00345	0.00044588	0.0319805	down	XP_015970591.1	135	6e-37	PREDICTED: aberrant root formation protein 4-like [Arachis duranensis]	sp|Q84VX3|ALF4_ARATH	89.7	2.02e-18	Aberrant root formation protein 4 OS=Arabidopsis thaliana GN=ALF4 PE=1 SV=2	–	–	–	–	–	–	–	–	–	–	–	–	–	S	ENOG4111RXQ	Uncharacterised protein family, YAP/Alf4/glomulin	–	–	–	–	–	–
Unigene0031723	WRKY33	1971	0.0615	0.0324	0.1139	0.3204	0.2733	0.2658	0.0692667	0.2865	2.0483	0.000257553	0.02072	up	BAI63295.1	604	0	double WRKY type transfactor [Nicotiana benthamiana]	sp|Q8S8P5|WRK33_ARATH	366	1.83e-118	Probable WRKY transcription factor 33 OS=Arabidopsis thaliana GN=WRKY33 PE=1 SV=2	–	–	–	–	–	K13424//WRKY transcription factor 33	0	566	sly:101268787	ko04626//Plant-pathogen interaction//Environmental adaptation//Organismal Systems	–	–	–	K	ENOG4112BTF	WRKY transcription factor	232|397	288|455	WRKY|WRKY	Domain|Domain	102.9|105.1	5.2e-30|1.1e-30
Unigene0031772	PUB19	2124	0.3425	0.3908	0.3831	0.6797	1.0272	0.6675	0.372133	0.791467	1.08871	0.00020618	0.0171556	up	XP_016475594.1	976	0	PREDICTED: U-box domain-containing protein 19-like [Nicotiana tabacum]	sp|O80742|PUB19_ARATH	526	5.97e-178	U-box domain-containing protein 19 OS=Arabidopsis thaliana GN=PUB19 PE=2 SV=1	At1g60190	526	9.27e-179	KOG0167	FOG: Armadillo/beta-catenin-like repeats	–	–	–	–	–	–	–	–	S	ENOG410YFDU	Ubox domain-containing protein	277|415	346|447	U-box|Arm	Domain|Repeat	70.9|21.6	5.4e-20|0.00012
Unigene0032005	–	1156	0.7343	0.7181	0.4612	1.7691	1.864	1.8397	0.637867	1.82427	1.51599	1.00381e-08	3.28224e-06	up	EOY15613.1	376	3e-126	Formin-like protein 18 [Theobroma cacao]	–	–	–	–	–	–	–	–	–	–	–	–	–	–	–	–	–	S	ENOG410YCGU	Protein of unknown function (DUF1005)	2	311	DUF1005	Family	457.2	4.8e-137
Unigene0032006	–	1652	0.5505	0.0966	0.3227	1.2379	1.0109	1.2687	0.323267	1.1725	1.85879	3.15768e-06	0.000543659	up	EOY15613.1	468	1e-159	Formin-like protein 18 [Theobroma cacao]	–	–	–	–	–	–	–	–	–	–	–	–	–	–	–	–	–	S	ENOG410YCGU	Protein of unknown function (DUF1005)	1	436	DUF1005	Family	553.4	3.1e-166
Unigene0032048	RDR1	429	2.0492	1.3397	0.9812	2.7341	4.5205	2.9457	1.4567	3.4001	1.22287	0.000508284	0.0351963	up	ABV24845.1	59.7	6e-09	RNA-dependent RNA polymerase [Nicotiana glutinosa]	sp|Q9LQV2|RDR1_ARATH	51.2	4.38e-07	RNA-dependent RNA polymerase 1 OS=Arabidopsis thaliana GN=RDR1 PE=2 SV=1	At1g14790	51.2	6.81e-08	KOG0988	RNA-directed RNA polymerase QDE-1 required for posttranscriptional gene silencing and RNA interference	K11699//RNA-dependent RNA polymerase [EC:2.7.7.48]	8.9e-09	57.4	sly:544124	–	–	GO:0016740//transferase activity;GO:0034062//RNA polymerase activity;GO:0016779//nucleotidyltransferase activity;GO:0003824//catalytic activity;GO:0016772//transferase activity, transferring phosphorus-containing groups	GO:0051704//multi-organism process;GO:0016458//gene silencing;GO:0019222//regulation of metabolic process;GO:0042221//response to chemical;GO:0044763//single-organism cellular process;GO:0009605//response to external stimulus;GO:0050789//regulation of biological process;GO:0009607//response to biotic stimulus;GO:0044699//single-organism process;GO:0051707//response to other organism;GO:0009987//c…	–	–	–	–	–	–	–	–	–
Unigene0032132	–	841	0.5407	0.4556	0.6006	0	0.1601	0.1466	0.5323	0.102233	-2.38037	0.000686315	0.0435287	down	–	–	–	–	–	–	–	–	–	–	–	–	–	–	–	–	–	–	–	–	–	–	–	–	–	–	–	–	–	–
Unigene0032138	CML44	670	21.3108	19.0621	26.3442	11.581	10.0905	10.8565	22.239	10.8427	-1.03637	2.74191e-12	1.69348e-09	down	XP_019261641.1	187	1e-58	PREDICTED: probable calcium-binding protein CML44 [Nicotiana attenuata]	sp|Q9LPK5|CML44_ARATH	115	2.18e-31	Probable calcium-binding protein CML44 OS=Arabidopsis thaliana GN=CML44 PE=2 SV=2	At1g21550	115	3.39e-32	KOG0027	Calmodulin and related proteins (EF-Hand superfamily)	K13448//calcium-binding protein CML	8.37e-53	171	sot:102592778	ko04626//Plant-pathogen interaction//Environmental adaptation//Organismal Systems	–	–	–	DTZ	COG5126	Calcium-binding protein	9|96	34|158	EF_hand_4|EF_hand_5	Domain|Domain	15.6|43.7	0.0097|2e-11
Unigene0032162	CYP71D55	1780	0.545	0.4843	0.4887	1.1151	1.6645	1.0736	0.506	1.2844	1.34389	9.16779e-07	0.000186278	up	XP_011082249.1	654	0	PREDICTED: premnaspirodiene oxygenase-like [Sesamum indicum]	sp|A6YIH8|C7D55_HYOMU	617	0	Premnaspirodiene oxygenase OS=Hyoscyamus muticus GN=CYP71D55 PE=1 SV=1	At3g26300	407	3.48e-136	KOG0156	Cytochrome P450 CYP2 subfamily	K15472//premnaspirodiene oxygenase [EC:1.14.13.121]	0	612	sot:102603857	ko01110//Biosynthesis of secondary metabolites//Global and Overview//Metabolism;ko00909//Sesquiterpenoid and triterpenoid biosynthesis//Metabolism of terpenoids and polyketides//Metabolism	–	–	–	Q	COG2124	Cytochrome p450	37	492	p450	Domain	371.2	5.4e-111
Unigene0032610	–	1673	0.6161	0.458	0.7716	1.0606	1.6905	1.0685	0.615233	1.2732	1.04925	0.000376626	0.0277814	up	–	–	–	–	–	–	–	–	–	–	–	–	–	–	–	–	–	–	–	–	–	–	–	–	–	–	–	–	–	–
Unigene0032633	–	726	0	3.6943	0.0773	0	0.0371	0	1.2572	0.0123667	-6.66761	0.000449173	0.0320726	down	AAV44205.1	120	8e-31	unknow protein [Oryza sativa Japonica Group]	–	–	–	–	–	–	–	–	–	K02132//F-type H+-transporting ATPase subunit alpha	3.28e-15	62.8	mtr:MTR_1g006010	ko03010//Ribosome//Translation//Genetic Information Processing	–	–	–	S	ENOG410Y13W	PG1 protein, homology to Homo sapiens	–	–	–	–	–	–
Unigene0032800	WRI1	1911	0.6345	0.9356	0.8076	0.2361	0.3383	0.4677	0.792567	0.347367	-1.19007	0.000227564	0.0187004	down	XP_011078716.1	416	9e-139	PREDICTED: ethylene-responsive transcription factor WRI1-like [Sesamum indicum]	sp|Q6X5Y6|WRI1_ARATH	350	1.47e-113	Ethylene-responsive transcription factor WRI1 OS=Arabidopsis thaliana GN=WRI1 PE=2 SV=1	–	–	–	–	–	–	–	–	–	–	–	–	–	K	ENOG410Y9IH	Transcription factor	2|102	59|153	AP2|AP2	Domain|Domain	43.1|53.0	3e-11|2.5e-14
Unigene0032826	CBDAS3	1459	0.6026	0.569	0.4039	1.1337	1.1815	1.0563	0.525167	1.12383	1.09758	7.95752e-05	0.007949	up	XP_011096883.1	738	0	PREDICTED: tetrahydrocannabinolic acid synthase-like [Sesamum indicum]	sp|A6P6W1|CASL2_CANSA	380	8.19e-126	Cannabidiolic acid synthase-like 2 OS=Cannabis sativa GN=CBDAS3 PE=2 SV=1	–	–	–	–	–	–	–	–	–	–	–	–	–	C	COG0277	FAD linked oxidase domain protein	77	216	FAD_binding_4	Domain	93.2	8.3e-27
Unigene0032845	XTH25	1134	0.9624	0.7884	1.0641	1.7239	1.6626	2.7451	0.9383	2.04387	1.12318	7.7554e-05	0.00778752	up	XP_019249515.1	246	1e-124	PREDICTED: xyloglucan endotransglucosylase/hydrolase protein 22-like [Nicotiana attenuata]	sp|Q38907|XTH25_ARATH	196	3.25e-88	Probable xyloglucan endotransglucosylase/hydrolase protein 25 OS=Arabidopsis thaliana GN=XTH25 PE=2 SV=2	–	–	–	–	–	K08235//xyloglucan:xyloglucosyl transferase [EC:2.4.1.207]	5.7e-114	228	sot:102598622	–	–	–	–	G	COG2273	hydrolase family 16	18	145	Glyco_hydro_16	Domain	140.7	2.8e-41
Unigene0033161	WRKY41	2272	1.0407	0.7027	0.9634	1.6943	3.2246	1.5601	0.902267	2.15967	1.25918	1.40519e-05	0.00187571	up	XP_019151212.1	242	5e-71	PREDICTED: probable WRKY transcription factor 53 [Ipomoea nil]	sp|Q8H0Y8|WRK41_ARATH	116	3.45e-27	Probable WRKY transcription factor 41 OS=Arabidopsis thaliana GN=WRKY41 PE=2 SV=2	–	–	–	–	–	–	–	–	–	–	–	–	–	K	ENOG410YZU1	Transcription factor	1	41	WRKY	Domain	49.4	2.6e-13
Unigene0033220	PHYLLO	2422	1.2516	0.9887	1.0775	0.6954	0.3892	0.5472	1.10593	0.543933	-1.02376	4.18777e-05	0.00475068	down	XP_011077808.1	104	2e-20	PREDICTED: protein PHYLLO, chloroplastic [Sesamum indicum]	sp|Q15KI9|PHYLO_ARATH	67.8	4.1e-10	Protein PHYLLO, chloroplastic OS=Arabidopsis thaliana GN=PHYLLO PE=2 SV=2	At1g68900	68.2	3.22e-11	KOG2382	Predicted alpha/beta hydrolase	K14759//isochorismate synthase / 2-succinyl-5-enolpyruvyl-6-hydroxy-3-cyclohexene-1-carboxylate synthase / 2-succinyl-6-hydroxy-2,4-cyclohexadiene-1-carboxylate synthase / O-succinylbenzoate synthase [EC:5.4.4.2 2.2.1.9 4.2.99.20 4.2.1.113]	1.54e-19	99.8	cam:101508711	ko01100//Metabolic pathways//Global and Overview//Metabolism;ko01110//Biosynthesis of secondary metabolites//Global and Overview//Metabolism;ko00130//Ubiquinone and other terpenoid-quinone biosynthesis//Metabolism of cofactors and vitamins//Metabolism	–	–	–	I	ENOG4111FAD	alpha/beta hydrolase fold	1	63	Abhydrolase_6	Domain	25	1.4e-05
Unigene0033723	HSP17.9-D	863	127.582	55.1266	121.48	15.4032	13.2645	16.5358	101.396	15.0678	-2.75046	1.67651e-29	4.20863e-26	down	XP_018812332.1	246	7e-81	PREDICTED: 17.1 kDa class II heat shock protein-like [Juglans regia]	sp|P05477|HSP21_SOYBN	231	6.14e-76	17.9 kDa class II heat shock protein OS=Glycine max GN=HSP17.9-D PE=3 SV=1	At5g12020	171	6.34e-53	KOG0710	Molecular chaperone (small heat-shock protein Hsp26/Hsp42)	K13993//HSP20 family protein	1.45e-79	241	vvi:100261109	ko04141//Protein processing in endoplasmic reticulum//Folding, sorting and degradation//Genetic Information Processing	–	GO:0005488//binding;GO:0005515//protein binding	GO:0044267//cellular protein metabolic process;GO:0043170//macromolecule metabolic process;GO:0009642//response to light intensity;GO:0009628//response to abiotic stimulus;GO:0006950//response to stress;GO:0006970//response to osmotic stress;GO:1901700//response to oxygen-containing compound;GO:0044260//cellular macromolecule metabolic process;GO:0009416//response to light stimulus;GO:0019538//pr…	O	COG0071	response to heat	51	155	HSP20	Family	115.2	9.3e-34
Unigene0033742	–	1317	0.7596	0.9697	0.7031	1.9639	1.5543	1.6148	0.8108	1.711	1.07742	1.33382e-05	0.00178657	up	–	–	–	–	–	–	–	–	–	–	–	–	–	–	–	–	–	–	–	–	–	–	–	–	–	–	–	–	–	–
Unigene0033950	–	2784	0.3702	0.2523	0.4233	0.659	0.8804	0.6532	0.3486	0.730867	1.06804	0.000124848	0.011498	up	–	–	–	–	–	–	–	–	–	–	–	–	–	–	–	–	–	–	–	–	–	–	–	–	–	–	–	–	–	–
Unigene0034054	At3g27390	2401	0.3156	0.5053	0.5142	0.8392	1.6042	1.0783	0.445033	1.1739	1.39932	3.42966e-06	0.000585306	up	XP_006357684.1	479	0	PREDICTED: uncharacterized membrane protein At3g27390 isoform X1 [Solanum tuberosum]	sp|Q8GUM4|Y3739_ARATH	348	5.17e-109	Uncharacterized membrane protein At3g27390 OS=Arabidopsis thaliana GN=At3g27390 PE=1 SV=2	–	–	–	–	–	–	–	–	–	–	–	–	–	S	ENOG410YG75	NA	–	–	–	–	–	–
Unigene0034145	WRKY40	1969	1.6166	2.4324	1.5249	4.3531	5.718	2.4263	1.85797	4.1658	1.16487	3.67021e-05	0.00423767	up	XP_015869638.1	248	8e-75	PREDICTED: probable WRKY transcription factor 40 [Ziziphus jujuba]	sp|Q9SAH7|WRK40_ARATH	163	5.03e-44	Probable WRKY transcription factor 40 OS=Arabidopsis thaliana GN=WRKY40 PE=1 SV=1	–	–	–	–	–	–	–	–	–	–	–	–	–	K	ENOG410YHES	WRKY transcription factor	218	256	WRKY	Domain	59.2	2.4e-16
Unigene0034360	–	3245	0.0374	0.0984	0.1038	0.3985	0.4233	0.4654	0.0798667	0.429067	2.42554	6.47051e-11	3.33471e-08	up	–	–	–	–	–	–	–	–	–	–	–	–	–	–	–	–	–	–	–	–	–	–	–	–	–	–	–	–	–	–
Unigene0034780	TSB1	2651	2.1613	3.5289	2.2864	8.2249	9.8655	4.0576	2.65887	7.38267	1.47333	8.20811e-08	2.21793e-05	up	GAV85192.1	317	5e-97	PALP domain-containing protein, partial [Cephalotus follicularis]	sp|P14671|TRPB1_ARATH	260	1.56e-76	Tryptophan synthase beta chain 1, chloroplastic OS=Arabidopsis thaliana GN=TSB1 PE=2 SV=1	At5g54810	260	2.42e-77	KOG1395	Tryptophan synthase beta chain	K01696//tryptophan synthase beta chain [EC:4.2.1.20]	2.95e-97	317	jcu:105649374	ko01100//Metabolic pathways//Global and Overview//Metabolism;ko01110//Biosynthesis of secondary metabolites//Global and Overview//Metabolism;ko01130//Biosynthesis of antibiotics//Global and Overview//Metabolism;ko01230//Biosynthesis of amino acids//Global and Overview//Metabolism;ko00260//Glycine, serine and threonine metabolism//Amino acid metabolism//Metabolism;ko00400//Phenylalanine, tyrosine …	–	–	–	E	COG0133	The beta subunit is responsible for the synthesis of L- tryptophan from indole and L-serine (By similarity)	3	177	PALP	Family	36.2	3.5e-09
Unigene0035031	BAM3	1731	0.7531	0.9592	0.8592	0.3649	0.3112	0.3205	0.857167	0.3322	-1.36752	4.12348e-06	0.00069158	down	AQL05562.1	85.1	5e-17	Beta-amylase 3 chloroplastic [Zea mays]	sp|O23553|BAM3_ARATH	86.7	1.56e-16	Beta-amylase 3, chloroplastic OS=Arabidopsis thaliana GN=BAM3 PE=1 SV=3	–	–	–	–	–	K01177//beta-amylase [EC:3.2.1.2]	2.31e-16	87.4	brp:103860895	ko00500//Starch and sucrose metabolism//Carbohydrate metabolism//Metabolism	–	GO:0016160//amylase activity;GO:0004553//hydrolase activity, hydrolyzing O-glycosyl compounds;GO:0016787//hydrolase activity;GO:0003824//catalytic activity;GO:0016798//hydrolase activity, acting on glycosyl bonds	GO:0044238//primary metabolic process;GO:0008152//metabolic process	S	ENOG410XRH5	beta-amylase	2	40	Glyco_hydro_14	Domain	62.7	2.3e-17
Unigene0035120	–	2126	1.6541	0.6608	1.6367	4.3429	4.0161	3.6244	1.3172	3.99447	1.60053	1.47538e-09	5.57358e-07	up	ACQ42253.1	468	8e-159	SnRK2 calcium sensor [Nicotiana plumbaginifolia]	–	–	–	–	–	–	–	–	–	–	–	–	–	–	–	–	–	S	ENOG4111GM0	39 kDa EF-Hand containing protein	–	–	–	–	–	–
Unigene0035938	–	1778	0.341	0.2514	0.2367	0.6766	0.6514	0.5374	0.276367	0.6218	1.16987	0.000525637	0.0360998	up	–	–	–	–	–	–	–	–	–	–	–	–	–	–	–	–	–	–	–	–	–	–	–	–	–	–	–	–	–	–
Unigene0035970	NHX4	738	0.0822	0	0	0.3668	0.6569	0.8353	0.0274	0.619667	4.49924	2.0048e-06	0.000363672	up	XP_012849301.1	142	5e-37	PREDICTED: sodium/hydrogen exchanger 4 [Erythranthe guttata]	sp|Q8S397|NHX4_ARATH	124	1.46e-31	Sodium/hydrogen exchanger 4 OS=Arabidopsis thaliana GN=NHX4 PE=2 SV=2	At5g55470	124	2.27e-32	KOG1965	Sodium/hydrogen exchanger protein	–	–	–	–	–	–	GO:0022891//substrate-specific transmembrane transporter activity;GO:0022804//active transmembrane transporter activity;GO:0005215//transporter activity;GO:0022857//transmembrane transporter activity;GO:0015291//secondary active transmembrane transporter activity;GO:0022892//substrate-specific transporter activity;GO:0008324//cation transmembrane transporter activity;GO:0015298//solute:cation ant…	GO:0065007//biological regulation;GO:0030001//metal ion transport;GO:0044699//single-organism process;GO:0048878//chemical homeostasis;GO:0098771//inorganic ion homeostasis;GO:1902578//single-organism localization;GO:0055067//monovalent inorganic cation homeostasis;GO:0051179//localization;GO:0006812//cation transport;GO:0050801//ion homeostasis;GO:0055080//cation homeostasis;GO:0042592//homeosta…	P	COG0025	Sodium hydrogen exchanger	–	–	–	–	–	–
Unigene0036124	CYP93A1	1492	0.1625	0.4708	0.2257	1.2497	1.8594	0.5371	0.286333	1.2154	2.08566	1.50752e-05	0.0019855	up	XP_002532402.1	587	0	PREDICTED: 3,9-dihydroxypterocarpan 6A-monooxygenase [Ricinus communis]	sp|Q42798|C93A1_SOYBN	413	3.34e-139	3,9-dihydroxypterocarpan 6A-monooxygenase OS=Glycine max GN=CYP93A1 PE=1 SV=1	At2g42250	528	0	KOG0156	Cytochrome P450 CYP2 subfamily	–	–	–	–	–	–	GO:0043169//cation binding;GO:0043167//ion binding;GO:0016491//oxidoreductase activity;GO:0005488//binding;GO:0003824//catalytic activity;GO:0016705//oxidoreductase activity, acting on paired donors, with incorporation or reduction of molecular oxygen;GO:0046872//metal ion binding	–	Q	COG2124	Cytochrome p450	33	484	p450	Domain	309.7	2.4e-92
Unigene0036240	GOLS2	1327	1.0509	0.6978	1.1208	2.5157	4.7902	3.484	0.9565	3.59663	1.91081	7.81195e-12	4.4701e-09	up	ADM92590.1	564	0	galactinol synthase [Coffea arabica]	sp|C7G304|GOLS2_SOLLC	523	0	Galactinol synthase 2 OS=Solanum lycopersicum GN=GOLS2 PE=2 SV=1	At2g47180	510	0	KOG1950	Glycosyl transferase, family 8 - glycogenin	K18819//inositol 3-alpha-galactosyltransferase [EC:2.4.1.123]	0	538	gmx:100809287	ko00052//Galactose metabolism//Carbohydrate metabolism//Metabolism	–	GO:0003824//catalytic activity;GO:0016740//transferase activity	–	O	COG5597	Glycosyl Transferase	21	264	Glyco_transf_8	Family	232.2	5.1e-69
Unigene0036864	ABCA11	2511	0.1932	0.0763	0.19	0.3593	0.4505	0.4542	0.153167	0.421333	1.45986	0.000148453	0.013279	up	XP_010256698.1	189	2e-47	PREDICTED: ABC transporter A family member 2-like isoform X1 [Nelumbo nucifera]	sp|Q9FKF2|AB11A_ARATH	165	1.37e-40	ABC transporter A family member 11 OS=Arabidopsis thaliana GN=ABCA11 PE=3 SV=1	At5g61690	164	2.21e-41	KOG0059	Lipid exporter ABCA1 and related proteins, ABC superfamily	–	–	–	–	–	–	–	–	S	ENOG410XXUP	(ABC) transporter	–	–	–	–	–	–
Unigene0037040	–	874	0	0	0	0.2065	0.4314	0.529	0.001	0.388967	8.6035	2.91618e-06	0.000505434	up	–	–	–	–	–	–	–	–	–	–	–	–	–	–	–	–	–	–	–	–	–	–	–	–	–	–	–	–	–	–
Unigene0037106	–	2390	0.1522	0.1336	0.1996	0.4908	0.5409	0.374	0.1618	0.468567	1.53404	1.77517e-05	0.00225359	up	GAV71935.1	80.5	3e-29	UBN2_3 domain-containing protein, partial [Cephalotus follicularis]	–	–	–	–	At2g20460	43.5	3.09e-09	KOG0017	FOG: Transposon-encoded proteins with TYA, reverse transcriptase, integrase domains in various combinations	–	–	–	–	–	–	–	–	L	COG2801	Retrotransposon protein	2	86	UBN2_3	Family	100.8	4.6e-29
Unigene0037484	SF21	4819	2.315	2.2726	1.6712	4.4248	3.7783	5.2318	2.08627	4.4783	1.10203	3.36725e-12	2.03134e-09	up	XP_010041425.1	210	1e-65	PREDICTED: pollen-specific protein SF21 isoform X2 [Eucalyptus grandis]	sp|O23969|SF21_HELAN	142	3.22e-35	Pollen-specific protein SF21 OS=Helianthus annuus GN=SF21 PE=2 SV=1	At5g11790	177	5.29e-54	KOG2931	Differentiation-related gene 1 protein (NDR1 protein), related proteins	–	–	–	–	–	–	–	–	S	ENOG410XSPF	NDRG family member	4	128	Ndr	Family	131.1	2.4e-38
Unigene0037688	–	1415	0.857	0.6092	0.4165	1.5941	1.2182	1.0891	0.627567	1.30047	1.05119	0.000659733	0.0422909	up	–	–	–	–	–	–	–	–	–	–	–	–	–	–	–	–	–	–	–	–	–	–	–	–	–	–	–	–	–	–
Unigene0038047	–	622	0	0.0513	0.0902	0.4835	0.433	0.3964	0.0471667	0.437633	3.21388	0.000775146	0.0478751	up	–	–	–	–	–	–	–	–	–	–	–	–	–	–	–	–	–	–	–	–	–	–	–	–	–	–	–	–	–	–
Unigene0038380	ADO3	2189	4.1408	4.1716	4.2175	1.58	2.4732	1.76	4.17663	1.93773	-1.10797	1.96867e-10	9.22915e-08	down	AFA35966.1	1095	0	flavin-binding, kelch repeat, f-box 1/adagio3 [Nicotiana attenuata]	sp|Q9C9W9|ADO3_ARATH	994	0	Adagio protein 3 OS=Arabidopsis thaliana GN=ADO3 PE=1 SV=1	At5g42730	137	4.45e-38	KOG0379	Kelch repeat-containing proteins	K12116//flavin-binding kelch repeat F-box protein 1	0	1063	vvi:100255972	ko04712//Circadian rhythm - plant//Environmental adaptation//Organismal Systems	–	–	–	O	ENOG410XRGE	Component of an E3 ubiquitin ligase complex that plays a central role in blue light-dependent circadian cycles. Acts as a blue light photoreceptor, due to the presence of FMN, that mediates light-regulated protein degradation of critical clock components by targeting them to the proteasome complex	62|305|371|420|531	162|356|417|471|577	PAS_9|Kelch_4|Kelch_3|Kelch_3|Kelch_2	Domain|Repeat|Domain|Domain|Repeat	67.8|46.4|44.9|34.6|23.4	8.2e-19|2.1e-12|7.8e-12|1.3e-08|3.8e-05
Unigene0038498	OSCPNY2	2566	1.6185	1.6176	1.4763	2.6605	4.4926	2.5585	1.5708	3.2372	1.04325	1.99968e-06	0.000363592	up	ADK12003.1	1420	0	beta-amyrin synthase [Aralia elata]	sp|O82146|BAMS2_PANGI	1402	0	Beta-Amyrin Synthase 2 OS=Panax ginseng GN=OSCPNY2 PE=2 SV=1	At1g78950	1228	0	KOG0497	Oxidosqualene-lanosterol cyclase and related proteins	K15813//beta-amyrin synthase [EC:5.4.99.39]	0	1378	vvi:100259856	ko01110//Biosynthesis of secondary metabolites//Global and Overview//Metabolism;ko00909//Sesquiterpenoid and triterpenoid biosynthesis//Metabolism of terpenoids and polyketides//Metabolism	–	–	–	I	COG1657	Squalene--hopene cyclase	152|564	212|658	Prenyltrans_1|Prenyltrans_2	Domain|Domain	22.9|44.8	5.7e-05|1.3e-11
Unigene0038514	FTL	358	0.5081	0.3567	0.7055	0	0	0	0.523433	0.001	-9.03186	0.000548042	0.0370787	down	XP_004506799.2	95.9	4e-23	PREDICTED: ferritin-3, chloroplastic [Cicer arietinum]	sp|P02792|FRIL_HUMAN	245	8.47e-84	Ferritin light chain OS=Homo sapiens GN=FTL PE=1 SV=2	Hs20149498	245	1.31e-84	KOG2332	Ferritin	K00522//ferritin heavy chain [EC:1.16.3.2]	9.71e-24	95.9	cam:101498435	–	–	–	–	P	ENOG4111WYH	Stores iron in a soluble, non-toxic, readily available form. Important for iron homeostasis (By similarity)	1	104	Ferritin	Domain	79.1	2.4e-22
Unigene0038515	FTL	363	1.0857	1.4953	1.2369	0	0	0	1.27263	0.001	-10.3136	3.87894e-09	1.38469e-06	down	AAC06026.1	71.2	9e-14	ferritin subunit cowpea3 precursor [Vigna unguiculata]	sp|P02792|FRIL_HUMAN	133	1e-39	Ferritin light chain OS=Homo sapiens GN=FTL PE=1 SV=2	Hs20149498	133	1.55e-40	KOG2332	Ferritin	K00522//ferritin heavy chain [EC:1.16.3.2]	6.13e-14	70.1	gmx:547988	–	–	–	–	P	ENOG4111WYH	Stores iron in a soluble, non-toxic, readily available form. Important for iron homeostasis (By similarity)	49	95	Ferritin	Domain	37	2.3e-09
Unigene0038701	–	695	1.1777	0.9188	1.1305	0.1298	0.1938	0.3991	1.07567	0.2409	-2.15872	1.23614e-05	0.0016767	down	–	–	–	–	–	–	–	–	–	–	–	–	–	–	–	–	–	–	–	–	–	–	–	–	–	–	–	–	–	–
Unigene0038973	–	1460	0.2699	0.1312	0.1538	0.6592	0.7933	0.4433	0.184967	0.631933	1.77251	4.27097e-05	0.00482397	up	–	–	–	–	–	–	–	–	–	–	–	–	–	–	–	–	–	–	–	–	–	–	–	–	–	–	–	–	–	–
Unigene0038976	AFP3	1691	1.7748	1.9637	1.8088	7.5587	5.3997	6.4523	1.8491	6.47023	1.80699	3.09714e-26	6.69508e-23	up	XP_011089064.1	250	1e-74	PREDICTED: AFP homolog 2-like [Sesamum indicum]	sp|Q94F39|AFP3_ARATH	113	2.67e-27	Ninja-family protein AFP3 OS=Arabidopsis thaliana GN=AFP3 PE=1 SV=1	–	–	–	–	–	–	–	–	–	–	–	–	–	S	ENOG4111DUH	Protein of unknown function (DUF1675)	268	455	DUF1675	Family	138.5	3.6e-40
Unigene0039398	–	558	0.1087	0	0.2012	0.8085	0.5792	0.6076	0.1033	0.6651	2.68673	0.000615922	0.0402449	up	–	–	–	–	–	–	–	–	–	–	–	–	–	–	–	–	–	–	–	–	–	–	–	–	–	–	–	–	–	–
Unigene0039432	At4g29190	1840	15.9482	14.7672	21.2138	6.5706	9.9395	7.7221	17.3097	8.0774	-1.09962	8.70229e-11	4.28621e-08	down	XP_009608132.1	540	0	PREDICTED: zinc finger CCCH domain-containing protein 20-like [Nicotiana tomentosiformis]	sp|Q9M0G2|C3H49_ARATH	371	2.8e-123	Zinc finger CCCH domain-containing protein 49 OS=Arabidopsis thaliana GN=At4g29190 PE=2 SV=1	At4g29190	371	4.35e-124	KOG1595	CCCH-type Zn-finger protein	–	–	–	–	–	–	–	–	S	ENOG4111G2K	zinc finger CCCH domain-containing protein	148	169	zf-CCCH	Family	25.2	8.3e-06
Unigene0039572	SOC1	2975	6.2871	6.858	5.7821	14.6481	15.0381	14.8669	6.30907	14.851	1.23506	2.99792e-33	1.11096e-29	up	ADU56828.1	157	1e-41	MADS-box protein TM3 subfamily, partial [Coffea arabica]	sp|O64645|SOC1_ARATH	135	9.7e-35	MADS-box protein SOC1 OS=Arabidopsis thaliana GN=SOC1 PE=1 SV=1	At2g45660	135	1.51e-35	KOG0014	MADS box transcription factor	–	–	–	–	–	–	–	GO:0008152//metabolic process;GO:0009058//biosynthetic process;GO:0044238//primary metabolic process;GO:0046483//heterocycle metabolic process;GO:0044249//cellular biosynthetic process;GO:0018130//heterocycle biosynthetic process;GO:0010467//gene expression;GO:0071704//organic substance metabolic process;GO:0006807//nitrogen compound metabolic process;GO:0034645//cellular macromolecule biosynthet…	K	COG5068	Transcription factor	19	96	K-box	Family	79	1.6e-22
Unigene0039575	SOC1	873	1.0765	1.0241	1.0929	3.3761	2.2523	2.4008	1.0645	2.6764	1.33012	5.17824e-07	0.000111938	up	XP_018820384.1	68.6	3e-11	PREDICTED: MADS-box protein SOC1-like isoform X1 [Juglans regia]	sp|O64645|SOC1_ARATH	60.8	9.75e-10	MADS-box protein SOC1 OS=Arabidopsis thaliana GN=SOC1 PE=1 SV=1	At2g45660	60.8	1.51e-10	KOG0014	MADS box transcription factor	–	–	–	–	–	–	–	–	K	COG5068	Transcription factor	27	46	SRF-TF	Domain	28.6	5.4e-07
Unigene0039617	COL12	2393	1.0008	0.5604	0.9147	1.5961	1.5533	2.0865	0.8253	1.7453	1.08048	5.07616e-06	0.000814218	up	OMO60177.1	320	2e-99	Zinc finger, B-box [Corchorus capsularis]	sp|Q9LJ44|COL12_ARATH	176	1.07e-47	Zinc finger protein CONSTANS-LIKE 12 OS=Arabidopsis thaliana GN=COL12 PE=2 SV=2	At5g24930	70.9	1.71e-12	KOG1601	GATA-4/5/6 transcription factors	–	–	–	–	–	–	–	–	S	ENOG410YKC1	zinc finger	172	215	CCT	Motif	64	6e-18
Unigene0039701	BAG3	1669	3.6145	4.4383	3.9679	7.5862	8.4887	9.3813	4.0069	8.4854	1.0825	5.85192e-15	5.42145e-12	up	KVH90087.1	169	7e-68	BAG domain-containing protein [Cynara cardunculus var. scolymus] [Cynara cardunculus]	sp|Q9LYP4|BAG3_ARATH	169	5.81e-47	BAG family molecular chaperone regulator 3 OS=Arabidopsis thaliana GN=BAG3 PE=1 SV=1	At5g07220	169	9.02e-48	KOG4361	BCL2-associated athanogene-like proteins and related BAG family chaperone regulators	–	–	–	–	–	–	–	–	O	ENOG4111WNH	BCL-2-associated athanogene	39	98	ubiquitin	Domain	24	1.6e-05
Unigene0039874	–	439	0.0691	0	0	0.5481	0.3068	0.8425	0.0230333	0.5658	4.6185	0.000523764	0.0360195	up	–	–	–	–	–	–	–	–	–	–	–	–	–	–	–	–	–	–	–	–	–	–	–	–	–	–	–	–	–	–
Unigene0040056	–	1068	0.3406	0.5082	0.1576	1.0138	1.3619	0.9812	0.335467	1.11897	1.73793	1.20716e-05	0.00164811	up	GAV76073.1	76.6	8e-13	Synaptobrevin domain-containing protein [Cephalotus follicularis]	–	–	–	–	At5g05570	61.2	1.12e-09	KOG1983	Tomosyn and related SNARE-interacting proteins	K08518//syntaxin-binding protein 5	1.07e-12	74.3	bdi:100837017	–	–	–	–	S	ENOG410XS6Z	Lethal giant larvae homolog	–	–	–	–	–	–
Unigene0040269	X-element\ORF2	2620	2.372	1.962	2.2706	0	0	0	2.20153	0.001	-11.1043	1.08251e-88	1.68484e-84	down	XP_006607041.1	118	2e-25	PREDICTED: RNA-directed DNA polymerase from mobile element jockey-like [Glycine max]	sp|Q03277|PO11_BRACO	189	3.47e-48	Retrovirus-related Pol polyprotein from type-1 retrotransposable element R1 (Fragment) OS=Bradysia coprophila PE=3 SV=1	CE10688	128	9.42e-30	KOG1075	FOG: Reverse transcriptase	–	–	–	–	–	–	–	–	S	ENOG4111RKA	Reverse transcriptase	145	389	RVT_1	Family	106.4	1.1e-30
Unigene0040270	–	601	2.522	2.0719	1.4941	0	0	0	2.02933	0.001	-10.9868	4.86898e-21	7.14923e-18	down	–	–	–	–	sp|Q03272|PO14_NASVI	60.8	8.32e-10	Retrovirus-related Pol polyprotein from type-1 retrotransposable element R1 4 (Fragment) OS=Nasonia vitripennis PE=4 SV=1	–	–	–	–	–	–	–	–	–	–	–	–	–	S	ENOG4111RKA	Reverse transcriptase	–	–	–	–	–	–
Unigene0040618	–	805	7.4563	7.2187	9.4119	20.3984	21.6816	21.1731	8.02897	21.0844	1.39289	1.38359e-25	2.91007e-22	up	XP_008239047.1	111	4e-29	PREDICTED: subtilisin-like protease SBT2.5 [Prunus mume]	–	–	–	–	–	–	–	–	–	–	–	–	–	–	–	–	–	S	ENOG410YQDN	expressed protein	10	65	Inhibitor_I9	Domain	35	1.4e-08
Unigene0040620	OSH6	4025	2.7415	3.3317	2.482	5.5815	7.8027	6.172	2.85173	6.51873	1.19275	6.14227e-15	5.6235e-12	up	XP_007031154.2	162	9e-42	PREDICTED: homeobox protein knotted-1-like 1 [Theobroma cacao]	sp|Q9FP29|KNOS1_ORYSJ	114	1.97e-26	Homeobox protein knotted-1-like 1 OS=Oryza sativa subsp. japonica GN=OSH6 PE=2 SV=1	At1g23380	99	6.38e-23	KOG0773	Transcription factor MEIS1 and related HOX domain proteins	–	–	–	–	–	–	–	–	K	ENOG410XPMQ	homeobox	58|164	100|200	KNOX1|KNOX2	Family|Family	75.2|54.6	1.5e-21|4.1e-15
Unigene0040733	–	390	0	0	0	0.3085	1.2431	0.2371	0.001	0.596233	9.21973	0.000570156	0.0380954	up	–	–	–	–	–	–	–	–	–	–	–	–	–	–	–	–	–	–	–	–	–	–	–	–	–	–	–	–	–	–
Unigene0041002	MYB113	1074	3.2742	2.854	3.1615	1.5681	1.4295	1.4636	3.09657	1.48707	-1.0582	9.5072e-08	2.53377e-05	down	XP_002274992.2	211	3e-66	PREDICTED: transcription factor MYB90 [Vitis vinifera]	sp|Q9FNV9|MY113_ARATH	146	6.83e-48	Transcription factor MYB113 OS=Arabidopsis thaliana GN=MYB113 PE=1 SV=1	At1g66370	146	1.31e-48	KOG0048	Transcription factor, Myb superfamily	K09422//myb proto-oncogene protein, plant	8.57e-67	211	vvi:100243253	ko04712//Circadian rhythm - plant//Environmental adaptation//Organismal Systems	–	–	–	K	COG5147	Myblike DNAbinding domain containing protein	24	69	Myb_DNA-binding	Domain	45.6	4.8e-12
Unigene0041035	PHN1	1035	0.1757	0.1851	0.1898	0.6393	1.041	0.9827	0.183533	0.887667	2.27398	3.22887e-07	7.32576e-05	up	XP_019192368.1	95.9	2e-19	PREDICTED: protein argonaute PNH1-like [Ipomoea nil]	sp|Q69VD5|PNH1_ORYSJ	84.3	1.95e-16	Protein argonaute PNH1 OS=Oryza sativa subsp. japonica GN=PHN1 PE=2 SV=1	At1g48410	77	7.82e-15	KOG1041	Translation initiation factor 2C (eIF-2C) and related proteins	K11593//eukaryotic translation initiation factor 2C	4.45e-19	93.2	cam:101498544	–	–	–	–	J	ENOG410XP07	eukaryotic translation initiation factor 2c	–	–	–	–	–	–
Unigene0041466	–	830	0.3652	0.3077	0.3719	0.6885	1.0709	1.114	0.348267	0.9578	1.45953	0.000459874	0.0325937	up	–	–	–	–	–	–	–	–	–	–	–	–	–	–	–	–	–	–	–	–	–	–	–	–	–	–	–	–	–	–
Unigene0042052	SCM1	850	0.0713	0	0	1.1322	0.6338	1.3779	0.0237667	1.04797	5.46251	2.65651e-12	1.65386e-09	up	AHW58040.1	73.9	3e-13	FUL [Coffea arabica]	sp|Q42429|AGL8_SOLTU	54.7	1.79e-07	Agamous-like MADS-box protein AGL8 homolog OS=Solanum tuberosum PE=2 SV=1	–	–	–	–	–	K09264//MADS-box transcription factor, plant	2.05e-11	67.4	sly:543887	–	–	–	–	–	–	–	–	–	–	–	–	–
Unigene0042053	SCM1	485	0	0	0	1.6122	1.2218	2.6691	0.001	1.83437	10.8411	1.94116e-14	1.64199e-11	up	AHW58040.1	107	4e-27	FUL [Coffea arabica]	sp|Q42429|AGL8_SOLTU	73.9	3.07e-15	Agamous-like MADS-box protein AGL8 homolog OS=Solanum tuberosum PE=2 SV=1	–	–	–	–	–	K09264//MADS-box transcription factor, plant	1.9e-21	91.3	sly:543887	–	–	–	–	K	COG5068	Transcription factor	–	–	–	–	–	–
Unigene0042058	TDR4	821	0	0	0	17.5099	13.1229	18.996	0.001	16.5429	14.0139	1.63883e-130	4.25119e-126	up	AHW58040.1	295	6e-99	FUL [Coffea arabica]	sp|Q42429|AGL8_SOLTU	265	3.46e-88	Agamous-like MADS-box protein AGL8 homolog OS=Solanum tuberosum PE=2 SV=1	At1g69120	248	3.57e-82	KOG0014	MADS box transcription factor	K09264//MADS-box transcription factor, plant	2.95e-93	279	jcu:105640660	–	–	–	–	K	COG5068	Transcription factor	9|85	59|166	SRF-TF|K-box	Domain|Family	92.9|96.9	4.4e-27|4.3e-28
Unigene0042241	COR1.1	246	1.4788	0.5192	0.5704	2.0783	5.6935	2.3805	0.856133	3.3841	1.98286	0.000460389	0.0326005	up	XP_016165409.1	95.1	7e-24	PREDICTED: methylecgonone reductase-like isoform X3 [Arachis ipaensis]	sp|E7C196|MER_ERYCB	84.7	3.96e-20	Methylecgonone reductase OS=Erythroxylum coca PE=1 SV=1	At1g59960	59.3	1.38e-11	KOG1577	Aldo/keto reductase family proteins	–	–	–	–	–	–	–	–	S	COG0656	reductase	26	63	Aldo_ket_red	Domain	25.5	4.4e-06
Unigene0042255	–	1655	1.0074	0.9453	0.8478	2.5986	2.0669	2.1603	0.9335	2.27527	1.28531	4.52449e-10	1.92405e-07	up	GAV92258.1	73.2	1e-12	zf-RVT domain-containing protein, partial [Cephalotus follicularis]	–	–	–	–	At2g02520	57.4	6.95e-09	KOG1075	FOG: Reverse transcriptase	–	–	–	–	–	–	–	–	S	ENOG410Y65V	Retrotransposon protein	1	38	zf-RVT	Domain	31.3	1.7e-07
Unigene0042344	MTK	1188	0.7655	0.6719	0.496	1.3923	1.9725	1.3491	0.644467	1.5713	1.28578	1.233e-05	0.0016767	up	XP_011092530.1	63.9	8e-09	PREDICTED: methylthioribose kinase [Sesamum indicum]	sp|Q9C6D2|MTK_ARATH	52.4	4.45e-06	Methylthioribose kinase OS=Arabidopsis thaliana GN=MTK PE=1 SV=1	–	–	–	–	–	K00899//5-methylthioribose kinase [EC:2.7.1.100]	2.31e-08	60.8	gmx:100807564	ko01100//Metabolic pathways//Global and Overview//Metabolism;ko00270//Cysteine and methionine metabolism//Amino acid metabolism//Metabolism	–	–	–	S	COG4857	Catalyzes the phosphorylation of methylthioribose into methylthioribose-1-phosphate (By similarity)	–	–	–	–	–	–
Unigene0042647	–	1650	0.4042	0.5999	0.7653	0.1823	0.2612	0.2242	0.5898	0.222567	-1.40599	0.000404716	0.0295454	down	–	–	–	–	–	–	–	–	–	–	–	–	–	–	–	–	–	–	–	–	–	–	–	–	–	–	–	–	–	–
Unigene0042649	GIP	2795	0.4122	0.4912	0.5823	0.2152	0.212	0.0992	0.495233	0.175467	-1.49691	1.91554e-05	0.00241604	down	KZV25004.1	753	0	Cysteine-rich RLK (receptor-like protein kinase) 8 [Dorcoceras hygrometricum]	sp|P10978|POLX_TOBAC	367	2.83e-108	Retrovirus-related Pol polyprotein from transposon TNT 1-94 OS=Nicotiana tabacum PE=2 SV=1	At2g20460	667	0	KOG0017	FOG: Transposon-encoded proteins with TYA, reverse transcriptase, integrase domains in various combinations	–	–	–	–	–	–	–	–	S	ENOG410XS4D	Retrotransposon protein	309|374|767	361|486|929	gag_pre-integrs|rve|RVT_2	Domain|Domain|Family	41.2|82.9|223.1	8.4e-11|1.7e-23|2.3e-66
Unigene0043134	–	1060	1.9161	2.0483	3.1768	5.3056	6.2509	4.5651	2.3804	5.37387	1.17476	1.14749e-07	2.98658e-05	up	–	–	–	–	–	–	–	–	–	–	–	–	–	–	–	–	–	–	–	–	–	–	–	–	–	–	–	–	–	–
Unigene0043286	–	2653	0.2628	0.5416	0.6241	0.136	0.1624	0.1743	0.476167	0.157567	-1.5955	6.83979e-05	0.00703143	down	–	–	–	–	–	–	–	–	–	–	–	–	–	–	–	–	–	–	–	–	–	–	–	–	–	–	–	–	–	–
Unigene0043352	–	525	0	3.0409	0.0535	0	0	0	1.03147	0.001	-10.0105	0.000758197	0.0470524	down	XP_003604154.1	78.6	4e-17	ycf68 protein [Medicago truncatula]	–	–	–	–	–	–	–	–	–	K02946//small subunit ribosomal protein S10	8.21e-24	102	mtr:MTR_1g006120	ko03010//Ribosome//Translation//Genetic Information Processing	–	–	–	S	ENOG411244F	NA	–	–	–	–	–	–
Unigene0043829	–	1690	1.0225	1.1336	1.594	0.7296	0.4622	0.4012	1.25003	0.531	-1.23518	4.58107e-05	0.00512954	down	–	–	–	–	–	–	–	–	–	–	–	–	–	–	–	–	–	–	–	–	–	–	–	–	–	–	–	–	–	–
Unigene0043857	–	1315	0.853	0.2671	0.4908	1.6238	1.5157	0.961	0.536967	1.36683	1.34793	0.000385571	0.0283338	up	–	–	–	–	–	–	–	–	–	–	–	–	–	–	–	–	–	–	–	–	–	–	–	–	–	–	–	–	–	–
Unigene0043933	TIFY5A	832	1.7854	1.6886	2.7657	4.5907	5.3416	2.5932	2.0799	4.17517	1.00532	0.000665521	0.0426267	up	ALI87032.1	151	5e-44	JAZ8 [Catharanthus roseus]	sp|Q8LBM2|TIF5A_ARATH	89.7	3.73e-21	Protein TIFY 5A OS=Arabidopsis thaliana GN=TIFY5A PE=1 SV=1	–	–	–	–	–	–	–	–	–	–	–	–	–	S	ENOG410Z61E	TIFY 5A-like	38|103	69|123	tify|CCT_2	Domain|Motif	49.2|34.5	2e-13|9.1e-09
Unigene0044870	At1g50460	4814	2.2922	2.4209	2.0227	6.1161	5.0076	6.9787	2.24527	6.03413	1.42626	3.29351e-24	6.40761e-21	up	AHZ34665.1	228	3e-62	hexokinase 3 (chloroplast) (chloroplast) [Camellia sinensis]	sp|Q9LPS1|HXK3_ARATH	182	1.75e-47	Hexokinase-3 OS=Arabidopsis thaliana GN=At1g50460 PE=1 SV=1	At1g50460	182	2.72e-48	KOG1369	Hexokinase	K00844//hexokinase [EC:2.7.1.1]	2.53e-57	212	pvu:PHAVU_002G034000g	ko01100//Metabolic pathways//Global and Overview//Metabolism;ko01110//Biosynthesis of secondary metabolites//Global and Overview//Metabolism;ko01130//Biosynthesis of antibiotics//Global and Overview//Metabolism;ko01120//Microbial metabolism in diverse environments//Global and Overview//Metabolism;ko01200//Carbon metabolism//Global and Overview//Metabolism;ko00500//Starch and sucrose metabolism//C…	–	GO:0003824//catalytic activity;GO:0016772//transferase activity, transferring phosphorus-containing groups;GO:0016740//transferase activity;GO:0016773//phosphotransferase activity, alcohol group as acceptor	GO:0009987//cellular process;GO:0044237//cellular metabolic process;GO:0044238//primary metabolic process;GO:0016310//phosphorylation;GO:0008152//metabolic process;GO:0006793//phosphorus metabolic process;GO:0006796//phosphate-containing compound metabolic process	G	COG5026	hexokinase	5	151	Hexokinase_2	Domain	69.1	2.9e-19
Unigene0044920	Tbl1xr1	729	1.1228	0.7446	0.8853	0.2063	0.2956	0.3805	0.917567	0.294133	-1.64134	0.000584104	0.0388509	down	XP_017982975.1	88.2	9e-18	PREDICTED: F-box-like/WD repeat-containing protein TBL1XR1 isoform X3 [Theobroma cacao]	sp|Q8BHJ5|TBL1R_MOUSE	58.5	1.21e-08	F-box-like/WD repeat-containing protein TBL1XR1 OS=Mus musculus GN=Tbl1xr1 PE=1 SV=1	At5g67320	78.6	2.68e-16	KOG0273	Beta-transducin family (WD-40 repeat) protein	K04508//transducin (beta)-like 1	2.63e-18	88.2	tcc:TCM_000717	–	–	–	–	S	ENOG410XRSY	f-box-like WD repeat-containing protein	–	–	–	–	–	–
Unigene0045019	HSP18.2	740	248.745	182.945	264.08	82.5426	88.8844	85.0925	231.923	85.5065	-1.43954	6.48995e-30	1.68352e-26	down	XP_019192352.1	263	9e-88	PREDICTED: 17.3 kDa class I heat shock protein-like [Ipomoea nil]	sp|P27880|HSP12_MEDSA	223	4.01e-73	18.2 kDa class I heat shock protein OS=Medicago sativa GN=HSP18.2 PE=2 SV=1	At1g53540	199	1.3e-64	KOG0710	Molecular chaperone (small heat-shock protein Hsp26/Hsp42)	K13993//HSP20 family protein	4.38e-79	239	vvi:100254733	ko04141//Protein processing in endoplasmic reticulum//Folding, sorting and degradation//Genetic Information Processing	–	–	–	O	COG0071	response to heat	61	164	HSP20	Family	109.5	5.4e-32
Unigene0045141	HSP70-3	2814	4.0937	2.6097	4.3079	1.7955	1.9526	1.7306	3.67043	1.82623	-1.00708	1.34796e-07	3.45064e-05	down	JAT46480.1	146	7e-39	Heat shock protein 18, partial [Anthurium amnicola]	sp|O65719|HSP7C_ARATH	147	2.18e-35	Heat shock 70 kDa protein 3 OS=Arabidopsis thaliana GN=HSP70-3 PE=1 SV=1	At3g09440	147	3.38e-36	KOG0101	Molecular chaperones HSP70/HSC70, HSP70 superfamily	K03283//heat shock 70kDa protein 1/8	1.37e-38	142	egr:104430869	ko04141//Protein processing in endoplasmic reticulum//Folding, sorting and degradation//Genetic Information Processing;ko03040//Spliceosome//Transcription//Genetic Information Processing;ko04144//Endocytosis//Transport and catabolism//Cellular Processes	–	–	–	O	COG0443	Heat shock protein	17	79	HSP70	Family	98.7	1.7e-28
Unigene0045143	HSP70	1738	56.4085	37.6608	55.7514	23.6029	27.1206	23.6216	49.9402	24.7817	-1.01093	1.24392e-12	8.27377e-10	down	XP_016750565.1	967	0	PREDICTED: heat shock cognate 70 kDa protein 2-like [Gossypium hirsutum]	sp|P09189|HSP7C_PETHY	955	0	Heat shock cognate 70 kDa protein OS=Petunia hybrida GN=HSP70 PE=2 SV=1	At5g02500	932	0	KOG0101	Molecular chaperones HSP70/HSC70, HSP70 superfamily	K03283//heat shock 70kDa protein 1/8	0	961	cic:CICLE_v10027981mg	ko04141//Protein processing in endoplasmic reticulum//Folding, sorting and degradation//Genetic Information Processing;ko03040//Spliceosome//Transcription//Genetic Information Processing;ko04144//Endocytosis//Transport and catabolism//Cellular Processes	–	–	–	O	COG0443	Heat shock protein	4	480	HSP70	Family	683.7	1.3e-205
Unigene0045747	–	1054	0.6328	0.6059	0.7188	0.2283	0.2555	0.2339	0.6525	0.239233	-1.44756	0.000611597	0.0400632	down	XP_018841987.1	97.1	5e-20	PREDICTED: coatomer subunit delta-like [Juglans regia]	–	–	–	–	At4g15590	73.6	9.76e-14	KOG1075	FOG: Reverse transcriptase	K11292//transcription elongation factor SPT6	1.07e-19	95.5	vvi:100855389	–	–	–	–	S	ENOG410YCTQ	Family of unknown function (DUF490)	–	–	–	–	–	–
Unigene0046207	–	689	0.088	0.139	0.0815	0.3055	0.6646	0.7605	0.102833	0.576867	2.48793	0.000798575	0.0490154	up	–	–	–	–	–	–	–	–	–	–	–	–	–	–	–	–	–	–	–	–	–	–	–	–	–	–	–	–	–	–
Unigene0046417	BZIP61	2118	1.3454	1.4321	1.9079	3.5499	5.0359	4.4675	1.5618	4.3511	1.47817	7.77538e-15	7.0359e-12	up	XP_019254416.1	422	1e-141	PREDICTED: basic leucine zipper 61-like [Nicotiana attenuata]	sp|Q9M2K4|BZP61_ARATH	337	3.59e-109	Basic leucine zipper 61 OS=Arabidopsis thaliana GN=BZIP61 PE=1 SV=1	–	–	–	–	–	–	–	–	–	–	–	–	–	K	ENOG410YEVN	Transcription factor	176	219	bZIP_1	Family	33.4	2.8e-08
Unigene0047528	NEK6	356	0.6812	0.9866	2.1283	0.2534	0.0757	0.0866	1.26537	0.138567	-3.1909	0.000130932	0.0120015	down	XP_006490058.1	47.8	6e-08	PREDICTED: serine/threonine-protein kinase Nek6-like isoform X1 [Citrus sinensis]	sp|Q9LT35|NEK6_ARATH	40.8	1.21e-06	Serine/threonine-protein kinase Nek6 OS=Arabidopsis thaliana GN=NEK6 PE=3 SV=1	At3g20860	40.4	2.23e-07	KOG0589	Serine/threonine protein kinase	K08857//NIMA (never in mitosis gene a)-related kinase [EC:2.7.11.1]	1.33e-08	47.8	cit:102613123	–	–	–	–	–	–	–	–	–	–	–	–	–
Unigene0047669	HMGB7	3953	9.1565	9.0787	8.7528	30.5615	29.0606	31.4297	8.996	30.3506	1.75437	7.10347e-88	9.21331e-84	up	XP_016494460.1	556	0	PREDICTED: phosphoglycolate phosphatase-like isoform X1 [Nicotiana tabacum]	sp|Q8LDF9|HMGB7_ARATH	64.3	7.52e-10	High mobility group B protein 7 OS=Arabidopsis thaliana GN=HMGB7 PE=1 SV=1	At3g10970	333	1.55e-105	KOG2914	Predicted haloacid-halidohydrolase and related hydrolases	–	–	–	–	–	–	–	–	S	COG0637	HAD-superfamily hydrolase subfamily IA variant 3	124	301	HAD_2	Family	50.3	2.9e-13
Unigene0047670	–	490	0.7424	0.9774	0.859	3.6826	2.6935	1.5096	0.8596	2.62857	1.61254	6.19843e-05	0.00647474	up	GAV62478.1	65.9	6e-11	HAD_2 domain-containing protein [Cephalotus follicularis]	–	–	–	–	–	–	–	–	–	–	–	–	–	–	–	–	–	S	ENOG410YJ0J	NA	–	–	–	–	–	–
Unigene0047926	–	219	0.969	1.0206	1.0251	0	0	0	1.0049	0.001	-9.97284	0.000106612	0.0101675	down	–	–	–	–	–	–	–	–	–	–	–	–	–	–	–	–	–	–	–	–	–	–	–	–	–	–	–	–	–	–
Unigene0048000	mariner\T	1320	4.5702	4.6442	3.8266	0	0	0	4.347	0.001	-12.0858	3.30612e-87	3.67551e-83	down	XP_009351334.1	85.1	7e-16	PREDICTED: LOW QUALITY PROTEIN: histone-lysine N-methyltransferase SETMAR-like [Pyrus x bretschneideri]	sp|Q7JQ07|MOS1T_DROMA	77.8	1.9e-14	Mariner Mos1 transposase OS=Drosophila mauritiana GN=mariner\T PE=1 SV=1	–	–	–	–	–	K11433//histone-lysine N-methyltransferase SETMAR [EC:2.1.1.43]	1.64e-16	85.1	pxb:103942863	ko00310//Lysine degradation//Amino acid metabolism//Metabolism	–	–	–	O	ENOG410XQZ1	Ligand for members of the frizzled family of seven transmembrane receptors (By similarity)	98	259	DDE_3	Domain	65.9	2.7e-18
Unigene0048113	–	719	0.2951	0.1776	0.2342	1.0457	0.9365	0.7716	0.235633	0.917933	1.96185	5.41039e-05	0.00586556	up	–	–	–	–	–	–	–	–	–	–	–	–	–	–	–	–	–	–	–	–	–	–	–	–	–	–	–	–	–	–
Unigene0048478	HSF30	3319	7.3892	6.6956	8.886	3.4614	3.9846	3.6031	7.65693	3.68303	-1.05587	8.64283e-16	8.73498e-13	down	XP_009799323.1	494	7e-164	PREDICTED: heat shock factor protein HSF30 isoform X1 [Nicotiana sylvestris]	sp|P41152|HSF30_SOLPE	442	2.53e-145	Heat shock factor protein HSF30 OS=Solanum peruvianum GN=HSF30 PE=2 SV=1	At2g26150	355	4.45e-113	KOG0627	Heat shock transcription factor	K09419//heat shock transcription factor, other eukaryote	4.9e-152	462	tcc:TCM_037308	–	–	–	–	K	COG5169	Transcription factor	45	136	HSF_DNA-bind	Family	113.8	3.3e-33
Unigene0048583	–	576	2.3157	2.3282	1.9487	0.6788	1.0288	0.8562	2.19753	0.8546	-1.36256	2.68522e-05	0.00321983	down	–	–	–	–	–	–	–	–	–	–	–	–	–	–	–	–	–	–	–	–	–	–	–	–	–	–	–	–	–	–
Unigene0049027	–	5860	0.8536	0.7574	1.1445	1.6474	2.5372	1.5621	0.9185	1.91557	1.06042	6.78208e-07	0.000142646	up	–	–	–	–	–	–	–	–	–	–	–	–	–	–	–	–	–	–	–	–	–	–	–	–	–	–	–	–	–	–
Unigene0049182	PGDH2	414	2.0503	2.2366	1.9657	3.7775	5.7903	5.9559	2.0842	5.17457	1.31194	2.0551e-06	0.000370209	up	XP_010110902.1	77.8	2e-15	D-3-phosphoglycerate dehydrogenase [Morus notabilis]	sp|O04130|SERA2_ARATH	69.7	1.25e-13	D-3-phosphoglycerate dehydrogenase 2, chloroplastic OS=Arabidopsis thaliana GN=PGDH2 PE=1 SV=2	At1g17740	69.7	1.94e-14	KOG0068	D-3-phosphoglycerate dehydrogenase, D-isomer-specific 2-hydroxy acid dehydrogenase superfamily	K00058//D-3-phosphoglycerate dehydrogenase [EC:1.1.1.95]	2.56e-15	75.9	atr:18444981	ko01100//Metabolic pathways//Global and Overview//Metabolism;ko01130//Biosynthesis of antibiotics//Global and Overview//Metabolism;ko01120//Microbial metabolism in diverse environments//Global and Overview//Metabolism;ko01200//Carbon metabolism//Global and Overview//Metabolism;ko01230//Biosynthesis of amino acids//Global and Overview//Metabolism;ko00260//Glycine, serine and threonine metabolism//…	–	GO:0016614//oxidoreductase activity, acting on CH-OH group of donors;GO:0043168//anion binding;GO:0031406//carboxylic acid binding;GO:0005488//binding;GO:0097159//organic cyclic compound binding;GO:1901265//nucleoside phosphate binding;GO:0043167//ion binding;GO:0003824//catalytic activity;GO:0036094//small molecule binding;GO:0043177//organic acid binding;GO:0000166//nucleotide binding;GO:001649…	GO:1901605//alpha-amino acid metabolic process;GO:0044237//cellular metabolic process;GO:0006520//cellular amino acid metabolic process;GO:0071704//organic substance metabolic process;GO:0006807//nitrogen compound metabolic process;GO:0019752//carboxylic acid metabolic process;GO:0043436//oxoacid metabolic process;GO:0006563//L-serine metabolic process;GO:0006082//organic acid metabolic process;G…	E	COG0111	Dehydrogenase	2	31	2-Hacid_dh_C	Domain	38	8.1e-10
Unigene0049690	–	256	3.1973	4.3653	3.0692	0	0	0	3.54393	0.001	-11.7911	1.00003e-16	1.0961e-13	down	–	–	–	–	–	–	–	–	–	–	–	–	–	–	–	–	–	–	–	–	–	O	ENOG4111J49	selenoprotein T	–	–	–	–	–	–
Unigene0049702	–	343	54.3545	71.9566	57.1045	126.874	148.494	113.312	61.1385	129.56	1.08347	2.03216e-15	2.00183e-12	up	–	–	–	–	–	–	–	–	–	–	–	–	–	–	–	–	–	–	–	–	–	–	–	–	–	–	–	–	–	–
Unigene0049774	–	3133	0.6676	0.7338	0.5822	0.192	0.4385	0.305	0.6612	0.311833	-1.08431	0.000287012	0.0225775	down	XP_019226055.1	179	7e-44	PREDICTED: probable inactive ATP-dependent zinc metalloprotease FTSHI 4, chloroplastic [Nicotiana attenuata]	–	–	–	–	At5g64580	146	2.48e-35	KOG0731	AAA+-type ATPase containing the peptidase M41 domain	–	–	–	–	–	–	–	–	O	COG0465	Acts as a processive, ATP-dependent zinc metallopeptidase for both cytoplasmic and membrane proteins. Plays a role in the quality control of integral membrane proteins (By similarity)	–	–	–	–	–	–
Unigene0050282	–	572	2.7559	2.5119	2.551	1.6299	1.0359	1.1316	2.60627	1.2658	-1.04194	0.000309002	0.0239034	down	CDP20798.1	62.4	1e-09	unnamed protein product [Coffea canephora]	–	–	–	–	–	–	–	–	–	–	–	–	–	–	–	–	–	–	–	–	–	–	–	–	–	–
Unigene0050372	–	2260	0.5097	0.7346	0.596	0.3327	0.1907	0.2728	0.613433	0.2654	-1.20874	0.000168448	0.0147476	down	–	–	–	–	–	–	–	–	–	–	–	–	–	–	–	–	–	–	–	–	–	–	–	–	–	–	–	–	–	–
Unigene0050502	TAR1-A	587	0	0.1088	0	70.806	0.0918	0	0.0362667	23.6326	9.34792	5.02126e-06	0.000810705	up	XP_005855606.1	69.7	4e-21	transcript antisense to ribosomal rna protein [Nannochloropsis gaditana CCMP526]	sp|Q6CQE5|TAR1_KLULA	106	1.14e-28	Protein TAR1 OS=Kluyveromyces lactis (strain ATCC 8585 / CBS 2359 / DSM 70799 / NBRC 1267 / NRRL Y-1140 / WM37) GN=TAR1-A PE=4 SV=2	–	–	–	–	–	–	–	–	–	–	–	–	–	S	ENOG410Y5Z0	NA	–	–	–	–	–	–
Unigene0050505	–	399	0.9877	0.9603	1.3363	58.6417	1.4851	1.6222	1.09477	20.583	4.23276	4.08444e-05	0.00464701	up	KZV51271.1	50.1	4e-06	Tar1p [Dorcoceras hygrometricum]	–	–	–	–	–	–	–	–	–	–	–	–	–	–	–	–	–	S	ENOG41129JI	NA	–	–	–	–	–	–
Unigene0050633	–	2716	0.1116	0.094	0.1653	0.454	0.3768	0.2043	0.123633	0.345033	1.48067	0.000737884	0.0460119	up	–	–	–	–	–	–	–	–	–	–	–	–	–	–	–	–	–	–	–	–	–	–	–	–	–	–	–	–	–	–
Unigene0050773	–	819	1.5916	1.4035	2.0558	0.7711	1.0195	0.5269	1.68363	0.7725	-1.12397	0.000638146	0.0412126	down	–	–	–	–	–	–	–	–	–	–	–	–	–	–	–	–	–	–	–	–	–	–	–	–	–	–	–	–	–	–
Unigene0050952	ZOG1	1426	0.4252	0.515	0.4132	0.9069	0.9066	0.951	0.451133	0.9215	1.03043	0.000449225	0.0320726	up	XP_011075343.1	608	0	PREDICTED: zeatin O-glucosyltransferase-like [Sesamum indicum]	sp|Q9ZSK5|ZOG_PHALU	479	5.12e-166	Zeatin O-glucosyltransferase OS=Phaseolus lunatus GN=ZOG1 PE=2 SV=1	At2g15480	196	1.12e-56	KOG1192	UDP-glucuronosyl and UDP-glucosyl transferase	K13495//cis-zeatin O-glucosyltransferase [EC:2.4.1.215]	0	567	vvi:100262460	ko00908//Zeatin biosynthesis//Metabolism of terpenoids and polyketides//Metabolism	–	–	–	S	COG1819	Transferase	216	402	UDPGT	Family	88.6	3.1e-25
Unigene0050990	–	364	1.3325	0.7895	1.5418	0	0.222	0.254	1.22127	0.158667	-2.94431	0.000117724	0.0109325	down	–	–	–	–	–	–	–	–	–	–	–	–	–	–	–	–	–	–	–	–	–	–	–	–	–	–	–	–	–	–
Unigene0050991	HSFA2B	3011	8.0544	5.6414	7.1016	3.2262	2.451	3.3166	6.93247	2.99793	-1.2094	3.92098e-14	3.14572e-11	down	XP_007050487.2	379	1e-120	PREDICTED: heat stress transcription factor A-6b [Theobroma cacao]	sp|Q6VBB2|HFA2B_ORYSJ	234	1.6e-67	Heat stress transcription factor A-2b OS=Oryza sativa subsp. japonica GN=HSFA2B PE=2 SV=1	At3g22830	229	2.33e-66	KOG0627	Heat shock transcription factor	K09419//heat shock transcription factor, other eukaryote	1.44e-120	377	tcc:TCM_004275	–	–	–	–	K	COG5169	Transcription factor	–	–	–	–	–	–
Unigene0051336	ABCG12	736	0.5355	0.2169	0.1906	0.7764	1.1345	1.0051	0.314333	0.972	1.62866	0.000703001	0.0444421	up	XP_015957589.1	118	1e-28	PREDICTED: ABC transporter G family member 11-like isoform X3 [Arachis duranensis]	sp|Q9C8K2|AB12G_ARATH	74.3	5.71e-14	ABC transporter G family member 12 OS=Arabidopsis thaliana GN=ABCG12 PE=1 SV=1	At1g51500	74.3	8.86e-15	KOG0061	Transporter, ABC superfamily (Breast cancer resistance protein)	–	–	–	–	–	–	–	–	V	COG1131	(ABC) transporter	–	–	–	–	–	–
Unigene0051542	ATK2	931	1.4653	1.2346	1.7482	0.5815	0.9258	0.5959	1.4827	0.701067	-1.0806	0.000650915	0.0419328	down	XP_006370608.1	89.7	2e-17	KINESIN-LIKE protein C [Populus trichocarpa]	sp|P46864|ATK2_ARATH	87.4	8.2e-18	Kinesin-2 OS=Arabidopsis thaliana GN=ATK2 PE=2 SV=1	At4g27180	87.4	1.31e-18	KOG0239	Kinesin (KAR3 subfamily)	K10405//kinesin family member C1	4.26e-18	89.7	pop:POPTR_0001s44200g	–	GO:0043226//organelle;GO:0032991//macromolecular complex;GO:0005875//microtubule associated complex;GO:0043228//non-membrane-bounded organelle;GO:0043234//protein complex;GO:0044464//cell part;GO:0005856//cytoskeleton;GO:0044430//cytoskeletal part;GO:0015630//microtubule cytoskeleton;GO:0005623//cell;GO:0044422//organelle part;GO:0005622//intracellular;GO:0043232//intracellular non-membrane-bound…	GO:0003774//motor activity;GO:0015631//tubulin binding;GO:0001883//purine nucleoside binding;GO:0032549//ribonucleoside binding;GO:0008092//cytoskeletal protein binding;GO:0016787//hydrolase activity;GO:0097367//carbohydrate derivative binding;GO:0005515//protein binding;GO:0032550//purine ribonucleoside binding;GO:0003824//catalytic activity;GO:0016817//hydrolase activity, acting on acid anhydri…	GO:0009987//cellular process;GO:0044699//single-organism process;GO:0044763//single-organism cellular process;GO:0007017//microtubule-based process	Z	COG5059	Kinesin family member	4	45	Kinesin	Domain	61.6	4.4e-17
Unigene0051595	HSP70	695	19.8027	22.603	28.5055	8.5247	13.0604	9.313	23.6371	10.2994	-1.1985	6.76103e-11	3.45039e-08	down	CDX89754.1	326	4e-112	BnaC03g46680D [Brassica napus]	sp|P09189|HSP7C_PETHY	331	1.52e-109	Heat shock cognate 70 kDa protein OS=Petunia hybrida GN=HSP70 PE=2 SV=1	At1g56410	322	3.19e-107	KOG0101	Molecular chaperones HSP70/HSC70, HSP70 superfamily	K03283//heat shock 70kDa protein 1/8	5.41e-111	336	jcu:105647830	ko04141//Protein processing in endoplasmic reticulum//Folding, sorting and degradation//Genetic Information Processing;ko03040//Spliceosome//Transcription//Genetic Information Processing;ko04144//Endocytosis//Transport and catabolism//Cellular Processes	–	–	–	O	COG0443	Heat shock protein	12	167	HSP70	Family	256.5	3e-76
[truncated: 139 more rows]

## Sheet: Table S4d
Table S4d DEGs in the comparison SD19-vs.-LD19
[truncated: 465 more rows]

## Sheet: Table S5a
Table S5a MapMan annotation of DEGs for comparison SD7-vs.-LD7
[truncated: 184 more rows]

## Sheet: Table S5b
Table S5b MapMan annotation of DEGs for comparison SD10-vs.-LD10
[truncated: 453 more rows]

[truncated: 8 more sheets: Table S5c, Table S5d, Table S6a, Table S6b, Table S7a, Table S7b, Table S8a, Table S8b]
