# Supplementary material for: Morphological, Physiological, and Molecular Responses of Sweetly Fragrant Luculia gratissima During the Floral Transition Stage Induced by Short-Day Photoperiod
Source: Front Plant Sci. 2021 Aug 11;12:715683. doi: 10.3389/fpls.2021.715683 (PMC8385556; doi:10.3389/fpls.2021.715683)
Supplement: Supplementary file 1 [file Data_Sheet_1.ZIP › Supplementary Material and Data/Supplementary Material/Supplementary_Table_S9 .xlsx]

## Sheet: sugar metabolism
Gene_ID	Symbol	Gene description	log2 (SD7/LD7)	FDR	significant	log2(SD10/LD10)	FDR	significant	log2(SD13/LD13)	FDR	significant	log2(SD19/LD19)	FDR	significant
Unigene0076531	AKR1B1	aldose reductase	0	notest	notest	0	notest	notest	-10.065	3.81889e-12	yes	-10.1942	6.41003e-16	yes
Unigene0055621	At5g18200	galactose-1-phosphate uridyltransferase	0.6297	0.8512	no	-0.771495	0.133067	no	-1.22684	0.0375457	yes	-0.301977	1	no
Unigene0006889	BACOVA_02659	beta-glucosidase BoGH3B	-1.7021	0.9998	no	-0.912756	0.930798	no	0.163354	1	no	-4.56663	1.03939e-18	yes
Unigene0032743	BACOVA_02659	beta-glucosidase BoGH3B	-0.8045	0.5726	no	-0.192839	1	no	-0.362203	0.913372	no	-2.79967	4.34282e-12	yes
Unigene0035031	BAM3	beta-amylase 3 chloroplastic	0.2555	1	no	-0.126488	1	no	-1.36752	0.00069158	yes	-0.239906	1	no
Unigene0037886	BGAL3	beta-galactosidase 3-like	0.0791	1	no	-0.596164	2.11147e-05	no	-0.55251	0.00038672	no	-1.06584	4.49646e-08	yes
Unigene0013088	BGLU24	beta-glucosidase 24	0.4966	0.1739	no	1.15361	2.98507e-13	yes	0.279457	0.73484	no	0.382996	0.508987	no
Unigene0011083	ENO1	enolase	0	notest	notest	0	notest	notest	-9.16917	0.0605899	no	-9.54921	0.012382	yes
Unigene0011084	ENO1	enolase	0	notest	notest	0	notest	notest	-9.64247	1.11859e-10	yes	-9.11756	2.80661e-07	yes
Unigene0010296	GAE2	UDP-glucuronate 4-epimerase 2	0.5129	0.9593	no	1.18007	0.000634686	yes	0.352472	0.96846	no	0.489506	0.900177	no
Unigene0005846	GAPDH	glyceraldehyde-3-phosphate dehydrogenase	0	notest	notest	0	notest	notest	-10.065	1.75891e-20	yes	-10.2328	9.72909e-20	yes
Unigene0009721	GOLS2	galactinol synthase 2	1.5216	0.0453	yes	1.83173	0.0589274	no	-0.867891	0.565404	no	0.325433	1	no
Unigene0036240	GOLS2	galactinol synthase	2.1327	0	yes	2.54775	1.09892e-11	yes	1.91081	4.4701e-09	yes	1.72346	7.13744e-15	yes
Unigene0044869	HK	hexokinase	1.1685	0.0054	yes	0.309151	1	no	1.57183	0.136659	no	0.362274	1	no
Unigene0044870	HK	hexokinase	0.4062	0.1008	no	0.947112	6.89156e-13	no	1.42626	6.40761e-21	yes	0.217344	0.926245	no
Unigene0031285	INVA	beta-fructofuranosidase (invertase)	-9.0612	0.0391	yes	-0.216713	1	no	-1.6117	1	no	0.270307	1	no
Unigene0009368	LDHA	L-lactate dehydrogenase A chain	0	notest	notest	0	notest	notest	-9.65147	0.00166183	yes	-8.88376	0.055411	no
Unigene0049182	PGDH2	D-3-phosphoglycerate dehydrogenase	0.0926	1	no	0.40352	0.687438	no	1.31194	0.000370209	yes	0.022376	1	no
Unigene0073914	PKM	pyruvate kinase	0	notest	notest	0	notest	notest	-9.51386	0.000613031	yes	-9.62486	0.00185868	yes
Unigene0041893	RFS	galactinol--sucrose galactosyltransferase	1.1422	0	yes	0.543612	0.00161406	no	0.0397457	1	no	0.0152113	1	no
Unigene0007961	SGR1	strictosidine-O-beta-D-glucosidase	0.3521	0.9384	no	1.02477	0.0413323	yes	0.488167	0.73484	no	0.456248	0.886964	no
Unigene0035765	SGR1	strictosidine-O-beta-D-glucosidase	-0.4083	1	no	1.6846	0.00090087	yes	0.651942	0.774004	no	0.677837	0.671096	no
Unigene0012661	SWEET16	bidirectional sugar transporter SWEET16	2.3829	0	yes	1.13287	0.00460144	yes	0.0750632	1	no	0.104796	1	no
Unigene0013555	TPS10	Trehalose-6-phosphate synthse	-0.3767	0.088	no	-0.193317	0.642281	no	-0.702324	0.0106909	no	-1.40225	1.13452e-07	yes
Unigene0054604	TPS11	Trehalose-6-phosphate synthse	1.0895	0.0012	yes	0.912087	0.0296825	no	-0.31798	0.804426	no	-0.284856	0.979808	no
Unigene0004913	TPS13	Trehalose-6-phosphate synthse	0.0655	1	no	1.01909	6.47859e-12	yes	-0.213742	0.974059	no	-0.756859	0.0915753	no
Unigene0062998	TPS31	Trehalose-6-phosphate synthse	-0.465	1	no	-1.14561	0.971252	no	-2.28364	0.500997	no	3.99337	2.5257e-15	yes
Unigene0019787	TPS7	Trehalose-6-phosphate synthse	-0.1148	1	no	1.46695	2.14645e-23	yes	0.680778	0.0204097	no	-0.138584	1	no
Unigene0024389	TPS7	Trehalose-6-phosphate synthse	-0.2375	0.9772	no	1.13265	1.34851e-10	yes	0.509829	0.332453	no	-0.443847	0.998892	no

## Sheet: phytohormone metabolism
Gene_ID	Symbol	Gene description	log2 (SD7/LD7)	FDR	significant	log2(SD10/LD10)	FDR	significant	log2(SD13/LD13)	FDR	significant	log2(SD19/LD19)	FDR	significant
Unigene0069349	CCD7	carotenoid cleavage dioxygenase 7, chloroplastic	-3.7816	0.3814	no	-2.09448	0.0485797	yes	-0.619499	1	no	-0.269042	1	no
Unigene0036599	CKX7	cytokinin dehydrogenase 7	0.1428	1	no	-0.17205	1	no	0.222357	1	no	-1.07638	0.0225852	yes
Unigene0034382	CYP707A1	abscisic acid 8'-hydroxylase 1	1.0729	0.1618	no	2.48854	0.039156	yes	0.586826	1	no	1	0.901122	no
Unigene0036368	CYP734A1	cytochrome P450 734A1	-0.1643	1	no	1.25762	0.0440499	yes	0.144972	1	no	2.10838	0.00267071	yes
Unigene0029738	CYP735A1	cytokinin hydroxylase	-0.0892	1	no	-0.896736	0.0314937	no	-0.809139	0.0677926	no	-1.11049	0.00172981	yes
Unigene0030732	GA2OX1	gibberellin 2-beta-dioxygenase 1	-0.3774	0.1209	no	1.27293	1.42762e-07	yes	0.786676	0.0122166	no	0.243272	1	no
Unigene0007459	GA2OX8	gibberellin 2-beta-dioxygenase 8	0.0456	1	no	-0.55588	0.0528216	no	-0.671466	0.159916	no	-1.55224	3.07403e-10	yes
Unigene0073113	GA2OX8	gibberellin 2-beta-dioxygenase 8	0.6794	0.0002	no	1.75605	1.39691e-23	yes	0.986799	1.38895e-06	no	1.00927	0.000431199	yes
Unigene0020912	JMT	jasmonate O-methyltransferase	0.0876	1	no	0.706283	0.0115174	no	0.399225	0.76723	no	-1.11837	0.0254466	yes
Unigene0008758	LOG	cytokinin riboside 5'-monophosphate phosphoribohydrolase LOG	-0.123	1	no	1.53784	0.048034	yes	0.0102623	1	no	1.23094	0.826329	no
Unigene0033246	LOG3	cytokinin riboside 5'-monophosphate phosphoribohydrolase LOG3	1.5996	0.0323	yes	1.11242	0.316608	no	-2.03844	0.0628004	no	0.909807	0.967826	no
Unigene0073526	LOG5	cytokinin riboside 5'-monophosphate phosphoribohydrolase LOG5	0.6791	1	no	2.01734	0.0250667	yes	2.15562	0.126718	no	2.41726	0.00331855	yes
Unigene0023297	LOG8	cytokinin riboside 5'-monophosphate phosphoribohydrolase LOG8	-4.2952	1	no	1.22917	0.852767	no	8.0686	0.00776904	yes	0.0294922	1	no
Unigene0023298	LOG8	cytokinin riboside 5'-monophosphate phosphoribohydrolase LOG8	1.1256	1	no	0.535853	0.92419	no	0.0419286	1	no	1.52309	0.0463755	yes
Unigene0042754	NCED1	nine-cis-epoxycarotenoid dioxygenase NCED1	0.8248	0.0344	no	1.28823	4.68588e-05	yes	-0.39793	0.802191	no	0.263542	1	no
Unigene0042755	NCED1	nine-cis-epoxycarotenoid dioxygenase NCED1	0.412	1	no	1.03262	3.62829e-06	yes	0.200005	1	no	0.510389	0.827301	no
Unigene0004033	UGT74F1	UDP-glycosyltransferase 74F1	-0.3362	1	no	-0.168831	1	no	-0.91625	0.00106666	no	-1.02569	0.00737897	yes
Unigene0035296	YUC4	probable indole-3-pyruvate monooxygenase YUCCA4	0.2008	0.9532	no	0.400879	0.0838221	no	0.398593	0.19486	no	1.09262	2.70165e-06	yes
Unigene0018504	ZOG1	zeatin O-glucosyltransferase	0.7527	0.8026	no	1.13481	0.0294711	yes	-0.401646	0.784348	no	-0.356934	1	no
Unigene0050952	ZOG1	zeatin O-glucosyltransferase	0.1289	1	no	-0.142212	1	no	1.03043	0.0320726	yes	-0.647158	0.671521	no

## Sheet: phytohormon signal transduction
Gene_ID	Symbol	Gene description	log2(SD7/LD7)	FDR	significant	log2(SD10/LD10)	FDR	significant	log2(SD13/LD13)	FDR	significant	log2(SD19/LD19)	FDR	significant
Unigene0046988	ABF2	abscisic acid responsive elements-binding factor 2	1.27	0	yes	1.62338	2.20343e-17	yes	0.489766	0.0408468	no	0.81157	0.000995832	no
Unigene0023905	ABR1	ethylene-responsive transcription factor ABR1	0.4196	0.9475	no	0.623078	0.924047	no	1.172	0.73484	no	1.61616	0.0429293	yes
Unigene0004315	AHP1	histidine-containing phosphotransfer protein 1	0.3078	1	no	1.32769	0.0233034	yes	1.64897	1.85156e-05	yes	1.69434	3.64666e-05	yes
Unigene0034629	AHP1	histidine-containing phosphotransfer protein 1	0.3308	1	no	4.04152	0.0257881	yes	2.43875	0.473971	no	0.196115	1	no
Unigene0026921	AHP4	histidine-containing phosphotransfer protein 4	-1.8937	0.6237	no	-3.33194	5.49284e-05	yes	-2.08935	0.00642734	yes	-4.73262	2.12835e-10	yes
Unigene0034630	AHP5	histidine-containing phosphotransfer protein 5	0.267	0.4353	no	1.18542	1.74741e-28	yes	0.96307	6.11728e-27	no	0.886734	6.13877e-06	no
Unigene0049441	ARR6	two-component response regulator ARR6	0.0989	1	no	-0.566068	0.66546	no	0.742384	0.0978842	no	1.43972	0.00688702	yes
Unigene0024976	BKI1	BRI1 kinase inhibitor 1	1.5552	0.0112	yes	0.0668063	1	no	-0.550975	0.906197	no	0.786258	0.719154	no
Unigene0028658	D14	probable strigolactone esterase D14	1.5043	0.0138	yes	0.504172	0.799014	no	-1.76435	0.0999317	no	-4.11012	1.00609e-37	yes
Unigene0018152	EDL3	EID1-like F-box protein 3	1.2	0.4353	no	2.45328	3.16212e-09	yes	-0.381246	0.996311	no	0.998415	0.338788	no
Unigene0026448	ERF114	ethylene-responsive transcription factor ERF114	1.1176	0.0025	yes	0.802748	0.0854706	no	0.718823	0.197004	no	-0.180556	1	no
Unigene0006233	ERF118	ethylene-responsive transcription factor ERF118	0.1327	1	no	1.9195	2.65387e-09	yes	1.25636	5.08226e-05	yes	1.32954	7.71956e-05	yes
Unigene0026451	ERF2	ethylene-responsive transcription factor 2	0.4058	0.1796	no	0.228565	0.673303	no	1.471	1.39758e-20	yes	0.0967642	1	no
Unigene0028521	ERF4	ethylene-responsive transcription factor 4	1.0491	0	yes	1.16299	1.40147e-06	yes	0.236517	0.909786	no	0.2045	1	no
Unigene0023916	ERF5	ethylene-responsive transcription factor 5	0.4407	0.6642	no	-0.051039	1	no	1.15997	5.82059e-05	yes	0.22128	1	no
Unigene0068376	ERF5	ethylene-responsive transcription factor 5	-0.8905	0.755	no	0.254666	1	no	1.87998	0.0471848	yes	1.53908	0.00172265	yes
Unigene0013968	GASA14	gibberellin-regulated protein 14	-0.7805	1	no	0.148636	1	no	2.06342	0.0380954	yes	-0.133491	1	no
Unigene0032780	GID1B	gibberellin receptor GID1B	0.6183	0.215	no	1.02391	0.00370897	yes	0.613939	0.391922	no	0.583013	0.299844	no
Unigene0032781	GID1B	gibberellin receptor GID1B	1.1335	0.1391	no	1.80746	0.00157382	yes	0.23135	1	no	0.704212	0.303415	no
Unigene0063035	GID1B	gibberellin receptor GID1B	0.7362	0.0815	no	1.2309	2.86997e-12	yes	0.536468	0.311959	no	0.768763	0.106209	no
Unigene0009399	MYC4	transcription factor MYC4	0.9664	1	no	2.37459	1.01407e-19	yes	1.47229	0.0719023	no	-1.56756	0.437161	no
Unigene0026087	PP2C	protein phosphatase 2C	0.5186	0	no	1.62396	3.42876e-34	yes	0.78643	1.18234e-07	no	0.862706	2.83781e-06	no
Unigene0027812	PP2C	protein phosphatase 2C	0.6947	0	no	1.79396	9.59283e-36	yes	0.316107	0.321726	no	0.749177	0.000240462	no
Unigene0077093	PP2C	protein phosphatase 2C	1.4763	0	yes	2.87528	1.10355e-17	yes	1.40695	1.37756e-10	yes	2.1624	1.83433e-20	yes
Unigene0018785	PR1B1	basic form of pathogenesis-related protein 1	-1.4112	0.026	yes	-0.535724	0.846513	no	-0.227476	1	no	0.253494	1	no
Unigene0023525	PR1B1	basic form of pathogenesis-related protein 1	0.096	1	no	0.715591	0.268303	no	-0.0834923	1	no	1.20343	0.0124937	yes
Unigene0018208	PYL4	abscisic acid receptor PYL4	-0.5097	0.9061	no	-1.04385	0.000117921	yes	0.596143	0.0025404	no	-0.33216	0.776453	no
Unigene0028080	PYL4	abscisic acid receptor PYL4	-0.2043	1	no	-0.377291	0.918163	no	1.19458	0.012561	yes	-0.678385	0.648494	no
Unigene0071862	RGL3	DELLA protein RGL3	-0.271	1	no	-0.047207	1	no	-0.143689	1	no	-1.49844	0.0131455	yes
Unigene0074555	RPN12A	26S proteasome non-ATPase regulatory subunit 8 homolog A	0.3009	1	no	-0.051695	1	no	1.27366	0.0144438	yes	0.192326	1	no
Unigene0024413	SAUR32	auxin-responsive protein SAUR32	-0.4715	0.8702	no	-0.394023	0.376142	no	-0.194323	0.909786	no	-1.03765	0.0106704	yes
Unigene0021953	SAUR71	auxin-responsive protein SAUR71	0.0748	1	no	0.0427627	1	no	1.06186	0.0147476	yes	0.813485	0.565691	no
Unigene0025106	SAUR71	auxin-responsive protein SAUR71	-0.0071	1	no	0.0130714	1	no	1.24817	0.756182	no	2.65787	5.28514e-08	yes
Unigene0029831	SCL15	scarecrow-like protein 15	0.6289	0.8455	no	1.12889	0.0115174	yes	0.0884159	1	no	0.00302425	1	no
Unigene0055364	SCL32	scarecrow-like protein 32	0.2317	1	no	-0.232577	0.998312	no	-0.729339	0.617667	no	-1.22633	0.040136	yes
Unigene0038364	TGA1	PREDICTED: transcription factor TGA1-like [Nicotiana attenuata]	1.8362	0.0045	yes	0.889779	0.137112	no	0.21591	1	no	0.538297	0.790151	no
Unigene0022959	TIFY3B	protein TIFY 3B	-0.8505	0.1946	no	1.50191	0.00108264	yes	-1.29705	0.00148999	yes	-1.74007	0.0841576	no
Unigene0019294	TIFY9	protein TIFY 9	0.3103	1	no	1.03689	0.000188841	yes	0.764359	0.208225	no	-0.534213	0.890256	no
Unigene0032800	WRI1	ethylene-responsive transcription factor WRI1	-0.0452	1	no	-0.377012	0.928674	no	-1.19007	0.0187004	yes	-0.297003	1	no

## Sheet: photoperiod pathway
Gene_ID	Symbol	Gene description	log2(SD7/LD7)	FDR	significant	log2(SD10/LD10)	FDR	significant	log2(SD13/LD13)	FDR	significant	log2(SD19/LD19)	FDR	significant
Unigene0075619	CAB40	chlorophyll a-b binding protein	0.0524	1	no	-0.256486	0.327668	no	-0.781188	8.47152e-05	no	-1.11379	8.82114e-07	yes
Unigene0039617	COL12	zinc finger protein CONSTANS-LIKE 12	-0.2081	1	no	0.65148	0.0288043	no	1.08048	0.000814218	yes	0.571391	0.29144	no
Unigene0027311	FD	protein FD	0.0278	1	no	0.854405	4.87183e-10	no	1.28456	3.94506e-09	yes	0.815219	0.00215376	no
Unigene0038380	FKF1	flavin-binding kelch repeat F-box protein 1	0.0913	1	no	-0.182102	0.836764	no	-1.10797	9.22915e-08	yes	-0.614754	0.0202856	no
Unigene0011585	LUX	transcription factor LUX	0.1896	1	no	-1.2304	0.0298824	yes	-0.673787	0.670411	no	-1.52443	0.295459	no
Unigene0041002	MYB75/ PAP1	transcription factor, Myb superfamily	-0.1959	1	no	-0.423159	0.465204	no	-1.0582	2.53377e-05	yes	-1.90421	1.02574e-05	yes
Unigene0025001	NFYA2	nuclear transcription factor Y subunit A-2	-0.2137	0.8803	no	0.11177	0.948005	no	0.395466	0.277285	no	1.02093	1.57488e-06	yes
Unigene0002375	NFYA9	nuclear transcription factor Y subunit A-9	1.0089	0	yes	1.07174	3.03457e-06	yes	0.448367	0.213129	no	0.011482	1	no
Unigene0033157	NFYC2	nuclear transcription factor Y subunit C-2	0.7889	0	no	1.38906	5.4563e-20	yes	0.121011	0.974059	no	0.446824	0.25817	no
Unigene0003564	PRR7	pseudo-response regulator 7	-0.7964	0	no	0.0776927	0.945032	no	-1.14332	1.15351e-28	yes	-0.508151	0.0146103	no

## Sheet: ambient temperature pathway
Gene_ID	Symbol	Gene description	log2(SD7/LD7)	FDR	significant	log2(SD10/LD10)	FDR	significant	log2(SD13/LD13)	FDR	significant	log2(SD19/LD19)	FDR	significant
Unigene0024609	HOS3	Elongation of fatty acids protein 3-like	0.8429	0.9015	no	2.14997	0.0304191	yes	0.264036	1	no	0.562018	0.789131	no
Unigene0040259	HOS3	Elongation of fatty acids protein 3-like	0.2642	1	no	0.139868	1	no	-0.752862	0.207241	no	-1.55348	0.0269326	yes
Unigene0048478	HSF30	Heat shock factor protein HSF30	0.1333	1	no	0.361361	0.0760878	no	-1.05587	8.73498e-13	yes	-0.993976	2.09268e-09	no
Unigene0050991	HSFA2B	Heat stress transcription factor A-2b	0.0916	1	no	0.0411425	1	no	-1.2094	3.14572e-11	yes	-1.5745	2.13954e-20	yes
Unigene0017145	HSFB2B	Heat stress transcription factor B-2b	-1.0663	0.1845	no	0.917145	0.047964	no	-1.17894	0.0151527	yes	-0.701364	0.738252	no
Unigene0026660	HSFC1	Heat stress transcription factor C-1	0.5421	0.0927	no	1.72686	2.22498e-17	yes	0.24151	0.777859	no	0.423046	0.131499	no
Unigene0026661	HSFC1	Heat stress transcription factor C-1	0.5423	0.2635	no	1.48057	1.05712e-08	yes	0.47866	0.297207	no	0.631275	0.149929	no
Unigene0066998	HSP12	12 kDa heat shock protein	-5.8555	1	no	7.80047	0.561301	no	2.61552	0.354724	no	9.11522	0.0475676	yes
Unigene0077801	HSP15.7	15.7 kDa heat shock protein	0.1752	1	no	-0.6223	0.0911524	no	-1.10631	0.00157907	yes	-1.04952	0.00350272	yes
Unigene0068711	HSP17.6C	17.6 kDa class I heat shock protein 3	-0.2446	1	no	0.364123	0.796681	no	-2.68419	1.27227e-15	yes	-1.15037	0.00226311	yes
Unigene0033723	HSP17.9-D	17.9 kDa class II heat shock protein	-1.525	0	yes	0.0235447	1	no	-2.75046	4.20863e-26	yes	-0.645151	0.128906	no
Unigene0078892	HSP17.9-D	17.9 kDa class II heat shock protein	-1.3422	0.0015	yes	-0.30063	0.452481	no	-1.42472	2.28051e-30	yes	-0.551437	0.0147923	no
Unigene0016558	HSP18.2	18.2 kDa class I heat shock protein	-0.8611	0.1753	no	0.196719	0.75304	no	-2.45284	2.28662e-17	yes	-0.572178	0.149607	no
Unigene0045019	HSP18.2	18.2 kDa class I heat shock protein	0.0799	1	no	0.169813	0.551068	no	-1.43954	1.68352e-26	yes	-0.550813	0.0191112	no
Unigene0011629	HSP22.0	22.0 kDa heat shock protein	-0.9948	0.1521	no	0.237139	0.947174	no	-2.55986	7.50536e-14	yes	-1.12781	0.0880426	no
Unigene0011630	HSP22.0	22.0 kDa heat shock protein	-2.7866	1	no	-1.03617	1	no	-5.5422	2.50221e-28	yes	-1.24679	1	no
Unigene0008131	HSP70	Heat shock cognate 70 kDa protein	0.15	1	no	0.795921	2.16608e-08	no	-1.20771	1.35653e-11	yes	-0.413757	0.085252	no
Unigene0045143	HSP70	Heat shock cognate 70 kDa protein	0.1686	0.8809	no	0.207387	0.284742	no	-1.01093	8.27377e-10	yes	-0.481186	0.418618	no
Unigene0051595	HSP70	Heat shock cognate 70 kDa protein	0.3071	0.9998	no	0.714954	1.14601e-05	no	-1.1985	3.45039e-08	yes	-0.352426	0.498077	no
Unigene0051599	HSP70	Heat shock cognate 70 kDa protein	0.835	0.9689	no	0.227964	1	no	-2.07855	0.000109493	yes	-1.11132	0.214872	no
Unigene0045141	HSP70-3	Heat shock 70 kDa protein 3	-0.0228	1	no	0.352217	0.2245	no	-1.00708	3.45064e-05	yes	-0.603239	0.236258	no
Unigene0031192	HSP70-8	Heat shock 70 kDa protein 8	0.1536	1	no	0.611967	0.025239	no	-1.00831	1.13377e-05	yes	-0.496586	0.721708	no
Unigene0027976	HSP83A	Heat shock protein 83	-0.0877	1	no	-0.176428	1	no	-2.33422	9.64177e-12	yes	-1.11777	0.368249	no
Unigene0031524	HSP83A	Heat shock protein 83	0.6805	1	no	0.208647	1	no	-0.947671	0.422819	no	-1.72262	8.30351e-05	yes
Unigene0031525	HSP83A	Heat shock protein 83	-0.086	1	no	0.335458	0.504217	no	-1.43854	2.8327e-14	yes	-1.00127	7.05606e-11	yes
Unigene0051600	MED37E	Probable mediator of RNA polymerase II transcription subunit 37e	0.3002	1	no	-0.806639	0.212368	no	-1.6914	2.58645e-05	yes	-1.79738	2.13255e-09	yes
Unigene0022210	pEARLI1	pEARLI1-like lipid transfer protein 2	-0.2577	1	no	-0.0159755	1	no	1.21581	0.00074389	yes	1.39063	2.54357e-05	yes
Unigene0022747	SHSP-2	18.8 kDa class II heat shock protein	-0.1749	1	no	-0.389392	0.651368	no	-1.50717	1.70392e-07	yes	0.0592215	1	no

## Sheet: aging pathway
Gene_ID	Symbol	Gene description	log2(SD7/LD7)	FDR	significant	log2(SD10/LD10)	FDR	significant	log2(SD13/LD13)	FDR	significant	log2(SD19/LD19)	FDR	significant
Unigene0024429	SPL4	squamosa promoter-binding-like protein 4	0.6444	0.0681	no	1.38835	1.83048e-17	yes	1.45296	6.18686e-16	yes	1.2717	4.49646e-08	yes
Unigene0024430	SPL4	squamosa promoter-binding-like protein 4	1.1088	0.33	no	1.6481	7.38406e-07	yes	2.21767	4.4418e-06	yes	2.49994	3.44599e-07	yes

## Sheet: floral meristem identity genes
Gene_ID	Symbol	Gene description	log2(SD7/LD7)	FDR	significant	log2(SD10/LD10)	FDR	significant	log2(SD13/LD13)	FDR	significant	log2(SD19/LD19)	FDR	significant
Unigene0019277	AGL8	agamous-like MADS-box protein AGL8	0.9186	0.9489	no	3.70915	1.69716e-17	yes	3.56374	2.0051e-31	yes	5.79629	8.59904e-69	yes
Unigene0019278	AP1	floral homeotic protein APETALA 1	0	notest	notest	5.26178	0.836764	no	7.90368	0.00675008	yes	4.0362	0.0170901	yes
Unigene0019279	AP1	floral homeotic protein APETALA 1	5.1113	1	no	10.0794	7.86592e-18	yes	3.39219	2.84163e-10	yes	4.59329	3.79567e-15	yes
Unigene0031106	AP1	floral homeotic protein APETALA 1	1.1589	0.0172	yes	3.48695	2.73567e-60	yes	3.6224	3.19339e-43	yes	4.25518	1.08086e-53	yes
Unigene0004737	FUL	FUL [Coffea arabica]	-0.2631	1	no	1.58178	5.37235e-05	yes	1.87995	1.21756e-07	yes	4.1886	7.77743e-31	yes
Unigene0042052	FUL	FUL	4.4307	1	no	9.74427	1.51878e-12	yes	5.46251	1.65386e-09	yes	11.3306	5.06993e-31	yes
Unigene0042053	FUL	FUL	2.3603	0.9933	no	10.658	2.95161e-10	yes	10.8411	1.64199e-11	yes	11.8602	8.97127e-24	yes
Unigene0042058	FUL	FUL	1.2012	0.4565	no	6.78626	5.27614e-145	yes	14.0139	4.25119e-126	yes	8.98951	7.01294e-195	yes
Unigene0030979	LFY	LEAFY-like protein	-0.5169	0.9205	no	1.72829	0.00370925	yes	1.71874	0.0471123	yes	2.69074	8.5981e-05	yes
Unigene0030980	LFY	LEAFY-like protein	0.2315	1	no	0.694237	0.924047	no	1.50309	0.445181	no	2.70396	0.00724152	yes
Unigene0000607	SEP1	developmental protein SEPALLATA 1	-0.0466	1	no	1.864	0.640521	no	8.5942	0.00560099	yes	5.72832	6.41003e-16	yes
Unigene0034045	SEP1/2	SEPALLATA1/2	0.0117	1	no	0.902165	0.132596	no	0.745881	0.293881	no	1.60422	0.0212931	yes
Unigene0025130	SEP4	SEPALLATA 4	4.8875	1	no	4.73117	6.00187e-11	yes	4.62396	6.97178e-21	yes	7.20887	1.34111e-37	yes
Unigene0049018	SVP	SHORT VEGETATIVE PHASE	0.3126	1	no	-0.682833	0.133484	no	-0.795147	0.352922	no	-1.01548	0.0295386	yes
Unigene0026727	TFL1	terminal flower 1	-0.8421	0.8637	no	-1.21286	0.0262189	yes	-1.06275	0.019879	yes	0.332037	1	no

## Sheet: flowering integrator
Gene_ID	Symbol	Gene description	log2(SD7/LD7)	FDR	significant	log2(SD10/LD10)	FDR	significant	log2(SD13/LD13)	FDR	significant	log2(SD19/LD19)	FDR	significant
Unigene0049016	AGL24	MADS-box protein AGL24 OS=Arabidopsis thaliana GN=AGL24 PE=1 SV=1	-0.1858	1	no	-0.612701	0.424528	no	-0.885581	0.149449	no	-2.32425	7.76653e-12	yes
Unigene0039572	SOC1	MADS-box protein SOC1	0.7619	0	no	1.2721	1.47651e-41	yes	1.23506	1.11096e-29	yes	1.00989	5.69666e-12	yes
Unigene0039575	SOC1	MADS-box protein SOC1	0.9013	0.0108	no	1.57937	6.47515e-10	yes	1.33012	0.000111938	yes	1.21777	0.0183783	yes

## Sheet: Table S9 legends
Table S9 Significance of candidate floral differentially expressed genes involved in various flowering pathways
Sheet 1: Significance of candidate floral differentially expressed genes involved in sugar metabolism pathway (related to Fig. 5E)
Sheet 2: Significance of candidate floral differentially expressed genes involved in phytohormone metabolism pathway (related to Fig. 5C)
Sheet 3: Significance of candidate floral differentially expressed genes involved in phytohormone signal transduction pathway (related to Fig. 5D)
Sheet 4: Significance of candidate floral differentially expressed genes involved in photoperiod pathway (related to Fig. 5A)
Sheet 5: Significance of candidate floral differentially expressed genes involved in ambient temperature pathway (related to Fig. 5B)
Sheet 6: Significance of candidate floral differentially expressed genes involved in aging pathway (related to Fig. 5F)
Sheet 7: Significance of candidate floral differentially expressed genes associated with flowering integrator (related to Fig. 5G)
Sheet 8: Significance of candidate differentially expressed floral meristem identity genes (related to Fig. 5H)
Colored fonts indicate log2fold change, green fonts represent down-regulated transcripts, and red fonts represent up-regulated transcripts
